# Supplementary material for: Frequent alterations in cytoskeleton remodelling genes in primary and metastatic lung adenocarcinomas
Source: Nat Commun. 2015 Dec 9;6:10131. doi: 10.1038/ncomms10131 (PMC4682110; doi:10.1038/ncomms10131)
Supplement: Supplementary Data 1 — Clinical Characteristics of each patient [file ncomms10131-s2.xlsx]

## Sheet: Sup_Data 1
Supplementary Data 1: Clinical Characteristics of each patient
Patient ID	Cohort	Gender	Age at Surgery	Smoking Status	Tumor Stage	T status	N status	M status	Lymph node or distant Metastasis	Progression/Relapse	Survival Status	Follow-up Month	Overal Survival (Month)
GMU-LAC-WG01	Discovery	Male	76.7945	N/A	III	2	2	0	Yes	Yes	Dead	4	4
GMU-LAC-WG02	Discovery	Male	77.589	Yes	III	2	2	0	Yes	Yes	Dead	6	6
GMU-LAC-WG03	Discovery	Male	55.8027	No	III	3	2	0	Yes	No	Alive	16	16
GMU-LAC-WG04	Discovery	Female	25.1918	No	IV	3	2	1	Yes	Yes	Alive	17	17
GMU-LAC-WG05	Discovery	Male	58.2932	N/A	III	3	2	0	Yes	Yes	Alive	14	14
GMU-LAC-WG06	Discovery	Female	47.8521	No	III	2	2	0	Yes	No	Alive	13	13
GMU-LAC-WG07	Discovery	Female	55.0301	N/A	III	2	2	0	Yes	No	Alive	15	15
GMU-LAC-WG08	Discovery	Male	62.5616	Yes	III	1	2	0	Yes	No	Alive	16	16
GMU-LAC-WG09	Discovery	Male	66.3479	Yes	III	2	3	0	Yes	Yes	Alive	16	16
GMU-LAC-WG10	Discovery	Male	65.4548	Yes	III	3	2	0	Yes	No	Alive	15	15
GMU-LAC-WG11	Discovery	Female	68.2164	No	III	1	2	0	Yes	Yes	Alive	16	16
GMU-LAC-WG12	Discovery	Female	57.3562	No	III	2	3	0	Yes	No	Alive	13	13
GMU-LAC-WG13	Discovery	Female	70.2192	No	III	2	2	0	Yes	No	Alive	13	13
GMU-LAC-WG14	Discovery	Male	58.8027	No	III	2	2	0	Yes	No	Alive	5	5
GMU-LAC-WG15	Discovery	Female	55.926	Yes	III	2	2	0	Yes	No	Alive	7	7
GMU-LAC-WG16	Discovery	Female	40.6274	No	III	1	2	0	Yes	No	Alive	5	5
GMU-LAC-WG17	Discovery	Male	51.1233	No	III	2	2	0	Yes	No	Alive	8	8
GMU-LAC-WG18	Discovery	Female	64.7562	No	III	2	2	0	Yes	No	Alive	7	7
GMU-LAC-WG19	Discovery	Female	61.0466	No	III	2	2	0	Yes	No	Alive	8	8
GMU-LAC-WG20	Discovery	Male	62.4575	No	III	1	2	0	Yes	No	Alive	7	7
GMU-LAC-WG21	Discovery	Female	40.9973	No	II	1	1	0	Yes	No	Alive	6	6
GMU-LAC-WG22	Discovery	Female	33.7068	No	III	2	2	0	Yes	Yes	Alive	24	24
GMU-LAC-WG23	Discovery	Male	73.1178	No	III	1	2	0	Yes	Yes	Alive	16	16
GMU-LAC-WG24	Discovery	Male	66.7233	Yes	IV	2	2	1	Yes	No	Alive	17	17
GMU-LAC-EX01	Discovery	Male	58.5096	Yes	III	2	2	0	Yes	Yes	Alive	20	20
GMU-LAC-EX02	Discovery	Male	44.9836	No	III	2	2	0	Yes	No	Alive	13	13
GMU-LAC-EX03	Discovery	Male	60.0438	Yes	III	3	2	0	Yes	No	Alive	12	12
GMU-LAC-EX04	Discovery	Female	66.5781	No	III	2	2	0	Yes	No	Alive	6	6
GMU-LAC-EX05	Discovery	Male	68.3452	Yes	III	4	2	0	Yes	Yes	Dead	4	4
GMU-LAC-EX06	Discovery	Male	81.6137	Yes	I	2	0	0	No	No	Alive	17	17
GMU-LAC-EX07	Discovery	Male	50.9479	Yes	II	2	1	0	Yes	No	Alive	17	17
GMU-LAC-EX08	Discovery	Male	47.0438	Yes	IV	1	2	1	Yes	No	Alive	16	16
GMU-LAC-EX09	Discovery	Male	51.9014	Yes	III	2	2	0	Yes	Yes	Dead	13	13
GMU-LAC-PM01	Discovery	Female	48.0767	No	III	2	2	0	Yes	No	Alive	26	26
GMU-LAC-PM02	Discovery	Male	75.8	Yes	III	2	2	0	Yes	No	Alive	21	21
GMU-LAC-PM03	Discovery	Female	48.526	No	IV	2	2	1	Yes	Yes	Dead	5	5
GMU-LAC-PM04	Discovery	Female	66.063	No	III	2	2	0	Yes	Yes	Alive	11	11
GMU-LAC-PM05	Discovery	Male	51.5671	Yes	III	4	0	0	No	No	Alive	10	10
GMU-LAC-PM06	Discovery	Male	44.0274	N/A	IV	Tx	Nx	1	Yes	Yes	Alive	14	14
GMU-LAC-PM07	Discovery	Female	45.1973	N/A	III	2	3	0	Yes	Yes	Alive	20	20
GMU-LAC-PM08	Discovery	Female	58.6082	No	I	1	0	0	No	No	Alive	6	6
GMU-LAC-RS01	Discovery	Male	56.9863	No	III	2	2	0	Yes	Yes	Dead	37	37
GMU-LAC-RS02	Discovery	Female	58.0521	No	III	1	2	0	Yes	Yes	Dead	23	23
GMU-LAC-RS03	Discovery	Male	49.6849	Yes	III	3	2	0	Yes	Yes	Alive	67	67
GMU-LAC-RS04	Discovery	Male	54.3863	Yes	III	1	2	0	Yes	Yes	Dead	50	50
GMU-LAC-RS05	Discovery	Male	71.4219	Yes	III	4	2	0	Yes	Yes	Dead	26	26
GMU-LAC-RS06	Discovery	Male	55.8658	Yes	III	2	2	0	Yes	Yes	Alive	59	59
GMU-LAC-RS07	Discovery	Male	72.0658	No	III	1	2	0	Yes	Yes	Dead	6	6
GMU-LAC-RS08	Discovery	Female	65.5288	No	III	2	2	0	Yes	No	Alive	65	65
GMU-LAC-RS09	Discovery	Female	57.3342	No	IV	1	2	1	Yes	Yes	Dead	12	12
GMU-LAC-RS10	Discovery	Male	51.1315	No	III	2	2	0	Yes	Yes	Dead	20	20
GMU-LAC-RS11	Discovery	Female	59.8	No	III	1	2	0	Yes	No	Alive	61	61
GMU-LAC-RS12	Discovery	Female	59.2411	No	III	1	2	0	Yes	Yes	Alive	66	66
GMU-LAC-RS13	Discovery	Male	67.0712	No	IV	2	Nx	1	Yes	Yes	Dead	29	29
GMU-LAC-RS14	Discovery	Male	54.6219	Yes	III	2	2	0	Yes	Yes	Dead	60	60
GMU-LAC-RS15	Discovery	Male	64.1123	No	III	2	2	0	Yes	Yes	Dead	41	41
GMU-LAC-RS16	Discovery	Female	55.7151	No	III	2	2	0	Yes	No	Alive	78	78
GMU-LAC-RS17	Discovery	Female	53.2411	No	III	2	2	0	Yes	No	Alive	47	47
GMU-LAC-RS18	Discovery	Male	61.6493	Yes	III	1	2	0	Yes	Yes	Dead	N/A	N/A
GMU-LAC-RS19	Discovery	Male	52.9452	Yes	I	1	0	0	No	No	Alive	67	67
GMU-LAC-RS20	Discovery	Female	42.0192	No	III	2	2	0	Yes	Yes	Dead	12	12
GMU-LAC-RS21	Discovery	Female	67.3836	No	III	1	2	0	Yes	Yes	Alive	61	61
GMU-LAC-RS22	Discovery	Male	62.4521	No	IV	4	1	1	Yes	Yes	Dead	24	24
GMU-LAC-RS23	Discovery	Male	69.9014	No	III	2	3	0	Yes	Yes	Alive	80	80
GMU-LAC-RS24	Discovery	Male	53.2274	N/A	II	2	0	0	No	No	Alive	55	55
GMU-LAC-RS25	Discovery	Female	58.9014	No	III	2	2	0	Yes	Yes	Dead	22	22
GMU-LAC-RS26	Discovery	Male	68.3123	Yes	III	2	2	0	Yes	No	Alive	59	59
GMU-LAC-RS27	Discovery	Male	70.0466	No	III	3	1	0	Yes	Yes	Dead	20	20
GMU-LAC-RS28	Discovery	Male	61.6822	No	I	2	0	0	No	Yes	Dead	32	32
GMU-LAC-RS29	Discovery	Female	56.5863	No	I	1	0	0	No	No	Alive	54	54
GMU-LAC-RS30	Discovery	Male	60.6877	Yes	I	1	0	0	No	Yes	Dead	59	59
GMU-LAC-RS31	Discovery	Male	63.2438	Yes	I	1	0	0	No	Yes	Dead	28	28
GMU-LAC-RS32	Discovery	Female	67.0438	No	I	1	0	0	No	Yes	Dead	17	17
GMU-LAC-RS33	Discovery	Male	67.0959	Yes	I	2	0	0	No	Yes	Dead	6	6
GMU-LAC-RS34	Discovery	Male	73.8438	Yes	I	1	0	0	No	Yes	Dead	55	55
GMU-LAC-RS35	Discovery	Male	71.5781	No	I	2	0	0	No	Yes	Dead	49	49
GMU-LAC-RS36	Discovery	Male	62.7808	Yes	II	1	1	0	Yes	No	Alive	61	61
GMU-LAC-RS37	Discovery	Female	54.074	No	I	2	0	0	No	No	Alive	56	56
GMU-LAC-RS38	Discovery	Male	57.5151	Yes	II	2	0	0	No	Yes	Alive	62	62
GMU-LAC-RS39	Discovery	Female	54.8521	No	II	2	0	0	No	Yes	Dead	45	45
GMU-LAC-RS40	Discovery	Male	41.3233	No	II	2	1	0	Yes	Yes	Alive	22	22
GMU-LAC-RS41	Discovery	Female	49.0438	No	I	1	0	0	No	No	Alive	70	70
GMU-LAC-RS42	Discovery	Male	45.5315	Yes	I	2	0	0	No	Yes	Alive	63	63
GMU-LAC-RS43	Discovery	Female	55.4685	No	I	2	0	0	No	No	Alive	63	63
GMU-LAC-RS44	Discovery	Male	66.9233	Yes	I	2	0	0	No	Yes	Alive	58	58
GMU-LAC-RS45	Discovery	Female	76.8795	No	III	3	2	0	Yes	Yes	Dead	28	28
GMU-LAC-RS46	Discovery	Male	68.4438	No	II	2	0	0	No	Yes	Dead	58	58
GMU-LAC-RS47	Discovery	Female	49.2932	No	II	2	1	0	Yes	No	Alive	56	56
GMU-LAC-RS48	Discovery	Male	36.4877	No	II	2	1	0	Yes	Yes	Dead	29	N/A
GMU-LAC-RS49	Discovery	Male	50.6658	Yes	II	2	1	0	Yes	No	Alive	61	61
GMU-LAC-RS50	Discovery	Male	65.1753	No	II	2	0	0	No	Yes	Dead	5	5
GMU-LAC-RS51	Discovery	Male	49.0521	Yes	III	3	2	0	Yes	Yes	Alive	35	35
GMU-LAC-RS52	Discovery	Female	56.9699	No	II	2	1	0	Yes	No	Alive	48	48
GMU-LAC-RS53	Discovery	Female	72.2849	No	I	2	0	0	No	No	Alive	74	74
GMU-LAC-RS54	Discovery	Male	66.9479	Yes	II	2	1	0	Yes	No	Alive	49	49
GMU-LAC-RS55	Discovery	Male	63.2658	No	II	2	1	0	Yes	No	Alive	57	57
GMU-LAC-RS56	Discovery	Male	62.3699	No	II	2	1	0	Yes	No	Alive	58	58
GMU-LAC-RS57	Discovery	Male	71.011	Yes	II	2	1	0	Yes	Yes	Dead	10	10
GMU-LAC-RS58	Discovery	Female	77.9973	Yes	I	2	0	0	No	No	Alive	60	60
GMU-LAC-RS59	Discovery	Male	73.7342	No	II	1	1	0	Yes	N/A	N/A	N/A	N/A
GMU-LAC-RS60	Discovery	Male	60.263	Yes	I	1	0	0	No	No	Alive	62	62
GMU-LAC-VD001	Validation	Female	56.2411	N/A	II	2	1	0	Yes	Yes	Dead	20	20
GMU-LAC-VD002	Validation	Female	48.411	No	III	1	2	0	Yes	Yes	Dead	47	47
GMU-LAC-VD003	Validation	Male	52.463	Yes	III	1	2	0	Yes	No	Alive	49	49
GMU-LAC-VD004	Validation	Female	39.6795	No	II	1	1	0	Yes	Yes	Alive	61	61
GMU-LAC-VD005	Validation	Female	84.9014	No	N/A	2	Nx	0	N/A	No	Alive	36	36
GMU-LAC-VD006	Validation	Female	61.3315	No	III	2	2	0	Yes	Yes	Dead	14	14
GMU-LAC-VD007	Validation	Male	65.9014	No	I	1	0	0	No	No	Alive	61	61
GMU-LAC-VD008	Validation	Male	49.3781	Yes	III	2	2	0	Yes	Yes	Alive	50	50
GMU-LAC-VD009	Validation	Female	56.8137	No	III	3	2	0	Yes	No	Alive	52	52
GMU-LAC-VD010	Validation	Female	68.7644	No	II	2	1	0	Yes	No	Alive	55	55
GMU-LAC-VD011	Validation	Male	38.8301	Yes	I	2	0	0	No	Yes	Dead	39	39
GMU-LAC-VD012	Validation	Female	44.0247	No	III	2	2	0	Yes	Yes	Dead	36	36
GMU-LAC-VD013	Validation	Male	58.0685	No	III	2	2	0	Yes	Yes	Dead	29	29
GMU-LAC-VD014	Validation	Male	76.3014	Yes	III	2	2	0	Yes	No	Dead	12	12
GMU-LAC-VD015	Validation	Female	54.8575	No	III	2	2	0	Yes	Yes	Dead	35	35
GMU-LAC-VD016	Validation	Male	32.4055	No	III	2	2	0	Yes	Yes	Dead	N/A	N/A
GMU-LAC-VD017	Validation	Female	74.6274	Yes	III	2	2	0	Yes	Yes	Alive	75	75
GMU-LAC-VD018	Validation	Female	41.5699	No	III	2	3	0	Yes	Yes	Alive	63	63
GMU-LAC-VD019	Validation	Female	53.6575	No	III	2	2	0	Yes	Yes	Alive	63	63
GMU-LAC-VD020	Validation	Male	56.4	Yes	IV	2	1	1	Yes	Yes	Dead	15	15
GMU-LAC-VD021	Validation	Male	77.5534	Yes	IV	2	Nx	1	Yes	Yes	Dead	6	6
GMU-LAC-VD022	Validation	Male	47.1973	Yes	IV	1	Nx	1	Yes	No	Alive	42	42
GMU-LAC-VD023	Validation	Female	59.4247	No	IV	2	2	1	Yes	Yes	Alive	62	62
GMU-LAC-VD024	Validation	Female	51.7534	No	I	2	0	0	No	No	Alive	77	77
GMU-LAC-VD025	Validation	Female	73.6438	No	III	4	0	0	No	No	Alive	71	71
GMU-LAC-VD026	Validation	Male	47.8685	No	IV	4	1	1	Yes	Yes	Dead	7	7
GMU-LAC-VD027	Validation	Female	69.3205	No	IV	2	2	1	Yes	No	Alive	46	46
GMU-LAC-VD028	Validation	Female	41.3918	No	IV	4	1	1	Yes	Yes	Dead	N/A	N/A
GMU-LAC-VD029	Validation	Female	65.4795	No	II	2	1	0	Yes	No	Alive	55	55
GMU-LAC-VD030	Validation	Female	65.0904	No	IV	2	Nx	1	Yes	Yes	Dead	20	20
GMU-LAC-VD031	Validation	Male	61.9288	No	IV	2	0	1	Yes	Yes	Dead	12	12
GMU-LAC-VD032	Validation	Female	59.9288	No	I	2	0	0	No	Yes	Alive	55	55
GMU-LAC-VD033	Validation	Female	84.7534	Yes	III	2	2	0	Yes	No	Alive	69	69
GMU-LAC-VD034	Validation	Male	60.1836	Yes	III	1	2	0	Yes	No	Alive	49	49
GMU-LAC-VD035	Validation	Male	44.3479	Yes	II	2	1	0	Yes	Yes	Dead	34	34
GMU-LAC-VD036	Validation	Female	65.4712	N/A	III	2	2	0	Yes	No	Alive	48	48
GMU-LAC-VD037	Validation	Male	54.8795	No	III	1	2	0	Yes	Yes	Alive	52	52
GMU-LAC-VD038	Validation	Female	58.0521	No	III	4	2	0	Yes	Yes	Dead	33	33
GMU-LAC-VD039	Validation	Female	70.4384	N/A	III	2	2	0	Yes	Yes	Dead	24	24
GMU-LAC-VD040	Validation	Male	54.8712	Yes	III	2	2	0	Yes	Yes	Dead	N/A	N/A
GMU-LAC-VD041	Validation	Female	69.9479	No	I	2	0	0	No	Yes	Alive	59	59
GMU-LAC-VD042	Validation	Male	56.9589	Yes	III	2	2	0	Yes	No	Alive	50	50
GMU-LAC-VD043	Validation	Male	55.0384	No	III	2	2	0	Yes	Yes	Dead	6	6
GMU-LAC-VD044	Validation	Male	62.6959	Yes	III	2	2	0	Yes	Yes	Dead	22	22
GMU-LAC-VD045	Validation	Male	58.7945	Yes	III	2	2	0	Yes	Yes	Alive	42	42
GMU-LAC-VD046	Validation	Female	69.5945	No	III	2	2	0	Yes	No	Alive	39	39
GMU-LAC-VD047	Validation	Female	62.4027	No	III	1	2	0	Yes	No	Alive	37	37
GMU-LAC-VD048	Validation	Male	62.3288	No	III	2	2	0	Yes	Yes	Dead	14	14
GMU-LAC-VD049	Validation	Female	47.3973	No	III	3	2	0	Yes	Yes	Dead	10	10
GMU-LAC-VD050	Validation	Female	69.9205	No	III	2	2	0	Yes	No	Alive	47	47
GMU-LAC-VD051	Validation	Male	73.9671	No	III	3	2	0	Yes	Yes	Alive	47	47
GMU-LAC-VD052	Validation	Female	61.6438	N/A	III	2	2	0	Yes	Yes	Alive	45	45
GMU-LAC-VD053	Validation	Female	76.6712	No	III	2	2	0	Yes	Yes	Alive	39	39
GMU-LAC-VD054	Validation	Female	50.0712	No	III	2	2	0	Yes	Yes	Alive	43	43
GMU-LAC-VD055	Validation	Female	57.8877	No	III	2	2	0	Yes	Yes	Alive	42	41
GMU-LAC-VD056	Validation	Male	46.7151	No	IV	3	2	1	Yes	Yes	N/A	24	N/A
GMU-LAC-VD057	Validation	Female	40.7014	No	III	2	3	0	Yes	Yes	Alive	44	44
GMU-LAC-VD058	Validation	Male	67.5918	Yes	III	2	2	0	Yes	Yes	Dead	25	25
GMU-LAC-VD059	Validation	Female	61.6904	Yes	III	2	2	0	Yes	Yes	Alive	46	46
GMU-LAC-VD060	Validation	Female	54.4	No	III	2	2	0	Yes	Yes	Dead	38	38
GMU-LAC-VD061	Validation	Male	62.2822	No	IV	1	1	1	Yes	Yes	Dead	33	33
GMU-LAC-VD062	Validation	Male	39.5151	No	II	2	1	0	Yes	No	Alive	13	13
GMU-LAC-VD063	Validation	Female	55.4493	No	III	2	2	0	Yes	No	Alive	13	13
GMU-LAC-VD064	Validation	Female	60.1425	No	II	2	1	0	Yes	No	Alive	10	10
GMU-LAC-VD065	Validation	Male	57.1233	No	III	1	2	0	Yes	No	Alive	10	10
GMU-LAC-VD066	Validation	Male	73.9507	Yes	II	1	1	0	Yes	No	Alive	11	11
GMU-LAC-VD067	Validation	Male	45.4877	No	III	2	2	0	Yes	No	Alive	6	6
GMU-LAC-VD068	Validation	Male	55.0548	Yes	III	2	2	0	Yes	Yes	Alive	13	13
GMU-LAC-VD069	Validation	Female	66.063	No	III	2	2	0	Yes	Yes	Alive	11	11
GMU-LAC-VD070	Validation	Male	60.0466	Yes	III	2	2	0	Yes	No	Alive	11	11
GMU-LAC-VD071	Validation	Male	51.6356	N/A	III	2	2	0	Yes	Yes	Alive	13	13
GMU-LAC-VD072	Validation	Female	60.1452	No	II	2	1	0	Yes	Yes	Alive	34	34
GMU-LAC-VD073	Validation	Female	76.7616	No	III	2	2	0	Yes	Yes	Alive	33	33
GMU-LAC-VD074	Validation	Female	57.3918	No	III	2	2	0	Yes	Yes	Alive	32	32
GMU-LAC-VD075	Validation	Male	53.8849	Yes	III	2	2	0	Yes	Yes	Alive	31	31
GMU-LAC-VD076	Validation	Male	59.4767	N/A	II	1	1	0	Yes	Yes	Alive	30	30
GMU-LAC-VD077	Validation	Female	55.2356	No	III	2	2	0	Yes	No	Alive	10	10
GMU-LAC-VD078	Validation	Female	50.3233	No	II	1	1	0	Yes	Yes	Dead	21	21
GMU-LAC-VD079	Validation	Male	58.1616	No	I	2	0	0	No	Yes	N/A	N/A	N/A
GMU-LAC-VD080	Validation	Male	56.3068	Yes	III	1	2	0	Yes	No	Alive	27	27
GMU-LAC-VD081	Validation	Male	69.5014	No	III	2	2	0	Yes	Yes	Dead	10	10
GMU-LAC-VD082	Validation	Male	65.4055	No	III	3	2	0	Yes	No	Alive	22	22
GMU-LAC-VD083	Validation	Female	58.7616	No	III	3	2	0	Yes	Yes	Alive	22	22
GMU-LAC-VD084	Validation	Female	59.2548	No	III	2	2	0	Yes	No	Alive	26	26
GMU-LAC-VD085	Validation	Female	57.0685	No	III	1	2	0	Yes	No	Alive	22	22
GMU-LAC-VD086	Validation	Female	53.9644	No	III	1	2	0	Yes	No	Alive	23	23
GMU-LAC-VD087	Validation	Male	58.8082	Yes	III	1	2	0	Yes	Yes	Alive	24	24
GMU-LAC-VD088	Validation	Male	43	No	II	2	1	0	Yes	Yes	Dead	18	18
GMU-LAC-VD089	Validation	Male	61.7205	Yes	III	1	2	0	Yes	No	Alive	16	16
GMU-LAC-VD090	Validation	Male	72.8	N/A	II	1	1	0	Yes	No	Alive	18	18
GMU-LAC-VD091	Validation	Female	57.6164	No	III	2	2	0	Yes	Yes	Alive	9	9
GMU-LAC-VD092	Validation	Male	47.3123	Yes	III	2	3	0	Yes	Yes	Dead	4	4
GMU-LAC-VD093	Validation	Male	61.0027	No	III	2	2	0	Yes	Yes	Alive	7	7
GMU-LAC-VD094	Validation	Female	50.663	No	IV	2	2	1	Yes	No	Alive	5	5
GMU-LAC-VD095	Validation	Male	62.0411	Yes	III	3	2	0	Yes	No	Alive	8	8
GMU-LAC-VD096	Validation	Female	53.7808	No	III	1	2	0	Yes	No	Alive	7	7
GMU-LAC-VD097	Validation	Male	56.4027	Yes	II	2	1	0	Yes	No	Alive	5	5
GMU-LAC-VD098	Validation	Male	52.1233	Yes	II	2	1	0	Yes	No	Alive	9	9
GMU-LAC-VD099	Validation	Male	53.937	No	III	2	2	0	Yes	No	N/A	N/A	N/A
GMU-LAC-VD100	Validation	Female	62.2493	No	II	2	1	0	Yes	No	Alive	3	3
GMU-LAC-VD101	Validation	Female	69.4274	No	III	2	2	0	Yes	No	Alive	5	5
GMU-LAC-VD102	Validation	Female	72.5178	Yes	IV	3	2	1	Yes	No	Alive	6	6
GMU-LAC-VD103	Validation	Male	54.2	Yes	I	1	0	0	No	No	Alive	71	71
GMU-LAC-VD104	Validation	Male	79.3507	No	II	3	0	0	No	Yes	Dead	14	14
GMU-LAC-VD105	Validation	Male	62.0438	Yes	I	1	0	0	No	Yes	Alive	53	53
GMU-LAC-VD106	Validation	Male	59.3534	No	I	1	0	0	No	No	Alive	57	57
GMU-LAC-VD107	Validation	Female	51.3507	No	I	2	0	0	No	No	Alive	61	61
GMU-LAC-VD108	Validation	Female	51.7616	No	I	1	0	0	No	No	Alive	56	56
GMU-LAC-VD109	Validation	Female	72.5425	No	I	2	0	0	No	No	Alive	56	56
GMU-LAC-VD110	Validation	Male	73.0164	No	I	2	0	0	No	Yes	Alive	66	66
GMU-LAC-VD111	Validation	Female	59.1452	No	I	1	0	0	No	No	Alive	71	71
GMU-LAC-VD112	Validation	Male	76.0932	Yes	I	1	0	0	No	Yes	Dead	35	N/A
GMU-LAC-VD113	Validation	Male	60.6055	Yes	I	1	0	0	No	No	Alive	52	52
GMU-LAC-VD114	Validation	Male	64.1644	N/A	I	1	0	0	No	Yes	Dead	42	42
GMU-LAC-VD115	Validation	Female	55.6822	No	I	2	0	0	No	No	Alive	66	66
GMU-LAC-VD116	Validation	Female	51.6247	No	II	3	0	0	No	No	Alive	50	50
GMU-LAC-VD117	Validation	Male	55.8521	No	II	2	1	0	Yes	Yes	Alive	48	48
GMU-LAC-VD118	Validation	Female	71.0603	No	II	2	1	0	Yes	No	Alive	71	71
GMU-LAC-VD119	Validation	Male	38.7397	No	II	2	1	0	Yes	No	Alive	76	76
GMU-LAC-VD120	Validation	Female	64.7918	No	II	2	1	0	Yes	Yes	Dead	36	36
GMU-LAC-VD121	Validation	Female	58.411	No	II	1	1	0	Yes	Yes	Dead	66	66
GMU-LAC-VD122	Validation	Male	56.0767	No	II	2	1	0	Yes	Yes	Alive	53	53
GMU-LAC-VD123	Validation	Male	53.1562	No	II	2	1	0	Yes	Yes	Alive	49	49
GMU-LAC-VD124	Validation	Male	52.1836	Yes	II	2	1	0	Yes	Yes	Dead	16	16
GMU-LAC-VD125	Validation	Female	53.1041	No	IV	2	1	1	Yes	Yes	Dead	40	40
GMU-LAC-VD126	Validation	Male	49.8603	Yes	IV	2	0	1	Yes	Yes	Dead	28	28
GMU-LAC-VD127	Validation	Male	71.2301	No	II	2	1	0	Yes	Yes	Dead	50	50
GMU-LAC-VD128	Validation	Male	44.8575	No	IV	1	1	1	Yes	Yes	N/A	N/A	N/A
GMU-LAC-VD129	Validation	Male	58.8575	Yes	II	1	1	0	Yes	Yes	Dead	9	9
GMU-LAC-VD130	Validation	Male	72.5425	No	II	3	0	0	No	Yes	Alive	61	61
GMU-LAC-VD131	Validation	Female	51.8959	No	II	2	1	0	Yes	Yes	Alive	47	47
GMU-LAC-VD132	Validation	Male	58.0575	No	IV	2	0	1	Yes	Yes	Dead	12	12
GMU-LAC-VD133	Validation	Female	55.4658	No	II	3	0	0	No	Yes	Dead	24	24
GMU-LAC-VD134	Validation	Female	59.6411	No	II	3	0	0	No	No	Alive	59	59
GMU-LAC-VD135	Validation	Male	83.3808	No	II	1	1	0	Yes	Yes	Dead	1	1
GMU-LAC-VD136	Validation	Female	48.4137	No	III	1	2	0	Yes	Yes	Dead	15	15
GMU-LAC-VD137	Validation	Female	64.9096	No	III	4	0	0	No	Yes	Alive	57	57
GMU-LAC-VD138	Validation	Female	65.2027	No	II	2	1	0	Yes	No	Alive	52	52
GMU-LAC-VD139	Validation	Male	58.8932	Yes	II	3	0	0	No	Yes	Alive	51	51
GMU-LAC-VD140	Validation	Male	51.874	No	II	2	1	0	Yes	No	Alive	47	47
GMU-LAC-VD141	Validation	Female	47.8685	No	II	2	1	0	Yes	No	Alive	61	61
GMU-LAC-VD142	Validation	Female	43.8877	No	II	1	1	0	Yes	Yes	Dead	11	11
GMU-LAC-VD143	Validation	Female	65.7616	No	II	1	1	0	Yes	No	Alive	55	55
GMU-LAC-VD144	Validation	Female	49	N/A	III	2	2	0	Yes		Dead	17	17
GMU-LAC-VD145	Validation	Male	73	No	II	2	0	0	No		Alive	46	46
GMU-LAC-VD146	Validation	Male	43	No	III	2	0	0	No		Alive	42	42
GMU-LAC-VD147	Validation	Female	43	N/A	I	1	0	0	No		Alive	50	50
GMU-LAC-VD148	Validation	Male	63	Yes	I	2	0	0	No		Alive	48	48
GMU-LAC-VD149	Validation	Male	63	Yes	II	2	1	0	Yes		Alive	39	39
GMU-LAC-VD150	Validation	Male	56	Yes	I	2	0	0	No		Alive	36	36
GMU-LAC-VD151	Validation	Male	82	Yes	III	2	2	0	Yes		Dead	40	40
GMU-LAC-VD152	Validation	Female	60	No	I	1	0	0	No		Alive	41	41
GMU-LAC-VD153	Validation	Male	66	N/A	I	1	0	0	No		Alive	40	40
GMU-LAC-VD154	Validation	Male	76	Yes	I	1	0	0	No		N/A	N/A	N/A
GMU-LAC-VD155	Validation	Female	53	No	III	4	0	0	No		Alive	46	46
GMU-LAC-VD156	Validation	Male	46	Yes	III	3	2	0	Yes		Alive	37	37
GMU-LAC-VD157	Validation	Male	69	No	III	4	0	0	No		Alive	30	30
GMU-LAC-VD158	Validation	Male	64	No	I	1	0	0	No		N/A	N/A	N/A
GMU-LAC-VD159	Validation	Male	60	N/A	I	1	0	0	No		Alive	47	47
GMU-LAC-VD160	Validation	Female	65	N/A	III	1	2	0	Yes		Alive	35	35
GMU-LAC-VD161	Validation	Male	71	No	III	2	2	0	Yes		Dead	27	27
GMU-LAC-VD162	Validation	Male	79	No	I	1	0	0	No		Alive	41	41
GMU-LAC-VD163	Validation	Male	65	Yes	I	1	0	0	No		Alive	39	39
GMU-LAC-VD164	Validation	Female	55	N/A	III	2	2	0	Yes		Alive	44	44
GMU-LAC-VD165	Validation	Male	64	Yes	III	4	1	0	Yes		Dead	5	5
GMU-LAC-VD166	Validation	Female	59	No	III	2	2	0	Yes		N/A	N/A	N/A
GMU-LAC-VD167	Validation	Male	30	No	I	1	0	0	No		Alive	44	44
GMU-LAC-VD168	Validation	Male	59	Yes	I	1	0	0	No		Alive	46	46
GMU-LAC-VD169	Validation	Male	74	Yes	IV	1	Nx	1	Yes		Alive	37	37
GMU-LAC-VD170	Validation	Male	71	N/A	II	2	1	0	Yes		Alive	35	35
GMU-LAC-VD171	Validation	Male	53	Yes	III	2	2	0	Yes		Alive	58	58
GMU-LAC-VD172	Validation	Male	73	No	III	1	2	0	Yes		Dead	23	23
GMU-LAC-VD173	Validation	Male	73	No	I	2	0	0	No		N/A	N/A	N/A
GMU-LAC-VD174	Validation	Female	66	No	I	2	0	0	No		Alive	37	37
GMU-LAC-VD175	Validation	Female	62	N/A	II	2	0	0	No		Dead	22	22
GMU-LAC-VD176	Validation	Female	77	No	III	2	2	0	Yes		Dead	36	36
GMU-LAC-VD177	Validation	Male	52	Yes	I	2	0	0	No		Dead	27	27
GMU-LAC-VD178	Validation	Female	49	No	III	1	2	0	Yes		Alive	42	42
GMU-LAC-VD179	Validation	Male	76	Yes	I	2	0	0	No		Alive	44	44
GMU-LAC-VD180	Validation	Male	46	N/A	I	2	0	0	No		Alive	46	46
GMU-LAC-VD181	Validation	Male	70	N/A	II	1	1	0	Yes		Dead	4	4
GMU-LAC-VD182	Validation	Female	33	No	III	1	2	0	Yes		Alive	35	35
GMU-LAC-VD183	Validation	Male	42	Yes	III	3	1	0	Yes		Dead	10	10
GMU-LAC-VD184	Validation	Female	43	No	I	1	0	0	No		Alive	40	40
GMU-LAC-VD185	Validation	Male	73	No	I	2	0	0	No		Alive	37	37
GMU-LAC-VD186	Validation	Male	52	Yes	I	1	0	0	No		Alive	37	37
GMU-LAC-VD187	Validation	Female	56	No	III	2	1	0	Yes		Dead	26	26
GMU-LAC-VD188	Validation	Male	65	Yes	III	2	2	0	Yes		Alive	44	44
GMU-LAC-VD189	Validation	Female	53	No	II	2	0	0	No		Alive	41	41
GMU-LAC-VD190	Validation	Female	68	No	I	2	0	0	No		Alive	45	45
GMU-LAC-VD191	Validation	Female	62	No	II	2	1	0	Yes		Dead	30	30
GMU-LAC-VD192	Validation	Male	46	Yes	III	2	2	0	Yes		Alive	50	50
GMU-LAC-VD193	Validation	Male	55	No	I	1	0	0	No		Alive	41	41
GMU-LAC-VD194	Validation	Female	40	N/A	I	1	0	0	No		Alive	40	40
GMU-LAC-VD195	Validation	Female	52	No	I	1	0	0	No		Alive	21	21
GMU-LAC-VD196	Validation	Female	40	Yes	IV	2	2	1	Yes		Dead	18	18
GMU-LAC-VD197	Validation	Female	64	No	II	3	0	0	No		Alive	30	30
GMU-LAC-VD198	Validation	Female	48	N/A	III	2	2	0	Yes		N/A	N/A	N/A
GMU-LAC-VD199	Validation	Male	48	Yes	II	2	0	0	No		N/A	N/A	N/A
GMU-LAC-VD200	Validation	Male	47	N/A	I	2	0	0	No		Alive	48	48
GMU-LAC-VD201	Validation	Male	51	No	I	1	0	0	No		Alive	41	41
GMU-LAC-VD202	Validation	Female	77	N/A	III	2	2	0	Yes		Alive	36	36
GMU-LAC-VD203	Validation	Female	61	No	III	2	2	0	Yes		Dead	34	34
GMU-LAC-VD204	Validation	Female	51	Yes	I	1	0	0	No		N/A	N/A	N/A
GMU-LAC-VD205	Validation	Female	61	No	I	1	0	0	No		Alive	40	40
GMU-LAC-VD206	Validation	Male	54	Yes	I	1	0	0	No		Alive	37	37
GMU-LAC-VD207	Validation	Female	47	No	I	1	0	0	No		N/A	16	16
GMU-LAC-VD208	Validation	Male	68	N/A	IV	2	0	1	Yes		Alive	47	47
GMU-LAC-VD209	Validation	Male	47	No	III	1	2	0	Yes		Alive	45	45
GMU-LAC-VD210	Validation	Male	42	Yes	III	1	2	0	Yes		Alive	43	43
GMU-LAC-VD211	Validation	Female	48	Yes	III	2	2	0	Yes		Alive	41	41
GMU-LAC-VD212	Validation	Male	69	No	I	1	0	0	No		Alive	47	47
GMU-LAC-VD213	Validation	Male	75	Yes	I	1	0	0	No		Alive	44	44
GMU-LAC-VD214	Validation	Female	40	No	II	1	1	0	Yes		Alive	36	36
GMU-LAC-VD215	Validation	Male	54	Yes	IV	4	3	1	Yes		N/A	N/A	N/A
GMU-LAC-VD216	Validation	Female	63	No	I	1	0	0	No		Alive	39	39
GMU-LAC-VD217	Validation	Female	60	No	I	2	0	0	No		Alive	40	40
GMU-LAC-VD218	Validation	Male	75	Yes	I	1	0	0	No		Alive	37	37
GMU-LAC-VD219	Validation	Female	75	No	I	2	0	0	No		Alive	33	33
GMU-LAC-VD220	Validation	Male	67	No	II	2	1	0	Yes		Dead	19	19
GMU-LAC-VD221	Validation	Male	72	Yes	III	1	2	0	Yes		N/A	23	23
GMU-LAC-VD222	Validation	Male	53	Yes	III	1	2	0	Yes		Alive	41	41
GMU-LAC-VD223	Validation	Female	55	No	III	2	2	0	Yes		Alive	38	38
GMU-LAC-VD224	Validation	Female	22	No	I	1	0	0	No		Alive	47	47
GMU-LAC-VD225	Validation	Female	65	No	II	2	0	0	No		Alive	40	40
GMU-LAC-VD226	Validation	Male	42	Yes	I	2	0	0	No		Alive	34	34
GMU-LAC-VD227	Validation	Female	36	No	III	2	2	0	Yes		Alive	52	52
GMU-LAC-VD228	Validation	Female	54	N/A	I	1	0	0	No		Alive	40	40
GMU-LAC-VD229	Validation	Female	68	No	I	1	0	0	No		Alive	40	40
GMU-LAC-VD230	Validation	Male	78	N/A	I	1	0	0	No		Alive	37	37
GMU-LAC-VD231	Validation	Female	47	No	I	1	0	0	No		Alive	36	36
GMU-LAC-VD232	Validation	Male	65	Yes	I	1	0	0	No		Alive	36	36
GMU-LAC-VD233	Validation	Male	71	Yes	I	1	0	0	No		Alive	20	20
GMU-LAC-VD234	Validation	Female	63	No	I	1	0	0	No		Alive	41	41
