# Supplementary material for: Frequent alterations in cytoskeleton remodelling genes in primary and metastatic lung adenocarcinomas
Source: Nat Commun. 2015 Dec 9;6:10131. doi: 10.1038/ncomms10131 (PMC4682110; doi:10.1038/ncomms10131)
Supplement: Supplementary Data 2 — Summary statistics of whole genome or whole exome sequencing data from 101 lung adenocarcinomas [file ncomms10131-s3.xlsx]

## Sheet: Sup_Data 2
Supplementary Data 2: Summary statistics of whole genome or whole exome sequencing data from 101 lung adenocarcinomas
Patient ID	Sample ID	Sample Type	WGS/WES	Total Mapping bases(bp)	Uniquely Mapping bases(bp)	Uniquely Mapping rate(%)	Mean fold coverage(X)	Region covered by at least 1X(%)	Region covered by at least 10X(%)
GMU-LAC-WG01	WG01T	Primary tumor	WGS	164577000000	158084000000	96.05	50.94	99.79	98.47
	WG01N	Normal tissue	WGS	99296208083	94918799678	95.58	32.18	99.56	96.55
	WG01M	Metastasis tumor	WGS	177326000000	170213000000	95.98	52.46	99.8	98.67
GMU-LAC-WG02	WG02T	Primary tumor	WGS	171285000000	163558000000	95.48	52.63	99.78	98.73
	WG02N	Normal tissue	WGS	102240000000	97781996385	95.64	32.02	99.69	97.57
	WG02M	Metastasis tumor	WGS	181573000000	173968000000	95.81	52.21	99.76	98.71
GMU-LAC-WG03	WG03T	Primary tumor	WGS	167564000000	159386000000	95.12	52.64	99.74	98.45
	WG03N	Normal tissue	WGS	101488000000	97151730190	95.72	31	99.73	97.41
	WG03M	Metastasis tumor	WGS	174181000000	166542000000	95.61	51.06	99.79	98.61
GMU-LAC-WG04	WG04T	Primary tumor	WGS	175048000000	168166000000	96.06	54.3	99.11	97.87
	WG04N	Normal tissue	WGS	103931000000	99817196848	96.03	33.33	99.05	97.21
	WG04M	Metastasis tumor	WGS	159195000000	152963000000	96.08	49.98	99.1	97.81
GMU-LAC-WG05	WG05T	Primary tumor	WGS	168512000000	161061000000	95.57	51.58	99.73	98.58
	WG05N	Normal tissue	WGS	103436000000	98942398538	95.65	33.37	99.65	97.52
	WG05M	Metastasis tumor	WGS	159352000000	152149000000	95.47	50.24	99.7	98.44
GMU-LAC-WG06	WG06T	Primary tumor	WGS	164020000000	157409000000	95.96	51.58	99.02	97.77
	WG06N	Normal tissue	WGS	103690000000	99514744517	95.96	33.41	98.89	96.86
	WG06M	Metastasis tumor	WGS	161963000000	155528000000	96.02	49.62	98.93	97.59
GMU-LAC-WG07	WG07T	Primary tumor	WGS	136830000000	131557000000	96.13	42.94	99.11	97.65
	WG07N	Normal tissue	WGS	93970385682	90315100005	96.1	30.19	99.04	96.85
	WG07M	Metastasis tumor	WGS	163696000000	157368000000	96.13	50.24	99.15	97.94
GMU-LAC-WG08	WG08T	Primary tumor	WGS	165184000000	158167000000	95.75	50.87	99.73	98.49
	WG08N	Normal tissue	WGS	93567853903	89395817353	95.54	29.97	99.72	97.25
	WG08M	Metastasis tumor	WGS	153282000000	147038000000	95.92	45.12	99.78	98.39
GMU-LAC-WG09	WG09T	Primary tumor	WGS	162177000000	155355000000	95.79	44.05	99.78	98.59
	WG09N	Normal tissue	WGS	102674000000	98031927765	95.47	31.77	99.72	97.53
	WG09M	Metastasis tumor	WGS	154803000000	147669000000	95.39	47.66	99.77	98.55
GMU-LAC-WG10	WG10T	Primary tumor	WGS	173185000000	165594000000	95.61	53.43	99.78	98.65
	WG10N	Normal tissue	WGS	72911242683	69584332543	95.43	23.58	99.52	94.34
	WG10M	Metastasis tumor	WGS	167512000000	160250000000	95.66	50.02	99.64	98.37
GMU-LAC-WG11	WG11T	Primary tumor	WGS	134591000000	129363000000	96.11	42.04	99	97.43
	WG11N	Normal tissue	WGS	95389154810	91849328978	96.28	29.24	98.82	96.09
	WG11M	Metastasis tumor	WGS	179478000000	172601000000	96.16	54.96	99.11	98.03
GMU-LAC-WG12	WG12T	Primary tumor	WGS	188207000000	180827000000	96.07	57.83	99.15	98.13
	WG12N	Normal tissue	WGS	108496000000	104233000000	96.06	34.89	99.08	97.27
	WG12M	Metastasis tumor	WGS	181655000000	174499000000	96.05	56.43	99.14	98.06
GMU-LAC-WG13	WG13T	Primary tumor	WGS	173317000000	167020000000	96.36	52.67	99.03	97.75
	WG13N	Normal tissue	WGS	104847000000	100609000000	95.95	33.57	98.9	96.59
	WG13M	Metastasis tumor	WGS	168504000000	162121000000	96.2	52.28	99.02	97.69
GMU-LAC-WG14	WG14T	Primary tumor	WGS	171549000000	161262000000	96.43	46.4	99.76	98.41
	WG14N	Normal tissue	WGS	106882000000	100972000000	96.23	32.7	99.72	97.43
	WG14M	Metastasis tumor	WGS	177394000000	166805000000	96.78	50.32	99.76	98.34
GMU-LAC-WG15	WG15T	Primary tumor	WGS	170326000000	160715000000	96.8	49.88	99.09	97.71
	WG15N	Normal tissue	WGS	105875000000	100017000000	96.28	33.06	99.04	96.83
	WG15M	Metastasis tumor	WGS	180664000000	170294000000	96.84	55.79	99.11	97.85
GMU-LAC-WG16	WG16T	Primary tumor	WGS	173220000000	163391000000	96.52	49.62	99.1	97.76
	WG16N	Normal tissue	WGS	107404000000	101318000000	96.11	33.05	99.02	96.51
	WG16M	Metastasis tumor	WGS	169077000000	160204000000	96.6	46.36	99.1	97.7
GMU-LAC-WG17	WG17T	Primary tumor	WGS	170918000000	161301000000	96.46	48.23	99.71	97.92
	WG17N	Normal tissue	WGS	107283000000	100984000000	95.88	32.08	99.66	97.2
	WG17M	Metastasis tumor	WGS	164570000000	155779000000	96.5	48.54	99.71	98.36
GMU-LAC-WG18	WG18T	Primary tumor	WGS	162716000000	153967000000	96.57	44.9	99.1	97.68
	WG18N	Normal tissue	WGS	106375000000	99737975183	96.1	32.69	99.01	96.76
	WG18M	Metastasis tumor	WGS	167144000000	158930000000	96.9	50.5	99.09	97.72
GMU-LAC-WG19	WG19T	Primary tumor	WGS	177194000000	167175000000	96.45	50.02	99.1	97.89
	WG19N	Normal tissue	WGS	102273000000	96273602981	96.32	30.86	99	96.74
	WG19M	Metastasis tumor	WGS	176192000000	166295000000	96.67	48.16	99.09	97.8
GMU-LAC-WG20	WG20T	Primary tumor	WGS	177550000000	165014000000	95.98	51.31	99.77	98.59
	WG20N	Normal tissue	WGS	105381000000	98460877927	95.99	32.14	99.71	97.35
	WG20M	Metastasis tumor	WGS	64849865500	221387000000	96.14	66.31	99.8	99.08
GMU-LAC-WG21	WG21T	Primary tumor	WGS	178862000000	169385000000	96.54	48.3	99.1	97.88
	WG21N	Normal tissue	WGS	101885000000	96338221815	96.64	30.84	98.99	96.6
	WG21M	Metastasis tumor	WGS	158330000000	151137000000	96.94	44.42	99.07	97.7
GMU-LAC-WG22	WG22T	Primary tumor	WGS	180544000000	173842000000	96.28	52.63	99.11	97.94
	WG22N	Normal tissue	WGS	100909000000	97125286342	96.24	31.87	99.02	97.08
	WG22M	Metastasis tumor	WGS	180468000000	173415000000	96.08	55.02	99.12	98
GMU-LAC-WG23	WG23T	Primary tumor	WGS	163193000000	156782000000	96.07	49.64	99.77	98.57
	WG23N	Normal tissue	WGS	108320000000	104139000000	96.13	32.7	99.73	97.58
	WG23M	Metastasis tumor	WGS	159517000000	153059000000	95.95	50.44	99.7	98.43
GMU-LAC-WG24	WG24T	Primary tumor	WGS	136187000000	130549000000	95.86	42.42	99.74	97.96
	WG24N	Normal tissue	WGS	108542000000	103797000000	95.63	34.4	99.63	97.43
	WG24M	Metastasis tumor	WGS	166631000000	159533000000	95.74	51.67	99.77	98.55
GMU-LAC-EX01	EX01T	Primary tumor	WES	8377370000	7930318474	94.6636	148.79	99.3	97.8
	EX01N	Normal tissue	WES	7698370000	7281446344	94.5843	136.24	99.3	97.8
	EX01M	Metastasis tumor	WES	7789040000	7368554031	94.6016	137.61	99.5	97.7
GMU-LAC-EX02	EX02T	Primary tumor	WES	8066780000	7619580811	94.4563	142.58	99.4	97.9
	EX02N	Normal tissue	WES	7710010000	7291186037	94.5678	136.51	99.4	97.8
	EX02M	Metastasis tumor	WES	5886800000	5567865843	94.5822	104.28	99.5	97.5
GMU-LAC-EX03	EX03T	Primary tumor	WES	8537090000	8090723856	94.7714	151.53	99.4	98
	EX03N	Normal tissue	WES	7724500000	7308329770	94.6123	136.85	99.4	97.9
	EX03M	Metastasis tumor	WES	3950280000	3736695639	94.5932	70.3	99.2	96.1
GMU-LAC-EX04	EX04T	Primary tumor	WES	8274790000	7820659579	94.5119	146.95	99.3	97.8
	EX04N	Normal tissue	WES	9098390000	8611966989	94.6537	161.55	99.3	98
	EX04M	Metastasis tumor	WES	5449280000	5152271181	94.5496	96.61	99.4	97.3
GMU-LAC-EX05	EX05T	Primary tumor	WES	8778090000	8307957955	94.6443	155.45	99.4	98.1
	EX05N	Normal tissue	WES	8231630000	7780666285	94.5216	145.66	99.4	98
	EX05M	Metastasis tumor	WES	8124650000	7682646787	94.5597	144.6	99.4	98.1
GMU-LAC-EX06	EX06T	Primary tumor	WES	6290780000	5889974382	93.6287	111.47	99.5	97.4
	EX06N	Normal tissue	WES	6309090000	5900140747	93.5181	111.89	99.4	97.2
	EX06M	Metastasis tumor	WES	7367430000	6889221208	93.5092	130.76	99.5	97.7
GMU-LAC-EX07	EX07T	Primary tumor	WES	6348270000	5934247197	93.4782	112.9	99.4	97.2
	EX07N	Normal tissue	WES	6779370000	6334979644	93.445	120.62	99.4	97.4
	EX07M	Metastasis tumor	WES	5819640000	5443636107	93.5391	103.99	99.5	97.4
GMU-LAC-EX08	EX08T	Primary tumor	WES	6193120000	5552898558	89.6624	110.18	99.3	96.8
	EX08N	Normal tissue	WES	6806310000	6213161824	91.2853	120.88	99.6	97.5
	EX08M	Metastasis tumor	WES	6197120000	5568801134	89.8611	110.59	99.4	97.1
GMU-LAC-EX09	EX09T	Primary tumor	WES	6545080000	6103912797	93.2596	116.32	99.4	97.2
	EX09N	Normal tissue	WES	7221600000	6763982896	93.6632	128.69	99.5	97.5
	EX09M	Metastasis tumor	WES	7351980000	6885864640	93.66	131.38	99.5	97.6
GMU-LAC-PM01	PM01T	Primary tumor	WES	12325960000	11561615929	93.7989	223.16	99.4	98.2
	PM01N	Normal tissue	WES	14360210000	13492898371	93.9603	259.67	99.5	98.6
	PM01M	Metastasis tumor	WES	13328820000	12512951404	93.8789	241.41	99.4	98.4
GMU-LAC-PM02	PM02T	Primary tumor	WES	14855570000	14005701540	94.2791	267.54	99.5	98.5
	PM02N	Normal tissue	WES	16330890000	15404521348	94.3275	293.7	99.6	98.7
	PM02M	Metastasis tumor	WES	15159310000	14297005257	94.3117	273.36	99.5	98.5
GMU-LAC-PM03	PM03T	Primary tumor	WES	9713740000	8575757697	88.2848	158.76	98.7	93.4
	PM03N	Normal tissue	WES	8836060000	7776810670	88.0122	143.59	98.4	92.5
GMU-LAC-PM04	PM04T	Primary tumor	WES	5941510000	5242627440	88.2373	95.15	98.7	90.7
	PM04N	Normal tissue	WES	5915260000	5238977862	88.5672	94.17	98.5	90.4
GMU-LAC-PM05	PM05T	Primary tumor	WES	5511440000	4856076034	88.109	87.73	97.9	88
	PM05N	Normal tissue	WES	7585630000	6736451930	88.8054	121.95	98.5	91
GMU-LAC-PM06	PM06T	Primary tumor	WES	8190560000	7280596775	88.8901	131.51	98.7	91.7
	PM06N	Normal tissue	WES	5696410000	5050874462	88.6677	90.65	98.5	89.3
GMU-LAC-PM07	PM07T	Primary tumor	WES	10336700000	8857125780	85.6862	172.02	98.9	94.3
	PM07N	Normal tissue	WES	11388510000	10133517989	88.9802	185.6	98.2	92.7
GMU-LAC-PM08	PM08T	Primary tumor	WES	3393180000	2993836198	88.231	54.22	98.4	87.3
	PM08N	Normal tissue	WES	4665560000	4114653623	88.1921	74.46	98.5	89.3
GMU-LAC-RS01	RS01T	Primary tumor	WES	2783140000	2436182148	87.5336	44.82	98.5	85.7
	RS01N	Normal tissue	WES	3198010000	2803019087	87.6489	51.41	98.3	86.8
GMU-LAC-RS02	RS02T	Primary tumor	WES	2324340000	2046336074	88.0394	37.62	98.3	83.7
	RS02N	Normal tissue	WES	3318670000	2934817258	88.4335	53.48	97.9	85.7
GMU-LAC-RS03	RS03T	Primary tumor	WES	3103010000	2722995345	87.7534	50.48	98.2	86.7
	RS03N	Normal tissue	WES	3445170000	3058149038	88.7663	55.95	98.1	86.6
GMU-LAC-RS04	RS04T	Primary tumor	WES	2684140000	2366975335	88.1838	43.28	98.3	84.9
	RS04N	Normal tissue	WES	2967840000	2613797730	88.0707	47.83	98	85.6
GMU-LAC-RS05	RS05T	Primary tumor	WES	4173020000	3682084354	88.2355	67.31	98.8	89.9
	RS05N	Normal tissue	WES	3015100000	2655457267	88.0719	48.46	98.5	85.6
GMU-LAC-RS06	RS06T	Primary tumor	WES	2527370000	2216016985	87.6808	40.74	98.5	84
	RS06N	Normal tissue	WES	3577640000	3145926103	87.933	57.8	98.3	87.1
GMU-LAC-RS07	RS07T	Primary tumor	WES	3602350000	3173850478	88.105	58.17	98.5	88.3
	RS07N	Normal tissue	WES	3885560000	3441800895	88.5793	62.56	98.3	87.3
GMU-LAC-RS08	RS08T	Primary tumor	WES	3593220000	3131840711	87.1597	58.4	98.2	87.5
	RS08N	Normal tissue	WES	3796620000	3365761638	88.6515	61.02	98	86.6
GMU-LAC-RS09	RS09T	Primary tumor	WES	3481300000	3074316848	88.3094	56.19	97.8	86.1
	RS09N	Normal tissue	WES	3929380000	3470263355	88.3158	63.32	98.3	88.7
GMU-LAC-RS10	RS10T	Primary tumor	WES	3574750000	3138246562	87.7893	57.56	98.5	88.3
	RS10N	Normal tissue	WES	4014040000	3517148900	87.6212	65.67	98.6	89
GMU-LAC-RS11	RS11T	Primary tumor	WES	3809740000	3384662894	88.8424	61.47	98.2	88.2
	RS11N	Normal tissue	WES	4529300000	4027686209	88.9251	73.33	98.4	90.3
GMU-LAC-RS12	RS12T	Primary tumor	WES	2980490000	2628256034	88.182	48.21	98.1	85.7
	RS12N	Normal tissue	WES	3550010000	3133249241	88.2603	57.38	98.4	88.5
GMU-LAC-RS13	RS13T	Primary tumor	WES	3368020000	2974257916	88.3088	54.36	98.4	87.8
	RS13N	Normal tissue	WES	3714950000	3269927516	88.0208	60.29	98.6	88.7
GMU-LAC-RS14	RS14T	Primary tumor	WES	3622690000	3192861083	88.1351	58.7	98.5	88.9
	RS14N	Normal tissue	WES	3167650000	2780870209	87.7897	51.17	98.5	87.7
GMU-LAC-RS15	RS15T	Primary tumor	WES	3837020000	3386817634	88.2669	62.15	98.8	90.2
	RS15N	Normal tissue	WES	3475080000	3061194487	88.0899	55.92	98.5	88.3
GMU-LAC-RS16	RS16T	Primary tumor	WES	3109760000	2748044754	88.3684	50.28	98.4	87.3
	RS16N	Normal tissue	WES	2784130000	2443234938	87.7558	44.94	98.4	85.9
GMU-LAC-RS17	RS17T	Primary tumor	WES	3362220000	2961135076	88.0708	54.28	98.4	87.9
	RS17N	Normal tissue	WES	3594580000	3178124427	88.4143	57.91	98.1	87.4
GMU-LAC-RS18	RS18T	Primary tumor	WES	4656110000	4367321210	93.7976	69.98	99.3	94.6
	RS18N	Normal tissue	WES	4395560000	4121051214	93.7549	66.06	99.5	94.7
GMU-LAC-RS19	RS19T	Primary tumor	WES	4066920000	3576966775	87.9527	65.78	98.5	88.8
	RS19N	Normal tissue	WES	3136670000	2767334327	88.2252	50.38	98.2	85.5
GMU-LAC-RS20	RS20T	Primary tumor	WES	5051050000	4745042585	93.9417	75.87	99.2	94.7
	RS20N	Normal tissue	WES	4559090000	4295235124	94.2126	68.27	99.3	93.6
GMU-LAC-RS21	RS21T	Primary tumor	WES	4071930000	3824718189	93.9289	61.26	99.2	93.6
	RS21N	Normal tissue	WES	4441060000	4187446637	94.2894	66.77	99.1	93.4
GMU-LAC-RS22	RS22T	Primary tumor	WES	3645440000	3432034411	94.146	55.22	99.3	91.6
	RS22N	Normal tissue	WES	4369700000	4107905790	94.0089	65.47	99.3	94.1
GMU-LAC-RS23	RS23T	Primary tumor	WES	3980540000	3748827115	94.1789	59.67	99.3	92.9
	RS23N	Normal tissue	WES	3876590000	3653978020	94.2575	58.3	99.2	92.3
GMU-LAC-RS24	RS24T	Primary tumor	WES	3842870000	3603602310	93.7737	57.7	99.4	93.1
	RS24N	Normal tissue	WES	4091730000	3844205319	93.9506	61.43	99.4	93.5
GMU-LAC-RS25	RS25T	Primary tumor	WES	4005950000	3767322506	94.0432	60.3	99.3	93.7
	RS25N	Normal tissue	WES	3565380000	3352826427	94.0384	53.35	99.1	92.2
GMU-LAC-RS26	RS26T	Primary tumor	WES	4076100000	3839433272	94.1938	61.29	99.3	93
	RS26N	Normal tissue	WES	3218790000	3024769505	93.9723	48.29	99.3	91.1
GMU-LAC-RS27	RS27T	Primary tumor	WES	3731510000	3505275356	93.9372	56.05	99.3	92.3
	RS27N	Normal tissue	WES	3200790000	3012028252	94.1027	47.84	99.4	91.4
GMU-LAC-RS28	RS28T	Primary tumor	WES	4723180000	4440027267	94.005	70.93	99.4	94.7
	RS28N	Normal tissue	WES	4229110000	3977331291	94.0465	63.15	99.4	93.4
GMU-LAC-RS29	RS29T	Primary tumor	WES	2776730000	2612431878	94.083	41.5	99	89.1
	RS29N	Normal tissue	WES	3560060000	3353343900	94.1935	53.18	99.1	92.1
GMU-LAC-RS30	RS30T	Primary tumor	WES	3830450000	3593850724	93.8232	57.7	99.4	93.2
	RS30N	Normal tissue	WES	3546970000	3343902477	94.2749	53.3	99.2	91.4
GMU-LAC-RS31	RS31T	Primary tumor	WES	2598830000	2445870046	94.1143	38.77	99.1	86.3
	RS31N	Normal tissue	WES	3996820000	3761800784	94.1198	59.95	99.4	92.6
GMU-LAC-RS32	RS32T	Primary tumor	WES	4394140000	4134247887	94.0855	66.13	99.2	93.5
	RS32N	Normal tissue	WES	3527910000	3320570816	94.1229	52.46	99.2	91.7
GMU-LAC-RS33	RS33T	Primary tumor	WES	4057120000	3819179975	94.1352	60.95	99.2	92.9
	RS33N	Normal tissue	WES	3786150000	3562195167	94.0849	56.46	99.4	92.5
GMU-LAC-RS34	RS34T	Primary tumor	WES	3020910000	2839094915	93.9814	45.24	99.1	89
	RS34N	Normal tissue	WES	3573680000	3363302339	94.1131	53.45	99.2	91.9
GMU-LAC-RS35	RS35T	Primary tumor	WES	3920140000	3690473602	94.1414	59.22	99.3	92.5
	RS35N	Normal tissue	WES	5142140000	4851964354	94.3569	76.69	99.4	95.1
GMU-LAC-RS36	RS36T	Primary tumor	WES	2976830000	2793667942	93.8471	44.39	99.2	89.3
	RS36N	Normal tissue	WES	4755350000	4472520038	94.0524	70.77	99.3	93.5
GMU-LAC-RS37	RS37T	Primary tumor	WES	3190770000	2998728867	93.9814	47.12	98.9	87.4
	RS37N	Normal tissue	WES	3041280000	2858900221	94.0032	45.09	99	86.9
GMU-LAC-RS38	RS38T	Primary tumor	WES	2914200000	2722713635	93.4292	43.11	99.1	86.2
	RS38N	Normal tissue	WES	3127780000	2931880020	93.7368	46.25	99	87.4
GMU-LAC-RS39	RS39T	Primary tumor	WES	4016880000	3525175888	87.7591	65.26	98.2	88.5
	RS39N	Normal tissue	WES	4150630000	3679228358	88.6426	66.88	98.1	88.1
GMU-LAC-RS40	RS40T	Primary tumor	WES	7163210000	6732086185	93.9814	128.2	99.4	97.4
	RS40N	Normal tissue	WES	6414120000	6013370386	93.7521	113.51	99.5	97.4
GMU-LAC-RS41	RS41T	Primary tumor	WES	2753650000	2584366150	93.8524	40.65	98.8	85.5
	RS41N	Normal tissue	WES	2777400000	2614559601	94.1369	41.1	99.1	87.1
GMU-LAC-RS42	RS42T	Primary tumor	WES	4018880000	3549083751	88.3103	64.97	98.4	87.9
	RS42N	Normal tissue	WES	3691110000	3255345854	88.1942	59.56	98.2	87
GMU-LAC-RS43	RS43T	Primary tumor	WES	3679620000	3248079150	88.2721	59.4	98	87.3
	RS43N	Normal tissue	WES	3603100000	3179344913	88.2392	57.99	98	86.4
GMU-LAC-RS44	RS44T	Primary tumor	WES	3486990000	3052861331	87.55	56.19	98.1	86.4
	RS44N	Normal tissue	WES	3758880000	3312907703	88.1355	60.41	98.4	87.7
GMU-LAC-RS45	RS45T	Primary tumor	WES	2778390000	2452955285	88.2869	44.79	98	83.7
	RS45N	Normal tissue	WES	3532700000	3130555748	88.6165	56.99	98.1	86.8
GMU-LAC-RS46	RS46T	Primary tumor	WES	2869140000	2519041460	87.7978	46.18	98.2	83.9
	RS46N	Normal tissue	WES	3836280000	3369279548	87.8267	61.73	98.3	87.2
GMU-LAC-RS47	RS47T	Primary tumor	WES	3963630000	3518165777	88.7612	63.7	98	87.2
	RS47N	Normal tissue	WES	3819750000	3383093999	88.5685	61.38	97.9	87.2
GMU-LAC-RS48	RS48T	Primary tumor	WES	4302990000	3774897143	87.7273	69.5	98.6	89.6
	RS48N	Normal tissue	WES	3859090000	3395915985	87.9978	62.17	98.4	87.9
GMU-LAC-RS49	RS49T	Primary tumor	WES	4071610000	3583882559	88.0213	66.03	98.7	89.8
	RS49N	Normal tissue	WES	4894220000	4356563124	89.0145	79.52	98.7	90.3
GMU-LAC-RS50	RS50T	Primary tumor	WES	4843170000	4266238873	88.0877	78.08	98.7	90.3
	RS50N	Normal tissue	WES	3770630000	3331885277	88.3642	60.71	98.2	87.5
GMU-LAC-RS51	RS51T	Primary tumor	WES	3938960000	3477962537	88.2965	63.57	98.3	87.5
	RS51N	Normal tissue	WES	3019920000	2653132756	87.8544	48.63	98.3	86.1
GMU-LAC-RS52	RS52T	Primary tumor	WES	3869690000	3419397239	88.3636	62.35	98	87.1
	RS52N	Normal tissue	WES	3658730000	3234532187	88.4059	59.03	98	86.9
GMU-LAC-RS53	RS53T	Primary tumor	WES	3966400000	3740273143	94.2989	59.4	99.1	91.9
	RS53N	Normal tissue	WES	3432660000	3240179932	94.3927	51.32	99	90.8
GMU-LAC-RS54	RS54T	Primary tumor	WES	3905950000	3430916933	87.8382	62.97	98.5	88.4
	RS54N	Normal tissue	WES	2839160000	2504135383	88.1999	45.74	97.6	83.3
GMU-LAC-RS55	RS55T	Primary tumor	WES	2642340000	2319655629	87.7879	42.59	98	84.1
	RS55N	Normal tissue	WES	3112360000	2742324251	88.1108	50.06	97.9	84.8
GMU-LAC-RS56	RS56T	Primary tumor	WES	3667960000	3220391681	87.7979	59.08	98.3	87.1
	RS56N	Normal tissue	WES	3595570000	3164037317	87.9982	57.83	98.7	87.1
GMU-LAC-RS57	RS57T	Primary tumor	WES	2896570000	2553648337	88.1611	46.73	98	85.4
	RS57N	Normal tissue	WES	3537030000	3127326542	88.4167	56.93	98.1	86.7
GMU-LAC-RS58	RS58T	Primary tumor	WES	4322010000	4064610030	94.0444	64.77	99.2	93.2
	RS58N	Normal tissue	WES	3629470000	3415044832	94.0921	54.48	98.9	91.3
GMU-LAC-RS59	RS59T	Primary tumor	WES	3679490000	3249287000	88.3081	59.55	98.3	87.4
	RS59N	Normal tissue	WES	4216360000	3728218096	88.4227	68.06	98.4	88.5
GMU-LAC-RS60	RS60T	Primary tumor	WES	4580810000	4299045746	93.849	68.6	99.3	93.4
	RS60N	Normal tissue	WES	3030380000	2846964679	93.9474	45.39	99.2	89.1
