# Supplementary material for: Frequent alterations in cytoskeleton remodelling genes in primary and metastatic lung adenocarcinomas
Source: Nat Commun. 2015 Dec 9;6:10131. doi: 10.1038/ncomms10131 (PMC4682110; doi:10.1038/ncomms10131)
Supplement: Supplementary Data 3 — Summary statistics of transcriptome or RNA-seq data from 56 lung adenocarcinomas [file ncomms10131-s4.xlsx]

## Sheet: Sup_Data 3
Supplementary Data 3: Summary statistics of transcriptome or RNA-seq data from 56 lung adenocarcinomas
Patient ID	Sample ID	Sample Type	Total Reads	No. of reads mapping to genome	No. of reads mapping to reference genes	No.of genes covered
GMU-LAC-WG01	WG01T	Primary tumor	102200108	8.92309e+07	4.98634e+07	17930
	WG01N	Normal tissue	97762108	8.56689e+07	5.95371e+07	18829
	WG01M	Metastasis tumor	103548040	9.08945e+07	4.31692e+07	18379
GMU-LAC-WG02	WG02T	Primary tumor	88828434	7.61437e+07	4.23001e+07	15901
	WG02N	Normal tissue	94563284	8.38871e+07	5.13384e+07	18500
	WG02M	Metastasis tumor	87636130	7.64713e+07	4.97686e+07	17200
GMU-LAC-WG03	WG03T	Primary tumor	78483584	6.98268e+07	3.70443e+07	17972
	WG03N	Normal tissue	102788950	8.94675e+07	5.21346e+07	18214
	WG03M	Metastasis tumor	101931274	8.99136e+07	4.77446e+07	18093
GMU-LAC-WG04	WG04T	Primary tumor	97106958	8.58523e+07	4.78543e+07	18310
	WG04N	Normal tissue	92165296	8.11976e+07	5.26356e+07	18287
	WG04M	Metastasis tumor	82645744	7.29349e+07	4.42237e+07	18298
GMU-LAC-WG05	WG05T	Primary tumor	94924352	8.26981e+07	5.01296e+07	18791
	WG05N	Normal tissue	101751706	90121486	4.99703e+07	18117
	WG05M	Metastasis tumor	92942534	8.24958e+07	5.11927e+07	18454
GMU-LAC-WG06	WG06T	Primary tumor	102761348	8.70594e+07	7.20049e+07	18768
	WG06N	Normal tissue	89695752	7.58378e+07	3.78426e+07	17346
	WG06M	Metastasis tumor	97278686	8.32997e+07	6.34841e+07	18057
GMU-LAC-WG07	WG07T	Primary tumor	94479710	8.29154e+07	5.79444e+07	18901
	WG07N	Normal tissue	92383544	8.03922e+07	4.33002e+07	18601
	WG07M	Metastasis tumor	87230274	7.61259e+07	5.3132e+07	18751
GMU-LAC-WG08	WG08T	Primary tumor	106716662	9.36119e+07	5.90997e+07	18905
	WG08N	Normal tissue	102714552	8.80777e+07	7.52795e+07	18445
	WG08M	Metastasis tumor	87884486	7.49743e+07	5.25549e+07	18675
GMU-LAC-WG09	WG09T	Primary tumor	73301414	6.34717e+07	4.03011e+07	15400
	WG09N	Normal tissue	98961952	8.48995e+07	6.29893e+07	17077
	WG09M	Metastasis tumor	91946588	8.0582e+07	4.71594e+07	16238
GMU-LAC-WG10	WG10T	Primary tumor	98529046	8.306e+07	5.65951e+07	18556
	WG10N	Normal tissue	103869168	8.96079e+07	6.22592e+07	18942
	WG10M	Metastasis tumor	80437124	6.91598e+07	4.25673e+07	18749
GMU-LAC-WG11	WG11T	Primary tumor	83486438	7.37853e+07	4.98748e+07	18906
	WG11N	Normal tissue	98031242	8.76203e+07	4.85059e+07	18666
	WG11M	Metastasis tumor	99018362	8.31061e+07	3.42802e+07	18786
GMU-LAC-WG12	WG12T	Primary tumor	100043084	8.48966e+07	3.21538e+07	17174
	WG12N	Normal tissue	83956804	7.47383e+07	4.6319e+07	18756
	WG12M	Metastasis tumor	110442816	9.31696e+07	6.1097e+07	17965
GMU-LAC-WG13	WG13T	Primary tumor	88676756	7.80799e+07	4.74775e+07	18703
	WG13N	Normal tissue	87105834	7.57211e+07	5.45021e+07	18991
	WG13M	Metastasis tumor	93498876	8.21388e+07	4.96292e+07	18847
GMU-LAC-WG14	WG14T	Primary tumor	41235036	3.53549e+07	2.23906e+07	18745
	WG14N	Normal tissue	42565757	3.67981e+07	2.41816e+07	18476
	WG14M	Metastasis tumor	43571711	3.72756e+07	1.59952e+07	18610
GMU-LAC-WG15	WG15T	Primary tumor	42565653	3.73173e+07	2.28194e+07	18301
	WG15N	Normal tissue	41107013	3.53603e+07	2.39983e+07	18485
	WG15M	Metastasis tumor	43430487	3.74371e+07	1.88792e+07	18393
GMU-LAC-WG16	WG16T	Primary tumor	44159639	3.81804e+07	2.18414e+07	18278
	WG16N	Normal tissue	41376958	3.57662e+07	2.08954e+07	18171
	WG16M	Metastasis tumor	40683158	3.56995e+07	1.98412e+07	18224
GMU-LAC-WG17	WG17T	Primary tumor	46254717	4.00705e+07	1.87748e+07	17525
	WG17N	Normal tissue	45716614	3.90237e+07	2.48195e+07	18666
	WG17M	Metastasis tumor	45092114	3.98389e+07	1.58228e+07	18095
GMU-LAC-WG18	WG18T	Primary tumor	43165783	3.73988e+07	2.35297e+07	18410
	WG18N	Normal tissue	45181920	3.8382e+07	2.85098e+07	18904
	WG18M	Metastasis tumor	43321332	3.73733e+07	23774747	18657
GMU-LAC-WG19	WG19T	Primary tumor	48584811	4.08015e+07	2.69014e+07	18275
	WG19N	Normal tissue	43474115	3.70834e+07	2.57584e+07	18765
	WG19M	Metastasis tumor	46333894	3.81235e+07	2.59933e+07	18520
GMU-LAC-WG20	WG20T	Primary tumor	41849987	3.56562e+07	1.7284e+07	17617
	WG20N	Normal tissue	43401209	3.72209e+07	2.67525e+07	18797
	WG20M	Metastasis tumor	43315861	3.74812e+07	2.46597e+07	18207
GMU-LAC-WG21	WG21T	Primary tumor	42705311	3.67821e+07	2.15021e+07	18671
	WG21N	Normal tissue	42535667	3.63297e+07	1.94728e+07	18134
	WG21M	Metastasis tumor	41808591	3.54997e+07	2.33877e+07	18402
GMU-LAC-WG22	WG22T	Primary tumor	102822548	9.11111e+07	5.28405e+07	19184
	WG22N	Normal tissue	76283514	6.7038e+07	4.89893e+07	18954
	WG22M	Metastasis tumor	110133476	9.39769e+07	6.23245e+07	19069
GMU-LAC-WG23	WG23T	Primary tumor	84381204	7.48124e+07	4.14734e+07	18210
	WG23N	Normal tissue	101171046	8.99613e+07	5.51079e+07	18757
	WG23M	Metastasis tumor	88300924	7.76695e+07	4.68878e+07	18483
GMU-LAC-WG24	WG24T	Primary tumor	93758914	8.18328e+07	4.77889e+07	18151
	WG24N	Normal tissue	96573392	8.55254e+07	5.6959e+07	18767
	WG24M	Metastasis tumor	88720778	7.75242e+07	4.50258e+07	18459
GMU-LAC-PM08	PM08T	Primary tumor	35272422	34834436	27512830	18215
	PM08N	Normal tissue	50978254	50553053	40771436	18393
GMU-LAC-RS01	RS01T	Primary tumor	32772422	32532604	25499221	18363
	RS01N	Normal tissue	39784094	39484071	32927063	18465
GMU-LAC-RS04	RS04T	Primary tumor	44192268	43790874	33948011	18741
	RS04N	Normal tissue	42693254	42362787	35167040	18441
GMU-LAC-RS07	RS07T	Primary tumor	40487006	40122410	32815578	18543
	RS07N	Normal tissue	40994178	40994178	31969722	18618
GMU-LAC-RS08	RS08T	Primary tumor	32906000	32555877	25437807	17909
	RS08N	Normal tissue	40253444	39945571	32849390	18458
GMU-LAC-RS09	RS09T	Primary tumor	40923576	40923576	31881381	18500
	RS09N	Normal tissue	38045072	38045072	30629788	18453
GMU-LAC-RS10	RS10T	Primary tumor	34776788	34467957	25487170	18435
	RS10N	Normal tissue	37732069	37389336	29393078	18441
GMU-LAC-RS11	RS11T	Primary tumor	37960113	37568688	30679731	18329
	RS11N	Normal tissue	42891710	42891710	33452088	18576
GMU-LAC-RS12	RS12T	Primary tumor	42477737	42477737	31840843	18476
	RS12N	Normal tissue	40612035	40612035	31914949	18394
GMU-LAC-RS14	RS14T	Primary tumor	34344482	34344482	26229571	18541
	RS14N	Normal tissue	33811508	33811508	27328102	18272
GMU-LAC-RS17	RS17T	Primary tumor	30731089	30403911	20617015	18236
	RS17N	Normal tissue	35168425	34855104	28561874	18365
GMU-LAC-RS19	RS19T	Primary tumor	35964939	3.57272e+07	20110528	18756
	RS19N	Normal tissue	35135254	3.4903e+07	20704565	18454
GMU-LAC-RS22	RS22T	Primary tumor	33892162	33563554	26792368	18265
	RS22N	Normal tissue	41551469	41212296	34713258	18500
GMU-LAC-RS23	RS23T	Primary tumor	44054730	43718039	34784208	18678
	RS23N	Normal tissue	37955299	37663620	30548818	18376
GMU-LAC-RS24	RS24T	Primary tumor	22662471	22392944	15913279	17595
	RS24N	Normal tissue	40131716	39753883	33035112	18465
GMU-LAC-RS26	RS26T	Primary tumor	36758034	36416987	29382720	18540
	RS26N	Normal tissue	41819548	41424342	41819548	18560
GMU-LAC-RS27	RS27T	Primary tumor	33021465	32677258	24825062	17948
	RS27N	Normal tissue	31891972	31594371	25824679	18337
GMU-LAC-RS28	RS28T	Primary tumor	27366148	27056996	19756560	18259
	RS28N	Normal tissue	26051760	25783159	20762275	18084
GMU-LAC-RS32	RS32T	Primary tumor	41677915	4.14024e+07	24287021	18719
	RS32N	Normal tissue	34186475	3.39605e+07	20677726	18492
GMU-LAC-RS34	RS34T	Primary tumor	35609929	3.53745e+07	20191260	18171
	RS34N	Normal tissue	37407894	3.71606e+07	25278152	18311
GMU-LAC-RS35	RS35T	Primary tumor	28599295	28197412	22645588	18171
	RS35N	Normal tissue	31259038	30829039	25613257	18407
GMU-LAC-RS37	RS37T	Primary tumor	39777348	39425761	31886816	18620
	RS37N	Normal tissue	32562405	32277164	27274402	18518
GMU-LAC-RS41	RS41T	Primary tumor	31613566	31298961	23776913	18071
	RS41N	Normal tissue	26874545	26646317	21407181	18159
GMU-LAC-RS42	RS42T	Primary tumor	32254954	32254954	25276192	18580
	RS42N	Normal tissue	37337600	37337600	29310363	18460
GMU-LAC-RS45	RS45T	Primary tumor	24758994	24758994	19991329	18118
	RS45N	Normal tissue	22413028	22413028	18060469	18209
GMU-LAC-RS46	RS46T	Primary tumor	32627909	32627909	21839271	17974
	RS46N	Normal tissue	35246310	35246310	23803654	17910
GMU-LAC-RS47	RS47T	Primary tumor	30465548	30465548	20703495	18063
	RS47N	Normal tissue	37335023	37335023	30243738	18391
GMU-LAC-RS48	RS48T	Primary tumor	27414514	27414514	8317324	14280
	RS48N	Normal tissue	19921039	19921039	8215922	15276
GMU-LAC-RS51	RS51T	Primary tumor	31063602	30665036	25520139	18099
	RS51N	Normal tissue	33659936	33244344	26856429	18511
GMU-LAC-RS56	RS56T	Primary tumor	40667190	40197183	29250203	18569
	RS56N	Normal tissue	34729748	34394411	27178083	18311
GMU-LAC-RS59	RS59T	Primary tumor	33076851	3.28582e+07	20545551	18419
	RS59N	Normal tissue	33948062	3.37237e+07	22721537	18600
GMU-LAC-RS60	RS60T	Primary tumor	34616327	34307551	24048115	17077
	RS60N	Normal tissue	34645036	34343062	26390461	18221
