# Supplementary material for: Frequent alterations in cytoskeleton remodelling genes in primary and metastatic lung adenocarcinomas
Source: Nat Commun. 2015 Dec 9;6:10131. doi: 10.1038/ncomms10131 (PMC4682110; doi:10.1038/ncomms10131)
Supplement: Supplementary Data 4 — Summary statistics of target region sequencing data on 51 genes from 335 lung adenocarcinomas [file ncomms10131-s5.xlsx]

## Sheet: Sup_Data 4
Supplementary Data 4: Summary statistics of target region sequencing data on 51 genes from 335 lung adenocarcinomas
Patient ID	Sample ID	Sample Type	Total Mapping bases(bp)	Uniquely Mapping bases(bp)	Uniquely Mapping rate(%)	Mean fold coverage on target region (X)	Target region covered by at least 1X(%)	Target region covered by at least 10X(%)
GMU-LAC-WG01	WG01T	Primary tumor	451390000	4.27902e+08	94.7965	173.73	98.8	97
	WG01N	Normal tissue	509100000	4.84266e+08	95.1219	246.4	99	97.5
	WG01M	Metastasis tumor	329310000	312221728	94.8109	164.11	98.8	96.4
GMU-LAC-WG02	WG02T	Primary tumor	472390000	4.48448e+08	94.9317	216.65	98.9	97.5
	WG02N	Normal tissue	507520000	4.8133e+08	94.8396	224.79	99.1	97.7
	WG02M	Metastasis tumor	474550000	4.51376e+08	95.1167	232.01	99	97.5
GMU-LAC-WG03	WG03T	Primary tumor	530060000	5.04684e+08	95.2126	246.12	99.1	97.8
	WG03N	Normal tissue	503640000	4.78295e+08	94.9677	250.87	99.1	97.8
	WG03M	Metastasis tumor	891090000	8.41095e+08	94.3894	329.63	99	97.4
GMU-LAC-WG04	WG04T	Primary tumor	730580000	6.93263e+08	94.8921	295.01	99.1	97.6
	WG04N	Normal tissue	697930000	6.61667e+08	94.8042	290.22	99	97.6
	WG04M	Metastasis tumor	474690000	451468665	95.1081	247.19	98.9	97.2
GMU-LAC-WG05	WG05T	Primary tumor	525210000	4.98774e+08	94.9665	207.99	99	97.4
	WG05N	Normal tissue	445350000	4.21899e+08	94.7344	206.37	99	97.6
	WG05M	Metastasis tumor	395570000	3.75881e+08	95.0227	147.71	98.8	96
GMU-LAC-WG06	WG06T	Primary tumor	315270000	3.00721e+08	95.3852	140.33	98.9	96.8
	WG06N	Normal tissue	401830000	3.82623e+08	95.2202	150.37	98.9	97.1
	WG06M	Metastasis tumor	317360000	3.02986e+08	95.4707	151.45	98.9	96.9
GMU-LAC-WG07	WG07T	Primary tumor	390110000	3.71997e+08	95.3569	164.66	98.8	96.6
	WG07N	Normal tissue	835470000	7.92601e+08	94.8689	362.29	99.1	98.3
	WG07M	Metastasis tumor	388620000	3.68799e+08	94.8997	161.31	98.9	96.9
GMU-LAC-WG08	WG08T	Primary tumor	419900000	3.97219e+08	94.5985	215.6	98.8	96.9
	WG08N	Normal tissue	674210000	6.39368e+08	94.8322	296.37	99.1	97.9
	WG08M	Metastasis tumor	305420000	2.91258e+08	95.3631	138.54	98.8	95.9
GMU-LAC-WG09	WG09T	Primary tumor	318690000	3.03372e+08	95.1935	138.24	98.9	96.7
	WG09N	Normal tissue	585110000	5.53937e+08	94.6723	264.58	99	97.9
	WG09M	Metastasis tumor	902720000	8.51711e+08	94.3494	367.35	99.1	98.2
GMU-LAC-WG10	WG10T	Primary tumor	530330000	5.03156e+08	94.8761	254.67	99.1	97.8
	WG10N	Normal tissue	379820000	3.58908e+08	94.4943	135.99	99	96.7
	WG10M	Metastasis tumor	512140000	4.88334e+08	95.3517	248.75	99.1	97.9
GMU-LAC-WG11	WG11T	Primary tumor	341300000	3.21782e+08	94.2814	138.22	98.8	96.4
	WG11N	Normal tissue	488660000	4.65345e+08	95.2288	227.57	99	97.3
	WG11M	Metastasis tumor	610010000	579509497	95	320.89	99.1	98
GMU-LAC-WG12	WG12T	Primary tumor	578420000	549259801	94.9586	287.32	99.1	97.8
	WG12N	Normal tissue	592750000	5.62427e+08	94.8843	247.74	99	97.4
	WG12M	Metastasis tumor	934790000	8.86682e+08	94.8537	415.86	99.1	98.2
GMU-LAC-WG13	WG13T	Primary tumor	125820000	1.19582e+08	95.0424	68.85	98.5	94.1
	WG13N	Normal tissue	339670000	3.22664e+08	94.9933	173.45	98.9	97.2
	WG13M	Metastasis tumor	411310000	3.90499e+08	94.9402	197.61	99	97.5
GMU-LAC-WG14	WG14T	Primary tumor	350770000	331827970	94.5999	179.89	98.8	97.1
	WG14N	Normal tissue	361660000	3.40011e+08	94.014	181.15	98.8	96.9
	WG14M	Metastasis tumor	312570000	2.96551e+08	94.8752	168.28	98.7	96.5
GMU-LAC-WG15	WG15T	Primary tumor	387760000	3.66672e+08	94.5615	172.91	98.6	96.4
	WG15N	Normal tissue	421310000	3.97586e+08	94.3689	154.88	98.9	96.8
	WG15M	Metastasis tumor	385710000	3.66636e+08	95.0549	153.51	98.8	96.8
GMU-LAC-WG16	WG16T	Primary tumor	477700000	4.50125e+08	94.2275	150.3	98.7	96.5
	WG16N	Normal tissue	338020000	3.19713e+08	94.5841	160.85	98.8	96.5
	WG16M	Metastasis tumor	309080000	2.89415e+08	93.6376	142.7	98.9	96.5
GMU-LAC-WG17	WG17T	Primary tumor	380210000	3.61682e+08	95.1269	192.09	98.8	96.8
	WG17N	Normal tissue	428010000	4.05015e+08	94.6274	181.14	98.9	97.4
	WG17M	Metastasis tumor	345050000	3.2763e+08	94.9516	161.69	98.8	97.2
GMU-LAC-WG18	WG18T	Primary tumor	451310000	4.27227e+08	94.6637	180.55	98.8	96.9
	WG18N	Normal tissue	450970000	426555986	94.5863	185.9	98.9	97.3
	WG18M	Metastasis tumor	307880000	291435372	94.6588	142.4	98.8	96.8
GMU-LAC-WG19	WG19T	Primary tumor	462870000	4.31095e+08	93.1352	191.56	98.8	96.8
	WG19N	Normal tissue	496730000	467375253	94.0904	173.99	99	97.2
	WG19M	Metastasis tumor	470810000	4.4366e+08	94.2334	196.93	98.8	97
GMU-LAC-WG20	WG20T	Primary tumor	421770000	3.99841e+08	94.8008	203.77	99	97
	WG20N	Normal tissue	381530000	3.61365e+08	94.7146	181.24	98.8	96.9
	WG20M	Metastasis tumor	374580000	3.54786e+08	94.7156	196.77	98.8	96.8
GMU-LAC-WG21	WG21T	Primary tumor	383200000	364039579	94.9999	193.92	98.9	97.3
	WG21N	Normal tissue	442210000	4.19257e+08	94.8096	214.41	98.9	97.4
	WG21M	Metastasis tumor	486940000	4.60118e+08	94.4918	201.13	98.7	96.9
GMU-LAC-WG22	WG22T	Primary tumor	899090000	854125139	94.9988	412.69	99.2	98.1
	WG22N	Normal tissue	831290000	788566099	94.8605	300.35	99	97.6
	WG22M	Metastasis tumor	493110000	4.68332e+08	94.9752	234.08	99	97.7
GMU-LAC-WG23	WG23T	Primary tumor	475360000	4.51584e+08	94.9984	243.24	99	97.7
	WG23N	Normal tissue	505480000	4.80444e+08	95.0471	228.82	99.1	97.8
	WG23M	Metastasis tumor	556650000	5.30682e+08	95.3349	228.31	99.1	97.8
GMU-LAC-WG24	WG24T	Primary tumor	560290000	5.30656e+08	94.711	228.3	98.9	97.2
	WG24N	Normal tissue	444370000	4.21471e+08	94.8469	213.45	99.1	97.7
	WG24M	Metastasis tumor	1082300000	1008756505	93.2049	455.1	99.2	98.3
GMU-LAC-EX01	EX01T	Primary tumor	256350000	2.44201e+08	95.2609	98.72	98.4	94.2
	EX01N	Normal tissue	286380000	272339550	95.0973	119.8	98.6	95.4
	EX01M	Metastasis tumor	354120000	336930089	95.1457	139.07	98.8	96
GMU-LAC-EX02	EX02T	Primary tumor	503400000	4.76717e+08	94.6995	206.42	98.9	97.2
	EX02N	Normal tissue	181210000	1.72651e+08	95.2769	87.96	98.5	94.3
	EX02M	Metastasis tumor	671610000	6.36079e+08	94.7095	268.48	98.9	97.4
GMU-LAC-EX03	EX03T	Primary tumor	575620000	5.46626e+08	94.9629	217.25	98.8	96.8
	EX03N	Normal tissue	487110000	4.61844e+08	94.8131	205.31	98.9	97
	EX03M	Metastasis tumor	347690000	3.30661e+08	95.1022	169.74	98.7	96.5
GMU-LAC-EX04	EX04T	Primary tumor	358080000	3.41725e+08	95.4325	197.4	98.8	96.8
	EX04N	Normal tissue	515150000	4.90389e+08	95.1934	235.38	98.8	97.2
	EX04M	Metastasis tumor	480560000	457715711	95.2463	220.65	98.8	96.9
GMU-LAC-EX05	EX05T	Primary tumor	389100000	3.68073e+08	94.596	159.58	98.8	96.7
	EX05N	Normal tissue	520940000	4.90756e+08	94.2058	175.6	99	97
	EX05M	Metastasis tumor	359470000	3.39612e+08	94.4758	136.64	98.5	95.8
GMU-LAC-EX06	EX06T	Primary tumor	586610000	5.58099e+08	95.1397	292.65	99.1	97.7
	EX06N	Normal tissue	525380000	4.99594e+08	95.092	246.44	99.1	97.8
	EX06M	Metastasis tumor	644640000	6.10094e+08	94.6411	262.53	99.1	97.8
GMU-LAC-EX07	EX07T	Primary tumor	505450000	4.80068e+08	94.9784	240.8	99	97.6
	EX07N	Normal tissue	441510000	4.19601e+08	95.0376	238.89	99	97.7
	EX07M	Metastasis tumor	5.3029e+08	5.0196e+08	94.6576	242.67	98.9	97.2
GMU-LAC-EX08	EX08T	Primary tumor	243010000	2.30737e+08	94.9497	111.57	98.7	95.7
	EX08N	Normal tissue	617590000	5.8676e+08	95.008	285.24	99.1	97.7
	EX08M	Metastasis tumor	220150000	2.08219e+08	94.5804	97.33	98.7	94.8
GMU-LAC-EX09	EX09T	Primary tumor	222330000	2.10755e+08	94.7937	134.32	98.9	96.5
	EX09N	Normal tissue	249070000	2.36366e+08	94.8993	116.91	98.7	95.7
	EX09M	Metastasis tumor	292670000	276545617	94.4906	129.52	98.6	96
GMU-LAC-PM04	PM04T	Primary tumor	899550000	8.5408e+08	94.9453	332.2	99.2	98.6
	PM04N	Normal tissue	850140000	8.07376e+08	94.9697	314	99.2	98.7
GMU-LAC-PM05	PM05T	Primary tumor	363150000	3.45123e+08	95.0359	154.99	99.1	97.4
	PM05N	Normal tissue	516800000	4.90322e+08	94.8765	239.25	99.1	97.6
GMU-LAC-PM06	PM06T	Primary tumor	811370000	7.70262e+08	94.9336	320.34	99	97.7
	PM06N	Normal tissue	649390000	6.16134e+08	94.8789	253.88	99.1	98
GMU-LAC-PM07	PM07T	Primary tumor	248410000	2.29868e+08	92.5359	107.19	98.5	92.6
	PM07N	Normal tissue	561240000	534156553	95.1744	232.65	98.9	96.8
GMU-LAC-PM08	PM08T	Primary tumor	234620000	2.22478e+08	94.8249	116.62	98.8	96.7
	PM08N	Normal tissue	365640000	3.46151e+08	94.67	148.98	98.9	97.2
GMU-LAC-RS01	RS01T	Primary tumor	496950000	4.69492e+08	94.4746	218.58	98.8	97.4
	RS01N	Normal tissue	447070000	424802870	95.0193	212.59	99	97.7
GMU-LAC-RS02	RS02T	Primary tumor	174430000	1.63612e+08	93.7982	65.04	98.3	94.4
	RS02N	Normal tissue	176640000	1.68364e+08	95.3149	82.47	98.5	95
GMU-LAC-RS03	RS03T	Primary tumor	167990000	155884241	92.7938	75.43	98.6	95
	RS03N	Normal tissue	442650000	4.17055e+08	94.2178	212.6	98.7	96.8
GMU-LAC-RS04	RS04T	Primary tumor	450380000	4.24445e+08	94.2415	205.53	98.9	97.3
	RS04N	Normal tissue	447580000	4.22164e+08	94.3215	206.02	98.8	97.4
GMU-LAC-RS05	RS05T	Primary tumor	586570000	554226657	94.486	227.74	98.9	97
	RS05N	Normal tissue	392830000	3.72926e+08	94.9332	194.89	98.9	97.4
GMU-LAC-RS06	RS06T	Primary tumor	198380000	1.8701e+08	94.2685	77.9	98.6	94.9
	RS06N	Normal tissue	234790000	2.21692e+08	94.4213	79.33	98.6	95
GMU-LAC-RS07	RS07T	Primary tumor	500820000	4.71721e+08	94.1897	205.24	98.9	97.5
	RS07N	Normal tissue	205530000	1.9523e+08	94.9886	88.1	98.6	95.6
GMU-LAC-RS08	RS08T	Primary tumor	211290000	196625205	93.0594	92.67	98.8	96
	RS08N	Normal tissue	594760000	5.63228e+08	94.6984	213.24	99	97.3
GMU-LAC-RS09	RS09T	Primary tumor	188350000	1.79224e+08	95.155	87.89	98.6	95.7
	RS09N	Normal tissue	239450000	2.26669e+08	94.6623	97.82	98.8	96.1
GMU-LAC-RS10	RS10T	Primary tumor	205460000	1.93733e+08	94.2925	88.38	98.8	96.1
	RS10N	Normal tissue	633040000	5.9297e+08	93.6703	217.64	98.9	97.1
GMU-LAC-RS11	RS11T	Primary tumor	212700000	2.002e+08	94.123	94.63	98.7	95.9
	RS11N	Normal tissue	190560000	179644097	94.2717	77.43	98.7	95.4
GMU-LAC-RS12	RS12T	Primary tumor	133240000	1.2534e+08	94.0711	65.03	98.4	93.8
	RS12N	Normal tissue	177980000	1.67466e+08	94.0927	80.02	98.7	95.1
GMU-LAC-RS13	RS13T	Primary tumor	107030000	1.01371e+08	94.7131	48.18	98.2	92.4
	RS13N	Normal tissue	285840000	2.65673e+08	92.9445	105.93	98.7	96
GMU-LAC-RS14	RS14T	Primary tumor	172620000	1.61841e+08	93.7557	84.21	98.6	95.7
	RS14N	Normal tissue	182080000	170436163	93.6051	80.62	98.8	95.9
GMU-LAC-RS15	RS15T	Primary tumor	547640000	504195003	92.0669	243.6	98.8	97.1
	RS15N	Normal tissue	254060000	2.38687e+08	93.9491	112.96	98.9	96.6
GMU-LAC-RS16	RS16T	Primary tumor	891480000	8.33137e+08	93.4555	370.63	99.1	97.9
	RS16N	Normal tissue	1069760000	9.92233e+08	92.7529	372.84	99.1	98.1
GMU-LAC-RS17	RS17T	Primary tumor	172100000	1.60491e+08	93.2545	98.8	98.5	95.5
	RS17N	Normal tissue	163930000	155149606	94.6438	95.04	98.5	95.3
GMU-LAC-RS18	RS18T	Primary tumor	468800000	4.39269e+08	93.7008	215.66	98.9	96.9
	RS18N	Normal tissue	278440000	256915376	92.2696	120.98	98.7	96.1
GMU-LAC-RS19	RS19T	Primary tumor	377890000	3.58699e+08	94.9217	200.17	98.8	97.2
	RS19N	Normal tissue	363580000	3.46078e+08	95.1862	178.43	98.9	97.2
GMU-LAC-RS20	RS20T	Primary tumor	271520000	2.56424e+08	94.4403	137.95	98.8	96.3
	RS20N	Normal tissue	189270000	1.79477e+08	94.8261	95.82	98.4	94.9
GMU-LAC-RS21	RS21T	Primary tumor	146760000	1.37227e+08	93.5043	82.83	98.4	94.3
	RS21N	Normal tissue	159200000	1.51169e+08	94.9554	97.17	98.4	94.7
GMU-LAC-RS22	RS22T	Primary tumor	155790000	147948927	94.9669	94.07	98.2	93.9
	RS22N	Normal tissue	152470000	143935335	94.4024	86.81	98.6	94.9
GMU-LAC-RS23	RS23T	Primary tumor	166000000	1.58211e+08	95.3077	110.82	98.4	95.4
	RS23N	Normal tissue	158850000	1.50782e+08	94.9208	94.23	98.4	95
GMU-LAC-RS24	RS24T	Primary tumor	166410000	1.56871e+08	94.2678	99.38	98.4	95.2
	RS24N	Normal tissue	365720000	3.45153e+08	94.3763	165.76	98.9	96.8
GMU-LAC-RS25	RS25T	Primary tumor	343980000	322216128	93.6729	136.08	98.7	96.2
	RS25N	Normal tissue	505870000	4.76483e+08	94.1908	214.56	99	97.4
GMU-LAC-RS26	RS26T	Primary tumor	323930000	3.07114e+08	94.8088	159.57	98.7	96.6
	RS26N	Normal tissue	339940000	3.20224e+08	94.2	157.68	98.8	97
GMU-LAC-RS27	RS27T	Primary tumor	354100000	3.35379e+08	94.713	173.22	98.9	96.9
	RS27N	Normal tissue	330760000	3.12049e+08	94.3431	142.63	98.9	97
GMU-LAC-RS28	RS28T	Primary tumor	364730000	3.4383e+08	94.2698	187.47	98.9	97
	RS28N	Normal tissue	404750000	3.83665e+08	94.7905	174.65	98.9	97
GMU-LAC-RS29	RS29T	Primary tumor	419820000	395996956	94.3254	174	98.9	97.1
	RS29N	Normal tissue	237430000	2.24354e+08	94.4926	116.78	98.4	95.1
GMU-LAC-RS30	RS30T	Primary tumor	318240000	2.99135e+08	93.9968	147.08	98.7	96.6
	RS30N	Normal tissue	276030000	2.62641e+08	95.1493	142.85	98.9	96.6
GMU-LAC-RS31	RS31T	Primary tumor	191870000	1.81959e+08	94.8344	95.11	98.6	95.4
	RS31N	Normal tissue	359510000	3.41427e+08	94.9701	181.11	98.8	96.9
GMU-LAC-RS32	RS32T	Primary tumor	369980000	3.49133e+08	94.3655	170.09	98.8	96.5
	RS32N	Normal tissue	352300000	3.3407e+08	94.8254	164.53	99	97
GMU-LAC-RS33	RS33T	Primary tumor	263400000	2.48893e+08	94.4926	105.38	98.5	95.5
	RS33N	Normal tissue	189060000	1.79203e+08	94.7862	99.56	98.8	96.3
GMU-LAC-RS34	RS34T	Primary tumor	333260000	3.16848e+08	95.0754	152	98.9	97.2
	RS34N	Normal tissue	308110000	293223971	95.1686	155.12	98.8	96.8
GMU-LAC-RS35	RS35T	Primary tumor	434080000	406776614	93.7101	189.67	98.7	96.6
	RS35N	Normal tissue	272750000	2.57904e+08	94.5571	112.95	98.6	95.4
GMU-LAC-RS36	RS36T	Primary tumor	162600000	1.53876e+08	94.6349	77.64	98.1	93.6
	RS36N	Normal tissue	188200000	1.78929e+08	95.074	92.79	98.7	95.7
GMU-LAC-RS37	RS37T	Primary tumor	188740000	1.79852e+08	95.2907	97.03	98.4	94.7
	RS37N	Normal tissue	245560000	2.33561e+08	95.1138	122.71	98.2	95.2
GMU-LAC-RS38	RS38T	Primary tumor	239050000	2.26229e+08	94.6365	114.39	98.3	94.7
	RS38N	Normal tissue	178500000	1.69584e+08	95.005	98.57	98.9	95.9
GMU-LAC-RS39	RS39T	Primary tumor	455580000	4.22761e+08	92.7961	260.97	98.9	97
	RS39N	Normal tissue	176040000	1.67765e+08	95.2996	99.04	98.6	95.7
GMU-LAC-RS40	RS40T	Primary tumor	412680000	3.92401e+08	95.086	236.84	99	97.5
	RS40N	Normal tissue	417120000	3.96515e+08	95.0603	222.43	99	98
GMU-LAC-RS41	RS41T	Normal tissue	250800000	2.38506e+08	95.0982	124.41	98.4	95.4
	RS41N	Primary tumor	241210000	2.29163e+08	95.0055	112.19	98.3	94.8
GMU-LAC-RS42	RS42T	Normal tissue	398800000	3.80629e+08	95.4437	214.11	98.9	97.1
	RS42N	Primary tumor	385830000	3.6726e+08	95.1869	190.16	98.9	97.1
GMU-LAC-RS43	RS43T	Normal tissue	407760000	3.87622e+08	95.0613	187.9	98.8	97.1
	RS43N	Primary tumor	413220000	3.94132e+08	95.3807	188.25	99	97.2
GMU-LAC-RS44	RS44T	Normal tissue	193170000	183310472	94.8959	92.32	98.6	95.7
	RS44N	Primary tumor	195000000	1.85325e+08	95.0383	97.78	98.8	96.1
GMU-LAC-RS45	RS45T	Normal tissue	416210000	3.95797e+08	95.0955	191.96	98.9	97.1
	RS45N	Primary tumor	476380000	4.52761e+08	95.042	193.98	99	97.3
GMU-LAC-RS46	RS46T	Normal tissue	405000000	3.85776e+08	95.2534	169.24	98.9	96.9
	RS46N	Primary tumor	455750000	4.32564e+08	94.9127	217.48	98.9	97
GMU-LAC-RS47	RS47T	Normal tissue	378180000	3.60018e+08	95.1975	171.29	98.8	97.2
	RS47N	Primary tumor	294420000	2.79793e+08	95.0319	137.45	99	97.2
GMU-LAC-RS48	RS48T	Normal tissue	406870000	3.81133e+08	93.6743	173.06	98.8	97.1
	RS48N	Primary tumor	330150000	3.1265e+08	94.6993	148.65	98.9	97.1
GMU-LAC-RS49	RS49T	Normal tissue	466300000	4.37854e+08	93.8996	225.53	99	97.2
	RS49N	Primary tumor	352620000	3.32368e+08	94.2567	170.28	98.4	95.8
GMU-LAC-RS50	RS50T	Normal tissue	467340000	4.43417e+08	94.8809	206.7	99	97.4
	RS50N	Primary tumor	278170000	2.63358e+08	94.6751	102.97	98.6	95.9
GMU-LAC-RS51	RS51T	Normal tissue	463630000	440632060	95.0396	177.29	98.9	96.9
	RS51N	Primary tumor	289040000	2.74879e+08	95.1006	138.15	98.8	96.9
GMU-LAC-RS52	RS52T	Normal tissue	191530000	1.82265e+08	95.1627	100.17	98.7	95.7
	RS52N	Primary tumor	271690000	2.57642e+08	94.8295	118.2	98.7	96.2
GMU-LAC-RS53	RS53T	Normal tissue	259820000	2.47108e+08	95.1072	122.97	98.5	95.3
	RS53N	Primary tumor	316190000	2.99534e+08	94.7324	125.26	98.5	95.3
GMU-LAC-RS54	RS54T	Normal tissue	171490000	1.62884e+08	94.9816	73.26	98.5	94.5
	RS54N	Primary tumor	132630000	1.26316e+08	95.2395	62.49	98.3	93.9
GMU-LAC-RS55	RS55T	Normal tissue	373950000	3.55049e+08	94.9455	185.28	99	97.5
	RS55N	Primary tumor	156030000	1.48155e+08	94.9527	70.7	98.4	94.9
GMU-LAC-RS56	RS56T	Normal tissue	418230000	3.97841e+08	95.1249	217.45	99	97.5
	RS56N	Primary tumor	441320000	4.20198e+08	95.2138	221.38	99	97.4
GMU-LAC-RS57	RS57T	Normal tissue	460050000	435466576	94.6564	240.23	99	97.6
	RS57N	Primary tumor	189380000	1.79987e+08	95.04	79.05	98.5	94.7
GMU-LAC-RS58	RS58T	Normal tissue	377330000	357612880	94.7746	147.19	98.9	96.4
	RS58N	Primary tumor	265860000	2.5268e+08	95.0426	131.89	98.8	96.4
GMU-LAC-RS59	RS59T	Normal tissue	440570000	4.19952e+08	95.3202	211.82	98.7	96.9
	RS59N	Primary tumor	368740000	3.5257e+08	95.6149	192.8	98.9	97.1
GMU-LAC-RS60	RS60T	Normal tissue	383370000	3.63931e+08	94.9295	189.3	98.8	97
	RS60N	Primary tumor	255990000	2.43252e+08	95.024	120.08	98.8	96.2
GMU-LAC-VD001	VD001T	Normal tissue	263060000	2.47331e+08	94.0209	125.79	98.7	95.7
	VD001N	Primary tumor	164810000	1.56445e+08	94.9243	83.86	98.7	95.5
GMU-LAC-VD002	VD002T	Normal tissue	201160000	1.9217e+08	95.531	99.75	98.2	94.4
	VD002N	Primary tumor	212170000	2.01768e+08	95.0973	88.79	98.3	94.5
GMU-LAC-VD003	VD003T	Normal tissue	348160000	3.27202e+08	93.9805	164.57	99	97.1
	VD003N	Primary tumor	505420000	474131000	93.8093	182.08	98.9	97.2
GMU-LAC-VD004	VD004T	Normal tissue	271100000	2.543e+08	93.8032	134.93	98.5	95.6
	VD004N	Primary tumor	301760000	2.87993e+08	95.4379	162.9	98.5	95.9
GMU-LAC-VD005	VD005T	Normal tissue	438520000	413199191	94.2258	178.33	99	97.2
	VD005N	Primary tumor	429400000	4.05741e+08	94.4902	156.58	99	97.1
GMU-LAC-VD006	VD006T	Normal tissue	417190000	3.90172e+08	93.5238	154.39	98.9	96.6
	VD006N	Primary tumor	348890000	3.26617e+08	93.6161	133.71	98.9	96.7
GMU-LAC-VD007	VD007T	Normal tissue	264450000	2.50659e+08	94.7851	115.08	98.8	95.8
	VD007N	Primary tumor	381740000	3.61963e+08	94.8192	148.09	99.1	97.3
GMU-LAC-VD008	VD008T	Normal tissue	460070000	4.34253e+08	94.3884	219.44	99.1	97.5
	VD008N	Primary tumor	376360000	3.55822e+08	94.543	158.76	98.9	97.1
GMU-LAC-VD009	VD009T	Normal tissue	194130000	1.85233e+08	95.4168	98.75	98.4	94.8
	VD009N	Primary tumor	208040000	1.95125e+08	93.7919	89.36	98.3	94.6
GMU-LAC-VD010	VD010T	Normal tissue	160790000	1.50457e+08	93.5738	79.36	98.5	94.7
	VD010N	Primary tumor	182420000	1.71393e+08	93.9553	76.29	98.8	95.6
GMU-LAC-VD011	VD011T	Normal tissue	192390000	1.82457e+08	94.837	108.41	98.4	94.8
	VD011N	Primary tumor	302620000	2.88034e+08	95.1802	161.16	98.7	96.1
GMU-LAC-VD012	VD012T	Normal tissue	336370000	3.19091e+08	94.8631	169.84	99	97.2
	VD012N	Primary tumor	342300000	3.23973e+08	94.646	163.07	98.8	96.9
GMU-LAC-VD013	VD013T	Normal tissue	317000000	2.98959e+08	94.3089	140.13	98.9	97
	VD013N	Primary tumor	321710000	3.05814e+08	95.0588	157.93	98.8	97
GMU-LAC-VD014	VD014T	Normal tissue	336740000	3.16595e+08	94.0177	173.16	98.8	96.7
	VD014N	Primary tumor	184970000	1.75482e+08	94.8703	87.42	98.4	94.2
GMU-LAC-VD015	VD015T	Normal tissue	353590000	3.33776e+08	94.3964	190.98	98.9	97.2
	VD015N	Primary tumor	275970000	2.61628e+08	94.8029	145.13	98.9	97.3
GMU-LAC-VD016	VD016T	Normal tissue	379660000	3.5992e+08	94.8005	179.95	98.9	97.1
	VD016N	Primary tumor	285640000	2.71643e+08	95.0996	143.09	99	97.3
GMU-LAC-VD017	VD017T	Normal tissue	411320000	3.90567e+08	94.9545	205.21	99.1	97.6
	VD017N	Primary tumor	414970000	3.94133e+08	94.9787	179.62	99	97.7
GMU-LAC-VD018	VD018T	Normal tissue	390020000	3.69383e+08	94.7087	168.22	98.9	97.1
	VD018N	Primary tumor	229680000	216805644	94.3947	92.07	98.4	94.6
GMU-LAC-VD019	VD019T	Normal tissue	335890000	3.16622e+08	94.2636	174.57	99	97.1
	VD019N	Primary tumor	166510000	1.57048e+08	94.3173	75.33	98.9	95.7
GMU-LAC-VD020	VD020T	Normal tissue	399380000	3.77982e+08	94.6421	223.64	99	97.7
	VD020N	Primary tumor	184480000	1.75596e+08	95.1841	83.27	98.9	95.9
GMU-LAC-VD021	VD021T	Normal tissue	174250000	1.63899e+08	94.0598	97.97	98.6	95.8
	VD021N	Primary tumor	253940000	2.3775e+08	93.6244	106.14	98.5	94.9
GMU-LAC-VD022	VD022T	Normal tissue	398060000	3.78056e+08	94.9745	186.36	99.1	97.7
	VD022N	Primary tumor	402350000	3.82941e+08	95.1761	194.44	99	97.4
GMU-LAC-VD023	VD023T	Normal tissue	482860000	4.62717e+08	95.8284	359.92	99	97.7
	VD023N	Primary tumor	411840000	3.91514e+08	95.0646	174.4	99	97.5
GMU-LAC-VD024	VD024T	Normal tissue	426040000	4.04418e+08	94.9249	192.83	99.1	97.6
	VD024N	Primary tumor	436940000	4.12646e+08	94.4401	140.14	99	97.2
GMU-LAC-VD025	VD025T	Normal tissue	335460000	3.18494e+08	94.9425	168.7	98.9	97.2
	VD025N	Primary tumor	212270000	202023721	95.173	106.72	98.4	95
GMU-LAC-VD026	VD026T	Normal tissue	361540000	3.42963e+08	94.8617	178.05	98.8	97
	VD026N	Primary tumor	425200000	4.04546e+08	95.1425	207.2	99	97.7
GMU-LAC-VD027	VD027T	Normal tissue	194560000	1.81726e+08	93.4035	91.59	98.7	95.7
	VD027N	Primary tumor	344870000	3.27632e+08	95.0016	170.93	98.9	97.2
GMU-LAC-VD028	VD028T	Normal tissue	254760000	2.38543e+08	93.6343	125.64	98.7	95.6
	VD028N	Primary tumor	270960000	252908760	93.338	128.9	98.9	96.2
GMU-LAC-VD029	VD029T	Normal tissue	210650000	2.00888e+08	95.366	112.76	98.6	95.4
	VD029N	Primary tumor	305850000	289095763	94.5221	116.88	98.6	95.7
GMU-LAC-VD030	VD030T	Normal tissue	208130000	1.99204e+08	95.7113	109.06	98.4	94.8
	VD030N	Primary tumor	235620000	2.23275e+08	94.7606	112.22	98.6	95.4
GMU-LAC-VD031	VD031T	Normal tissue	280140000	2.59668e+08	92.6921	103.83	98.8	95.8
	VD031N	Primary tumor	172310000	1.61327e+08	93.6261	73.83	98.5	94.7
GMU-LAC-VD032	VD032T	Normal tissue	330500000	3.09764e+08	93.7258	117.17	98.9	96.8
	VD032N	Primary tumor	274960000	2.60178e+08	94.6241	135.79	98.7	95.7
GMU-LAC-VD033	VD033T	Normal tissue	168730000	1.60865e+08	95.3385	89.32	98.5	94.6
	VD033N	Primary tumor	229570000	216651698	94.3728	98.53	98.8	96.1
GMU-LAC-VD034	VD034T	Normal tissue	288170000	2.71381e+08	94.1738	127.23	98.7	95.9
	VD034N	Primary tumor	210200000	1.99413e+08	94.868	110.51	98.6	95.4
GMU-LAC-VD035	VD035T	Normal tissue	219380000	2.04905e+08	93.402	98.44	98.9	96
	VD035N	Primary tumor	266470000	2.49682e+08	93.6999	97.38	98.8	95.9
GMU-LAC-VD036	VD036T	Normal tissue	277930000	2.63797e+08	94.9149	124	98.6	95.8
	VD036N	Primary tumor	199990000	1.87489e+08	93.7491	64.99	97.6	90.8
GMU-LAC-VD037	VD037T	Normal tissue	177610000	1.66638e+08	93.8226	59.72	97.8	91.2
	VD037N	Primary tumor	213200000	1.98846e+08	93.2676	66.72	97.5	91
GMU-LAC-VD038	VD038T	Normal tissue	202160000	1.89607e+08	93.7904	70.06	97.7	91.4
	VD038N	Primary tumor	182510000	1.69012e+08	92.6042	60.83	97.8	90.8
GMU-LAC-VD039	VD039T	Normal tissue	169020000	1.59606e+08	94.4305	53.34	97.1	89.2
	VD039N	Primary tumor	181890000	1.71634e+08	94.3615	60.14	97.5	90.1
GMU-LAC-VD040	VD040T	Normal tissue	147960000	1.38142e+08	93.3645	54.85	97.4	90.2
	VD040N	Primary tumor	203070000	1.91369e+08	94.2378	69.03	97.7	91.2
GMU-LAC-VD041	VD041T	Normal tissue	227060000	2.14717e+08	94.5639	107.96	98.4	95.4
	VD041N	Primary tumor	255750000	2.39598e+08	93.6845	109.02	98.9	96.1
GMU-LAC-VD042	VD042T	Normal tissue	178580000	1.66194e+08	93.064	61.98	97.8	90.5
	VD042N	Primary tumor	263920000	250298699	94.8389	110.54	98.6	95.2
GMU-LAC-VD043	VD043T	Normal tissue	231030000	2.18261e+08	94.4729	113.91	98.4	95.3
	VD043N	Primary tumor	187150000	1.74591e+08	93.2891	87.81	98.7	95.3
GMU-LAC-VD044	VD044T	Normal tissue	219030000	2.07801e+08	94.8735	99.73	98.6	95.4
	VD044N	Primary tumor	207420000	1.96632e+08	94.799	102.24	98.6	95.3
GMU-LAC-VD045	VD045T	Normal tissue	240630000	228568926	94.9877	108.69	98.5	95.3
	VD045N	Primary tumor	200880000	1.91003e+08	95.0833	96.85	98.5	95.1
GMU-LAC-VD046	VD046T	Normal tissue	299930000	2.84818e+08	94.9614	135.97	98.7	95.8
	VD046N	Primary tumor	243310000	2.32203e+08	95.435	126.86	98.6	95.5
GMU-LAC-VD047	VD047T	Normal tissue	262930000	2.48248e+08	94.4162	97.08	98.7	95.3
	VD047N	Primary tumor	286370000	2.7169e+08	94.8736	103.71	98.6	95.1
GMU-LAC-VD048	VD048T	Normal tissue	202180000	1.93143e+08	95.5301	101.2	98.4	94.7
	VD048N	Primary tumor	243540000	2.31895e+08	95.2183	111.89	98.6	95.5
GMU-LAC-VD049	VD049T	Normal tissue	196750000	1.86186e+08	94.6309	88.52	98.8	96
	VD049N	Primary tumor	241770000	2.28756e+08	94.6172	109.74	98.8	95.9
GMU-LAC-VD050	VD050T	Normal tissue	269930000	256305303	94.9525	113.45	98.7	95.3
	VD050N	Primary tumor	382240000	3.61256e+08	94.5102	119.81	98.6	95.6
GMU-LAC-VD051	VD051T	Normal tissue	241720000	2.30552e+08	95.3799	137.98	98.5	95.1
	VD051N	Primary tumor	205880000	1.94924e+08	94.6787	107.28	98.4	95.1
GMU-LAC-VD052	VD052T	Normal tissue	162890000	1.5438e+08	94.7754	81.87	98.6	95.3
	VD052N	Primary tumor	366160000	3.46732e+08	94.6942	175.8	98.9	96.9
GMU-LAC-VD053	VD053T	Normal tissue	438230000	415329200	94.7743	179.67	98.9	96.8
	VD053N	Primary tumor	307220000	288035126	93.7553	158.09	98.8	96.8
GMU-LAC-VD054	VD054T	Normal tissue	337820000	3.19267e+08	94.5079	173.91	98.8	96.9
	VD054N	Primary tumor	449990000	4.23512e+08	94.1159	175.87	98.9	96.8
GMU-LAC-VD055	VD055T	Normal tissue	460730000	4.4034e+08	95.5743	241.72	98.8	97
	VD055N	Primary tumor	451590000	426258170	94.3905	186.92	98.8	97
GMU-LAC-VD056	VD056T	Normal tissue	423960000	4.02433e+08	94.9225	196.58	98.8	97
	VD056N	Primary tumor	407060000	3.83421e+08	94.1927	177.76	98.8	97.1
GMU-LAC-VD057	VD057T	Normal tissue	438180000	4.19351e+08	95.7028	242.64	98.9	97
	VD057N	Primary tumor	403140000	3.81051e+08	94.5208	183.75	99	97.2
GMU-LAC-VD058	VD058T	Normal tissue	590640000	5.59108e+08	94.6614	217.39	98.8	97
	VD058N	Primary tumor	441700000	4.17444e+08	94.5085	204.67	99.1	97.4
GMU-LAC-VD059	VD059T	Normal tissue	324410000	3.07234e+08	94.7054	175.06	98.7	96.4
	VD059N	Primary tumor	469690000	4.45041e+08	94.7521	164.56	98.7	96.4
GMU-LAC-VD060	VD060T	Normal tissue	420480000	3.99974e+08	95.1231	162.26	98.8	96.5
	VD060N	Primary tumor	346940000	3.27989e+08	94.5377	165.24	98.7	96.6
GMU-LAC-VD061	VD061T	Normal tissue	353300000	3.35615e+08	94.9942	168.04	98.6	96.6
	VD061N	Primary tumor	538550000	5.09399e+08	94.5872	179.3	98.8	96.5
GMU-LAC-VD062	VD062T	Normal tissue	408400000	3.85569e+08	94.4098	166.71	98.6	96.3
	VD062N	Primary tumor	374600000	3.53202e+08	94.2878	150.11	98.7	96.2
GMU-LAC-VD063	VD063T	Normal tissue	440310000	4.1567e+08	94.404	120.24	98.7	95.7
	VD063N	Primary tumor	358190000	3.40677e+08	95.1107	164.36	98.6	96.1
GMU-LAC-VD064	VD064T	Normal tissue	350840000	3.32254e+08	94.7024	144.64	98.8	96.1
	VD064N	Primary tumor	334230000	3.154e+08	94.3661	113.95	98.5	95.5
GMU-LAC-VD065	VD065T	Normal tissue	348760000	3.29622e+08	94.5125	142.61	98.7	96.1
	VD065N	Primary tumor	428410000	4.03979e+08	94.2973	145.12	98.8	96.1
GMU-LAC-VD066	VD066T	Normal tissue	388250000	3.65525e+08	94.1468	143.99	98.9	96.8
	VD066N	Primary tumor	359900000	339202631	94.2491	131.77	98.7	96.1
GMU-LAC-VD067	VD067T	Normal tissue	339920000	3.21814e+08	94.6734	149.93	98.7	96.1
	VD067N	Primary tumor	306100000	2.89503e+08	94.5779	122.28	98.7	95.7
GMU-LAC-VD068	VD068T	Normal tissue	391350000	3.71234e+08	94.8599	143.47	98.7	96.3
	VD068N	Primary tumor	321740000	3.04168e+08	94.5384	126.03	98.7	96.2
GMU-LAC-VD069	VD069T	Normal tissue	307940000	2.92839e+08	95.0962	131.03	98.6	96
	VD069N	Primary tumor	325550000	308655343	94.8104	121.81	98.6	95.7
GMU-LAC-VD070	VD070T	Normal tissue	361180000	3.43141e+08	95.0055	138.84	98.8	96.5
	VD070N	Primary tumor	337060000	320788165	95.1724	142.29	98.7	96.4
GMU-LAC-VD071	VD071T	Normal tissue	333360000	3.15604e+08	94.6735	135.29	98.8	96.4
	VD071N	Primary tumor	305880000	2.90637e+08	95.0166	137.6	98.7	96.3
GMU-LAC-VD072	VD072T	Normal tissue	457790000	4.35113e+08	95.0464	171.04	98.6	96.3
	VD072N	Primary tumor	347100000	3.30772e+08	95.2958	140.68	98.9	96.6
GMU-LAC-VD073	VD073T	Normal tissue	416350000	3.96361e+08	95.1989	175.67	98.6	96.4
	VD073N	Primary tumor	378460000	3.60648e+08	95.2937	169	98.8	96.2
GMU-LAC-VD074	VD074T	Normal tissue	423580000	4.03432e+08	95.2433	193.63	98.7	96.5
	VD074N	Primary tumor	348480000	3.31324e+08	95.0768	154.93	98.7	96.6
GMU-LAC-VD075	VD075T	Normal tissue	588470000	5.56803e+08	94.6187	187.03	98.7	96.5
	VD075N	Primary tumor	374180000	3.54599e+08	94.7671	149.1	98.9	96.6
GMU-LAC-VD076	VD076T	Normal tissue	379490000	360263718	94.9337	133.82	98.9	96.3
	VD076N	Primary tumor	366120000	3.47968e+08	95.0419	149.66	98.6	96
GMU-LAC-VD077	VD077T	Normal tissue	518420000	4.93907e+08	95.2716	212.41	99	97.8
	VD077N	Primary tumor	452660000	4.31665e+08	95.3618	218.51	99.2	97.9
GMU-LAC-VD078	VD078T	Primary tumor	556300000	5.25022e+08	94.3775	149.39	98.9	96.4
	VD078N	Normal tissue	376350000	357263622	94.9286	158.94	98.7	96.2
GMU-LAC-VD079	VD079T	Primary tumor	431500000	4.09885e+08	94.9907	172.75	98.9	96.7
	VD079N	Normal tissue	399470000	3.7957e+08	95.0184	170.35	98.9	96.8
GMU-LAC-VD080	VD080T	Primary tumor	548360000	5.21112e+08	95.031	216.42	98.8	96.8
	VD080N	Normal tissue	494860000	4.67533e+08	94.4779	158.97	99	97.1
GMU-LAC-VD081	VD081T	Primary tumor	519270000	4.91241e+08	94.6022	186.58	98.9	97.1
	VD081N	Normal tissue	597820000	5.65178e+08	94.5399	183.9	98.9	96.7
GMU-LAC-VD082	VD082T	Primary tumor	507240000	483466322	95.3131	191.08	98.8	96.6
	VD082N	Normal tissue	396590000	3.75551e+08	94.6949	145.4	98.8	96.3
GMU-LAC-VD083	VD083T	Primary tumor	198960000	188785566	94.8862	67.62	98.5	93.5
	VD083N	Normal tissue	338290000	3.20497e+08	94.7402	103.41	98.7	95.6
GMU-LAC-VD084	VD084T	Primary tumor	240720000	227471117	94.4961	84.44	98.6	94.4
	VD084N	Normal tissue	300750000	2.84893e+08	94.7274	94.47	98.6	95.1
GMU-LAC-VD085	VD085T	Primary tumor	284930000	2.70487e+08	94.9312	101.01	98.6	95.1
	VD085N	Normal tissue	255180000	242315485	94.9587	98.05	98.6	95.1
GMU-LAC-VD086	VD086T	Primary tumor	339410000	3.21142e+08	94.6178	109.44	98.6	94.7
	VD086N	Normal tissue	268240000	2.54343e+08	94.8193	98.74	98.6	95.2
GMU-LAC-VD087	VD087T	Primary tumor	289680000	2.73704e+08	94.485	95.91	98.5	94.3
	VD087N	Normal tissue	250510000	2.36283e+08	94.321	84.83	98.6	94.7
GMU-LAC-VD088	VD088T	Primary tumor	270650000	2.5778e+08	95.2446	123.04	98.7	95.7
	VD088N	Normal tissue	296700000	2.82056e+08	95.0645	122.94	98.7	95.8
GMU-LAC-VD089	VD089T	Primary tumor	289150000	2.74717e+08	95.0083	125.73	98.7	96
	VD089N	Normal tissue	322220000	3.05627e+08	94.8503	126.34	98.7	96.1
GMU-LAC-VD090	VD090T	Primary tumor	279470000	2.65627e+08	95.0468	122.91	98.6	95.9
	VD090N	Normal tissue	299140000	2.83728e+08	94.8479	125.2	98.6	95.7
GMU-LAC-VD091	VD091T	Primary tumor	267390000	2.54254e+08	95.0872	121.07	98.7	95.6
	VD091N	Normal tissue	355290000	3.36832e+08	94.8049	128.94	98.6	95.5
GMU-LAC-VD092	VD092T	Primary tumor	282630000	2.68113e+08	94.8637	112.26	98.7	95.9
	VD092N	Normal tissue	270660000	2.56969e+08	94.9417	123.04	98.7	96.2
GMU-LAC-VD093	VD093T	Primary tumor	263160000	2.48603e+08	94.4683	108.37	98.5	95.1
	VD093N	Normal tissue	366970000	3.47362e+08	94.6567	124.93	98.6	95.5
GMU-LAC-VD094	VD094T	Primary tumor	301980000	2.86732e+08	94.9508	120.16	98.7	95.6
	VD094N	Normal tissue	274340000	259713339	94.6684	104.57	98.7	95.8
GMU-LAC-VD095	VD095T	Primary tumor	344280000	3.25972e+08	94.6824	122.82	98.5	95.4
	VD095N	Normal tissue	300860000	285693772	94.959	126.86	98.6	95.9
GMU-LAC-VD096	VD096T	Primary tumor	254290000	241824401	95.0979	108.21	98.7	95.8
	VD096N	Normal tissue	247710000	2.3471e+08	94.7518	104.42	98.7	95.6
GMU-LAC-VD097	VD097T	Primary tumor	324670000	3.07283e+08	94.6448	102.81	98.6	95.3
	VD097N	Normal tissue	260850000	2.48133e+08	95.1249	113.65	98.6	95.3
GMU-LAC-VD098	VD098T	Primary tumor	344320000	3.26776e+08	94.9048	159.9	98.6	96.3
	VD098N	Normal tissue	441370000	4.18824e+08	94.8918	171.17	98.9	96.7
GMU-LAC-VD099	VD099T	Primary tumor	359280000	3.42948e+08	95.4543	171.25	98.8	96.4
	VD099N	Normal tissue	411790000	389985184	94.7049	167.44	98.9	96.6
GMU-LAC-VD100	VD100T	Primary tumor	434910000	4.12621e+08	94.875	193.61	98.9	97
	VD100N	Normal tissue	387740000	3.69251e+08	95.2317	168.53	98.7	96.5
GMU-LAC-VD101	VD101T	Primary tumor	427070000	4.07795e+08	95.4868	206.33	98.8	96.8
	VD101N	Normal tissue	402140000	3.82647e+08	95.1528	173.34	98.9	96.5
GMU-LAC-VD102	VD102T	Primary tumor	427190000	4.06544e+08	95.1671	168.06	98.9	97
	VD102N	Normal tissue	368750000	3.50664e+08	95.0954	167.55	98.9	96.8
GMU-LAC-VD103	VD103T	Primary tumor	381790000	363401305	95.1836	189.55	98.9	97.1
	VD103N	Normal tissue	376390000	3.558e+08	94.5295	137.98	98.9	97.1
GMU-LAC-VD104	VD104T	Primary tumor	302480000	287310821	94.9851	155.82	98.7	96.7
	VD104N	Normal tissue	394900000	3.73905e+08	94.6833	179.8	99.1	97.9
GMU-LAC-VD105	VD105T	Primary tumor	376910000	356247924	94.518	157.39	98.9	96.9
	VD105N	Normal tissue	289460000	2.73688e+08	94.5514	119.02	99	96.8
GMU-LAC-VD106	VD106T	Primary tumor	452350000	428597456	94.7491	225.39	98.8	97.1
	VD106N	Normal tissue	493690000	469639142	95.1283	239.95	98.8	96.9
GMU-LAC-VD107	VD107T	Primary tumor	268090000	2.53937e+08	94.7207	122.67	98.9	97
	VD107N	Normal tissue	338210000	3.19865e+08	94.576	143.22	98.9	96.8
GMU-LAC-VD108	VD108T	Primary tumor	564100000	5.32705e+08	94.4345	179.17	99.1	97.5
	VD108N	Normal tissue	374730000	355234385	94.7974	143.62	99	97.3
GMU-LAC-VD109	VD109T	Primary tumor	524900000	4.9758e+08	94.7952	261.73	98.9	97.1
	VD109N	Normal tissue	537890000	5.10872e+08	94.9771	212.33	98.8	97
GMU-LAC-VD110	VD110T	Primary tumor	358680000	3.38452e+08	94.3603	145.19	98.9	96.9
	VD110N	Normal tissue	364390000	3.42367e+08	93.9561	128.93	98.9	96.8
GMU-LAC-VD111	VD111T	Primary tumor	352800000	3.34e+08	94.6712	151.3	98.9	97.1
	VD111N	Normal tissue	279010000	2.64676e+08	94.8627	121.32	98.9	96.7
GMU-LAC-VD112	VD112T	Primary tumor	290270000	2.74709e+08	94.639	133.57	98.9	97
	VD112N	Normal tissue	428920000	4.03763e+08	94.1349	127.7	98.9	97
GMU-LAC-VD113	VD113T	Primary tumor	473400000	4.46163e+08	94.2464	175.97	98.9	97.3
	VD113N	Normal tissue	336910000	3.18357e+08	94.4932	129.77	98.9	96.7
GMU-LAC-VD114	VD114T	Primary tumor	326220000	3.09244e+08	94.7961	160.66	98.9	96.9
	VD114N	Normal tissue	341860000	3.23297e+08	94.5699	138.16	99	97.1
GMU-LAC-VD115	VD115T	Primary tumor	335250000	3.18478e+08	94.9971	180.61	99	97.3
	VD115N	Normal tissue	401600000	3.79106e+08	94.399	142.32	99	97.6
GMU-LAC-VD116	VD116T	Primary tumor	382210000	3.61729e+08	94.6415	133.35	99	96.9
	VD116N	Normal tissue	355180000	3.36785e+08	94.8208	140.62	98.9	96.8
GMU-LAC-VD117	VD117T	Primary tumor	396330000	3.74563e+08	94.508	143.46	99	96.9
	VD117N	Normal tissue	370750000	3.49337e+08	94.2244	140.64	98.9	97
GMU-LAC-VD118	VD118T	Primary tumor	430270000	4.05925e+08	94.3419	159.13	98.9	97.1
	VD118N	Normal tissue	404930000	3.83781e+08	94.7771	173.28	99	97.5
GMU-LAC-VD119	VD119T	Primary tumor	352430000	3.34936e+08	95.0363	176.8	98.9	97.1
	VD119N	Normal tissue	368310000	3.49995e+08	95.0272	181.03	98.8	97.5
GMU-LAC-VD120	VD120T	Primary tumor	505920000	4.79493e+08	94.7764	240.24	98.7	97.1
	VD120N	Normal tissue	458110000	4.36303e+08	95.2397	216.64	98.7	96.8
GMU-LAC-VD121	VD121T	Primary tumor	221510000	2.11095e+08	95.298	117.5	98.6	96.3
	VD121N	Normal tissue	344300000	328339791	95.3644	161.41	98.9	97.1
GMU-LAC-VD122	VD122T	Primary tumor	523030000	4.93902e+08	94.431	270.58	99	97.2
	VD122N	Normal tissue	367840000	349725411	95.0754	183.28	99	97.3
GMU-LAC-VD123	VD123T	Primary tumor	296910000	2.81558e+08	94.8295	157.3	98.9	97
	VD123N	Normal tissue	356640000	337776332	94.7107	165.04	99	97.2
GMU-LAC-VD124	VD124T	Primary tumor	290960000	2.7629e+08	94.9581	151.32	98.7	96.4
	VD124N	Normal tissue	387660000	3.68227e+08	94.9871	204.57	98.9	97.2
GMU-LAC-VD125	VD125T	Primary tumor	340780000	3.2273e+08	94.7032	153.8	98.8	96.7
	VD125N	Normal tissue	343720000	3.26361e+08	94.9498	166.84	99	97.2
GMU-LAC-VD126	VD126T	Primary tumor	318400000	302168013	94.902	146.85	98.8	96.9
	VD126N	Normal tissue	301140000	285898475	94.9387	153.4	99	97.3
GMU-LAC-VD127	VD127T	Primary tumor	384090000	3.62497e+08	94.3782	146.25	99	96.9
	VD127N	Normal tissue	347870000	3.29135e+08	94.6143	146.53	99	97.4
GMU-LAC-VD128	VD128T	Primary tumor	404580000	382386421	94.5144	168.64	98.9	97.1
	VD128N	Normal tissue	435060000	4.1323e+08	94.9823	238.95	98.9	97.2
GMU-LAC-VD129	VD129T	Primary tumor	451570000	4.29152e+08	95.0356	223.69	98.9	97.4
	VD129N	Normal tissue	371580000	3.53693e+08	95.1864	188.14	99	97.4
GMU-LAC-VD130	VD130T	Primary tumor	398310000	3.7573e+08	94.3312	173.53	98.9	96.9
	VD130N	Normal tissue	265630000	2.51122e+08	94.5381	131.64	98.9	96.7
GMU-LAC-VD131	VD131T	Primary tumor	372690000	353241128	94.7815	184.98	98.7	96.8
	VD131N	Normal tissue	367660000	349435674	95.0432	179.82	99.1	97.3
GMU-LAC-VD132	VD132T	Primary tumor	390660000	3.70944e+08	94.9532	160.52	98.9	96.8
	VD132N	Normal tissue	349470000	3.31927e+08	94.9801	170.95	99	97.7
GMU-LAC-VD133	VD133T	Primary tumor	465060000	4.38545e+08	94.2986	256.44	99	97.4
	VD133N	Normal tissue	352580000	3.35346e+08	95.112	186.16	98.9	97.1
GMU-LAC-VD134	VD134T	Primary tumor	466450000	4.43184e+08	95.0122	211.01	98.8	96.9
	VD134N	Normal tissue	376000000	3.56715e+08	94.8711	176.5	98.9	97.1
GMU-LAC-VD135	VD135T	Primary tumor	319390000	3.0312e+08	94.9059	167.06	98.9	97.1
	VD135N	Normal tissue	284030000	2.69322e+08	94.8215	142.51	99	97.7
GMU-LAC-VD136	VD136T	Primary tumor	335790000	319171413	95.0509	153.4	98.9	97.4
	VD136N	Normal tissue	309780000	2.94744e+08	95.1461	153.53	99.1	97.9
GMU-LAC-VD137	VD137T	Primary tumor	469340000	4.4027e+08	93.8062	197.86	98.9	97.2
	VD137N	Normal tissue	474200000	4.49483e+08	94.7876	231.54	98.9	97.3
GMU-LAC-VD138	VD138T	Primary tumor	369740000	3.51561e+08	95.0833	200.32	99	97.5
	VD138N	Normal tissue	297850000	2.83281e+08	95.1086	154.98	98.9	97.3
GMU-LAC-VD139	VD139T	Primary tumor	383120000	3.64389e+08	95.1108	188.2	99	97
	VD139N	Normal tissue	290890000	2.76584e+08	95.082	154.82	98.8	97.1
GMU-LAC-VD140	VD140T	Primary tumor	418190000	3.97371e+08	95.0215	204.89	99.1	97.9
	VD140N	Normal tissue	292210000	2.78231e+08	95.2163	148.92	98.9	96.9
GMU-LAC-VD141	VD141T	Primary tumor	362460000	3.39943e+08	93.7877	199.4	98.9	96.9
	VD141N	Normal tissue	501870000	4.73555e+08	94.3581	187.43	98.9	97.2
GMU-LAC-VD142	VD142T	Primary tumor	357110000	338980530	94.9233	172.52	98.8	97
	VD142N	Normal tissue	361210000	3.43472e+08	95.0893	178.13	98.8	97
GMU-LAC-VD143	VD143T	Primary tumor	385530000	3.67626e+08	95.3559	190.51	98.7	96.8
	VD143N	Normal tissue	568120000	5.39774e+08	95.0106	210.96	98.9	97.1
GMU-LAC-VD144	VD144T	Primary tumor	188620000	1.77127e+08	93.907	91.38	98.6	95
	VD144N	Normal tissue	141090000	1.31971e+08	93.5365	68.36	98.4	93.4
GMU-LAC-VD145	VD145T	Primary tumor	148030000	1.39479e+08	94.2232	74.77	98.5	93.8
	VD145N	Normal tissue	146830000	1.39168e+08	94.7818	76.15	98.5	93.4
GMU-LAC-VD146	VD146T	Primary tumor	150780000	1.402e+08	92.9831	70.63	98.3	93.3
	VD146N	Normal tissue	131600000	1.24368e+08	94.5047	69.77	98.1	92.4
GMU-LAC-VD147	VD147T	Primary tumor	149150000	1.39688e+08	93.6557	71.97	98.4	93.4
	VD147N	Normal tissue	145000000	1.36715e+08	94.2859	69.38	98.3	93
GMU-LAC-VD148	VD148T	Primary tumor	146080000	1.3554e+08	92.7847	69.99	98.3	93.6
	VD148N	Normal tissue	162310000	1.54095e+08	94.9386	84.29	98.4	93.9
GMU-LAC-VD149	VD149T	Primary tumor	175690000	1.64809e+08	93.8066	85.69	98.4	94.3
	VD149N	Normal tissue	136230000	1.28832e+08	94.5694	73.09	98.5	93.5
GMU-LAC-VD150	VD150T	Primary tumor	158490000	1.48784e+08	93.876	84.54	98.4	94.1
	VD150N	Normal tissue	173290000	1.64323e+08	94.8253	89.83	98.3	93.7
GMU-LAC-VD151	VD151T	Primary tumor	165210000	1.54493e+08	93.5131	82.01	98.3	93.9
	VD151N	Normal tissue	165400000	1.56034e+08	94.3373	84.05	98.5	93.8
GMU-LAC-VD152	VD152T	Primary tumor	184030000	1.74011e+08	94.5559	91.54	98.2	94
	VD152N	Normal tissue	172160000	1.63278e+08	94.8407	90.33	98.3	94.1
GMU-LAC-VD153	VD153T	Primary tumor	149100000	1.40483e+08	94.2209	77.42	98.2	92.8
	VD153N	Normal tissue	165510000	1.55856e+08	94.1674	85.79	98.4	93.9
GMU-LAC-VD154	VD154T	Primary tumor	115410000	1.09445e+08	94.8316	57.28	98	91.5
	VD154N	Normal tissue	176350000	1.67421e+08	94.9366	97.19	98.2	93.6
GMU-LAC-VD155	VD155T	Primary tumor	174080000	1.63251e+08	93.779	80.82	98.5	94.3
	VD155N	Normal tissue	153730000	1.44501e+08	93.9966	74.52	98.3	93
GMU-LAC-VD156	VD156T	Primary tumor	200010000	1.87514e+08	93.7525	96.82	98.6	94.8
	VD156N	Normal tissue	185800000	1.74043e+08	93.6723	92.11	98.5	94
GMU-LAC-VD157	VD157T	Primary tumor	165680000	1.54536e+08	93.2736	82.04	98.4	93.9
	VD157N	Normal tissue	167080000	1.58272e+08	94.728	87.64	98.5	94.1
GMU-LAC-VD158	VD158T	Primary tumor	165040000	1.5503e+08	93.9348	87.28	98.6	94.7
	VD158N	Normal tissue	155850000	1.45797e+08	93.5494	78.31	98.4	93.4
GMU-LAC-VD159	VD159T	Primary tumor	159180000	1.49972e+08	94.2154	84.77	98.5	94.5
	VD159N	Normal tissue	187140000	1.77634e+08	94.9202	97.78	98.3	94.1
GMU-LAC-VD160	VD160T	Primary tumor	181660000	1.71433e+08	94.3705	88.67	98.4	94.1
	VD160N	Normal tissue	1.3252e+08	1.25975e+08	95.0612	68.55	98.4	93.1
GMU-LAC-VD161	VD161T	Primary tumor	162920000	1.52553e+08	93.6367	79.59	98.4	93.4
	VD161N	Normal tissue	162970000	1.53179e+08	93.9922	82.68	98.3	93.6
GMU-LAC-VD162	VD162T	Primary tumor	171070000	1.60645e+08	93.9063	78.49	98.1	93.3
	VD162N	Normal tissue	134760000	1.27017e+08	94.2539	65.72	98.2	92.6
GMU-LAC-VD163	VD163T	Primary tumor	128680000	1.22042e+08	94.8414	62.48	98.3	92.3
	VD163N	Normal tissue	146160000	1.36568e+08	93.4371	64.81	98.3	92.5
GMU-LAC-VD164	VD164T	Primary tumor	183340000	170754732	93.1356	89.14	98.7	95
	VD164N	Normal tissue	141620000	1.33525e+08	94.2841	71.15	98	92.2
GMU-LAC-VD165	VD165T	Primary tumor	180570000	1.70533e+08	94.4413	89.79	98.6	94.5
	VD165N	Normal tissue	121410000	1.15011e+08	94.7294	60.56	98.2	91.7
GMU-LAC-VD166	VD166T	Primary tumor	124730000	1.16652e+08	93.5236	58.37	98.1	91.1
	VD166N	Normal tissue	139030000	1.31927e+08	94.8912	70.38	98.2	92.5
GMU-LAC-VD167	VD167T	Primary tumor	156490000	1.46917e+08	93.8829	77.32	98.4	93.8
	VD167N	Normal tissue	116970000	1.10814e+08	94.737	61.08	98	91.4
GMU-LAC-VD168	VD168T	Primary tumor	164400000	1.5327e+08	93.2297	80.08	98.3	93.4
	VD168N	Normal tissue	153990000	1.45501e+08	94.4876	72.26	98.1	92.9
GMU-LAC-VD169	VD169T	Primary tumor	146640000	1.36621e+08	93.1675	72.6	98.5	92.4
	VD169N	Normal tissue	187380000	1.71268e+08	91.4012	72.72	98.1	92.6
GMU-LAC-VD170	VD170T	Primary tumor	171180000	1.60052e+08	93.4991	85.98	98.2	94
	VD170N	Normal tissue	158920000	1.50457e+08	94.6747	81.27	98.5	94.2
GMU-LAC-VD171	VD171T	Primary tumor	168310000	1.57483e+08	93.567	86.34	98.4	93.7
	VD171N	Normal tissue	169500000	1.61046e+08	95.0126	89.62	98.5	94.4
GMU-LAC-VD172	VD172T	Primary tumor	187910000	1.73943e+08	92.567	85.56	98.3	94.2
	VD172N	Normal tissue	176170000	1.65927e+08	94.1857	90.39	98.4	93.6
GMU-LAC-VD173	VD173T	Primary tumor	144980000	135140481	93.2132	65.54	98.1	92.5
	VD173N	Normal tissue	166520000	1.57664e+08	94.6817	86.21	98.7	95.1
GMU-LAC-VD174	VD174T	Primary tumor	135760000	1.2796e+08	94.2546	64.53	98.2	92.3
	VD174N	Normal tissue	148110000	1.41163e+08	95.3094	79.79	98.1	92.5
GMU-LAC-VD175	VD175T	Primary tumor	186230000	1.73735e+08	93.2907	88.21	98.5	94.6
	VD175N	Normal tissue	177630000	1.67164e+08	94.1082	89.39	98.3	93.9
GMU-LAC-VD176	VD176T	Primary tumor	175980000	1.65292e+08	93.9267	82.13	98.3	94
	VD176N	Normal tissue	177730000	1.68391e+08	94.7453	91.11	98.3	94.4
GMU-LAC-VD177	VD177T	Primary tumor	163960000	1.53786e+08	93.7948	78.65	98.4	94.2
	VD177N	Normal tissue	171930000	1.60094e+08	93.1157	83.54	98.4	93.9
GMU-LAC-VD178	VD178T	Primary tumor	167330000	1.56775e+08	93.6923	82.75	98.2	93.6
	VD178N	Normal tissue	166850000	1.57967e+08	94.6762	85.2	98.5	94
GMU-LAC-VD179	VD179T	Primary tumor	160200000	1.49219e+08	93.1454	78	98.3	93.9
	VD179N	Normal tissue	146610000	1.3699e+08	93.4382	70.6	98.5	93.5
GMU-LAC-VD180	VD180T	Primary tumor	153730000	1.43995e+08	93.6675	74.19	98.4	93.5
	VD180N	Normal tissue	141340000	1.32521e+08	93.7605	66.88	98.3	93.1
GMU-LAC-VD181	VD181T	Primary tumor	186500000	1.75748e+08	94.2348	96.51	98.4	93.9
	VD181N	Normal tissue	185830000	1.76095e+08	94.7611	93.71	98.4	94.1
GMU-LAC-VD182	VD182T	Primary tumor	173730000	1.63922e+08	94.3543	85.77	98.6	94.4
	VD182N	Normal tissue	170910000	1.61722e+08	94.6244	83.2	98.3	93.3
GMU-LAC-VD183	VD183T	Primary tumor	159420000	1.49247e+08	93.6186	79.97	98.5	93.9
	VD183N	Normal tissue	156000000	1.47549e+08	94.5824	76.07	98.3	93.7
GMU-LAC-VD184	VD184T	Primary tumor	180720000	1.68295e+08	93.1249	87.66	98.4	94.1
	VD184N	Normal tissue	155540000	1.45015e+08	93.2329	68.43	98.4	92.6
GMU-LAC-VD185	VD185T	Primary tumor	147110000	1.37825e+08	93.6882	72.57	98.2	93.1
	VD185N	Normal tissue	177080000	1.67592e+08	94.6418	88.97	98.4	93.8
GMU-LAC-VD186	VD186T	Primary tumor	138040000	1.29754e+08	93.9973	66.06	98.2	92.5
	VD186N	Normal tissue	148620000	1.40978e+08	94.858	73.96	98.3	93.2
GMU-LAC-VD187	VD187T	Primary tumor	164860000	1.54988e+08	94.0119	79.43	98.5	94.6
	VD187N	Normal tissue	156380000	1.48542e+08	94.9876	80.37	98.3	93.6
GMU-LAC-VD188	VD188T	Primary tumor	214660000	2.02434e+08	94.3043	112.97	98.6	95.3
	VD188N	Normal tissue	145080000	1.35639e+08	93.4926	68.28	98.1	92.5
GMU-LAC-VD189	VD189T	Primary tumor	170640000	1.60918e+08	94.3024	90.96	98	93.1
	VD189N	Normal tissue	135900000	1.28626e+08	94.6478	67.85	98.1	92
GMU-LAC-VD190	VD190T	Primary tumor	178480000	1.67878e+08	94.06	87.52	98.5	94
	VD190N	Normal tissue	136810000	1.2891e+08	94.2255	66.47	98.3	92.4
GMU-LAC-VD191	VD191T	Primary tumor	196950000	1.83929e+08	93.3889	93.92	98.5	94.9
	VD191N	Normal tissue	163760000	1.54499e+08	94.3446	76.82	98.2	92.8
GMU-LAC-VD192	VD192T	Primary tumor	178330000	1.66786e+08	93.5265	97.07	98.4	94.3
	VD192N	Normal tissue	122410000	1.15635e+08	94.4657	63.93	98.5	93.9
GMU-LAC-VD193	VD193T	Primary tumor	147230000	1.39259e+08	94.5858	73.67	98.2	92.7
	VD193N	Normal tissue	156750000	1.48371e+08	94.6543	78.02	98	91.8
GMU-LAC-VD194	VD194T	Primary tumor	144350000	1.36802e+08	94.7711	69.2	98.5	93.2
	VD194N	Normal tissue	158740000	1.50307e+08	94.6877	78.17	97.9	92.5
GMU-LAC-VD195	VD195T	Primary tumor	158950000	1.50091e+08	94.4263	75.45	98.2	93
	VD195N	Normal tissue	146990000	1.39013e+08	94.573	72.26	98.3	92.6
GMU-LAC-VD196	VD196T	Primary tumor	164970000	1.52786e+08	92.6146	102.81	98.4	93.2
	VD196N	Normal tissue	142030000	1.34592e+08	94.763	71.43	98.1	92.2
GMU-LAC-VD197	VD197T	Primary tumor	177430000	1.67363e+08	94.3265	86.52	98.4	94.5
	VD197N	Normal tissue	185680000	1.73843e+08	93.6251	90.61	98.5	93.8
GMU-LAC-VD198	VD198T	Primary tumor	173410000	1.63316e+08	94.179	96.54	98.4	94.5
	VD198N	Normal tissue	157190000	1.47903e+08	94.0917	76.39	98	93.2
GMU-LAC-VD199	VD199T	Primary tumor	132570000	1.24245e+08	93.7201	65.55	98.3	92.7
	VD199N	Normal tissue	181070000	1.69143e+08	93.4129	83.83	98.2	93.3
GMU-LAC-VD200	VD200T	Primary tumor	185220000	1.70615e+08	92.1146	85.81	98.3	93.6
	VD200N	Normal tissue	186460000	1.73935e+08	93.2827	87.75	98.2	93.6
GMU-LAC-VD201	VD201T	Primary tumor	177480000	1.66295e+08	93.6978	97.31	98.5	94.8
	VD201N	Normal tissue	191900000	1.7956e+08	93.5694	89.2	98.3	94
GMU-LAC-VD202	VD202T	Primary tumor	167240000	1.56277e+08	93.4448	81.64	98.3	92.8
	VD202N	Normal tissue	169380000	1.58746e+08	93.7221	80.77	98.1	92.5
GMU-LAC-VD203	VD203T	Primary tumor	156980000	1.47206e+08	93.7737	74.9	98.5	94
	VD203N	Normal tissue	180260000	170735163	94.7161	87.97	98.2	93.7
GMU-LAC-VD204	VD204T	Primary tumor	180190000	1.69041e+08	93.8128	92.95	98.5	94.4
	VD204N	Normal tissue	173400000	163737567	94.4277	85.27	98.2	93.4
GMU-LAC-VD205	VD205T	Primary tumor	175430000	1.61228e+08	91.9046	72.37	98.4	93.1
	VD205N	Normal tissue	184100000	174167109	94.6046	88.37	98.1	93.3
GMU-LAC-VD206	VD206T	Primary tumor	128370000	1.20692e+08	94.0185	61.36	98.3	91.9
	VD206N	Normal tissue	176530000	1.66386e+08	94.2537	85.8	98.3	93.5
GMU-LAC-VD207	VD207T	Primary tumor	144200000	1.34104e+08	92.9988	70.43	98.5	93.7
	VD207N	Normal tissue	156270000	1.48019e+08	94.72	78.88	98.2	93.6
GMU-LAC-VD208	VD208T	Primary tumor	193210000	1.7985e+08	93.0851	99.89	98.5	94.6
	VD208N	Normal tissue	141600000	1.33038e+08	93.9534	68.43	98.6	93.6
GMU-LAC-VD209	VD209T	Primary tumor	169080000	1.58399e+08	93.6829	80.64	98.5	94
	VD209N	Normal tissue	159540000	1.4939e+08	93.6383	77.34	98.6	94.4
GMU-LAC-VD210	VD210T	Primary tumor	144210000	1.35129e+08	93.7029	74.93	98.2	92.9
	VD210N	Normal tissue	201270000	1.8608e+08	92.453	82.66	98.2	93.5
GMU-LAC-VD211	VD211T	Primary tumor	138560000	1.30341e+08	94.0682	69.87	98.5	93.4
	VD211N	Normal tissue	186770000	1.75518e+08	93.9756	87.45	98.3	93.7
GMU-LAC-VD212	VD212T	Primary tumor	146800000	1.36939e+08	93.2828	71.63	98.2	93.2
	VD212N	Normal tissue	165140000	1.51722e+08	91.8749	72.68	98.3	93.3
GMU-LAC-VD213	VD213T	Primary tumor	165630000	154789536	93.455	83.61	97.9	92.9
	VD213N	Normal tissue	176650000	1.65371e+08	93.615	82.26	98.5	94.3
GMU-LAC-VD214	VD214T	Primary tumor	192910000	1.81239e+08	93.9499	93.31	98.2	94.2
	VD214N	Normal tissue	157830000	1.48163e+08	93.8747	76.82	98.2	92.7
GMU-LAC-VD215	VD215T	Primary tumor	148040000	1.39286e+08	94.0869	75.27	98.5	93.5
	VD215N	Normal tissue	158280000	1.48685e+08	93.9382	76.99	98.3	93.4
GMU-LAC-VD216	VD216T	Primary tumor	199660000	1.8461e+08	92.462	90.53	98.6	94.2
	VD216N	Normal tissue	139510000	1.30889e+08	93.8206	63.33	98	92.6
GMU-LAC-VD217	VD217T	Primary tumor	147700000	1.38849e+08	94.0072	69.64	98.2	93.2
	VD217N	Normal tissue	162620000	1.53474e+08	94.3761	79.06	98.2	92.5
GMU-LAC-VD218	VD218T	Primary tumor	137500000	1.28528e+08	93.4752	64.96	98.1	92.4
	VD218N	Normal tissue	152830000	1.4478e+08	94.733	73.95	98.2	92.5
GMU-LAC-VD219	VD219T	Primary tumor	136060000	1.28532e+08	94.467	67.27	98.1	92.3
	VD219N	Normal tissue	127210000	1.20374e+08	94.626	64.57	98.4	93.2
GMU-LAC-VD220	VD220T	Primary tumor	178900000	1.66914e+08	93.3001	92.83	98.4	93.9
	VD220N	Normal tissue	160490000	1.51762e+08	94.5614	80.11	98.3	93.5
GMU-LAC-VD221	VD221T	Primary tumor	222010000	2.0703e+08	93.2527	101.57	98.7	95.3
	VD221N	Normal tissue	135910000	1.27811e+08	94.0411	70.17	98.4	93.6
GMU-LAC-VD222	VD222T	Primary tumor	150720000	1.40588e+08	93.2779	75.8	98.4	93.9
	VD222N	Normal tissue	166460000	1.57238e+08	94.4598	83.73	98.2	93.1
GMU-LAC-VD223	VD223T	Primary tumor	163120000	1.51928e+08	93.1389	76.46	98.4	93.8
	VD223N	Normal tissue	154100000	145902600	94.6805	76.76	98	92.6
GMU-LAC-VD224	VD224T	Primary tumor	145620000	1.36488e+08	93.7287	71.26	98.4	93.4
	VD224N	Normal tissue	148850000	1.39521e+08	93.7329	70.13	98.2	92.6
GMU-LAC-VD225	VD225T	Primary tumor	164460000	1.54565e+08	93.9833	78.98	98.5	93.9
	VD225N	Normal tissue	150470000	1.42675e+08	94.8195	75.94	98	91.8
GMU-LAC-VD226	VD226T	Primary tumor	176640000	1.65099e+08	93.4666	85.7	98.3	94.1
	VD226N	Normal tissue	130630000	1.23787e+08	94.7613	67.85	98.2	92.4
GMU-LAC-VD227	VD227T	Primary tumor	155410000	146257358	94.1106	76.23	98.7	93.8
	VD227N	Normal tissue	155140000	1.46317e+08	94.3131	77.41	98	92.5
GMU-LAC-VD228	VD228T	Primary tumor	182490000	1.71955e+08	94.2271	85.52	98.3	93.8
	VD228N	Normal tissue	245810000	2.33231e+08	94.8825	120.47	98.4	94.6
GMU-LAC-VD229	VD229T	Primary tumor	143270000	1.33549e+08	93.2152	68.06	98.1	92.5
	VD229N	Normal tissue	200710000	1.89506e+08	94.4176	100.88	98.4	93.9
GMU-LAC-VD230	VD230T	Primary tumor	162600000	1.52306e+08	93.6694	76.88	98.2	93.3
	VD230N	Normal tissue	165320000	1.5265e+08	92.336	75.85	98.3	93.4
GMU-LAC-VD231	VD231T	Primary tumor	135580000	1.28409e+08	94.7107	69.94	98.3	92.7
	VD231N	Normal tissue	184870000	1.72818e+08	93.4809	86.18	98.4	93.7
GMU-LAC-VD232	VD232T	Primary tumor	138080000	1.2939e+08	93.7068	67.32	98.5	93.3
	VD232N	Normal tissue	168670000	1.59283e+08	94.4346	86.17	98.2	93.8
GMU-LAC-VD233	VD233T	Primary tumor	158080000	1.487e+08	94.0665	79.23	98.3	92.8
	VD233N	Normal tissue	204050000	1.91068e+08	93.6376	96.09	98.4	94.1
GMU-LAC-VD234	VD234T	Primary tumor	140020000	1.32121e+08	94.3586	71.41	98.2	93.1
	VD234N	Normal tissue	170940000	1.59945e+08	93.5679	81.62	98.2	93.5
