# Supplementary material for: Frequent alterations in cytoskeleton remodelling genes in primary and metastatic lung adenocarcinomas
Source: Nat Commun. 2015 Dec 9;6:10131. doi: 10.1038/ncomms10131 (PMC4682110; doi:10.1038/ncomms10131)
Supplement: Supplementary Data 5 — Summary of cohorts and samples with different data sets [file ncomms10131-s6.xlsx]

## Sheet: Sup_Data 5
Supplementary Data 5: Summary of cohorts and samples with different data sets
Group		Number of patients	Sample type	NO. of samples sequenced
				Whole genome sequencing	Transcriptome sequencing	RNA-seq	Whole exome sequencing	Targeted sequencing on 51 selected genes
Discovery (n=101)	1	24	Primary tumour	24	24	/	/	24
			Metastasis tumour	24	24	/	/	24
			Adjacent normal tissue	24	24	/	/	24
	2	11	Primary tumour	/	/	/	11	9
			Metastasis tumour	/	/	/	11	9
			Adjacent normal tissue	/	/	/	11	9
	3	66	Primary tumour	/	/	32	66	65
			Adjacent normal tissue	/	/	32	66	65
Validation (n=143)		234	Primary tumour	/	/	/	/	234
			Adjacent normal tissue	/	/	/	/	234
Total number of patients sequenced		335		24	24	32	77	332
