# Supplementary material for: Frequent alterations in cytoskeleton remodelling genes in primary and metastatic lung adenocarcinomas
Source: Nat Commun. 2015 Dec 9;6:10131. doi: 10.1038/ncomms10131 (PMC4682110; doi:10.1038/ncomms10131)
Supplement: Supplementary Data 6 — Statistics of somatic mutations and tumor cellularity of 101 lung adenocarcinomas [file ncomms10131-s7.xlsx]

## Sheet: Sup_Data 6
Supplementary Data 6: Statistics of somatic mutations and tumor cellularity of 101 lung adenocarcinomas
Tumor ID	Sample type	Somatic mutations in coding sequences						Other SNV	Other Indels	Total mutation
		Missense	Nonsense	Inframe	Frame shift	Splice	Silent
WG01T	Primary	219	13	1	1	12	71	41573	1029	42919
WG02T	Primary	133	14	0	0	7	49	26515	446	27164
WG03T	Primary	42	4	0	3	0	16	7235	439	7739
WG04T	Primary	37	2	1	1	1	11	5770	579	6402
WG05T	Primary	54	5	1	0	2	14	11021	507	11604
WG06T	Primary	19	4	0	0	1	13	5093	461	5591
WG07T	Primary	22	2	0	0	2	14	5207	540	5787
WG08T	Primary	685	59	0	2	28	200	133175	973	135122
WG09T	Primary	20	0	1	1	1	11	4754	601	5389
WG10T	Primary	422	31	2	0	14	121	97435	1037	99062
WG11T	Primary	47	2	1	0	2	14	6804	746	7616
WG12T	Primary	36	1	0	0	0	14	5880	419	6350
WG13T	Primary	66	4	1	6	2	24	14823	7021	21947
WG14T	Primary	55	7	0	1	2	34	13634	561	14294
WG15T	Primary	160	15	0	0	6	56	33903	471	34611
WG16T	Primary	36	2	1	0	1	26	8594	603	9263
WG17T	Primary	57	3	1	2	2	25	10923	848	11861
WG18T	Primary	81	2	0	1	1	30	12866	986	13967
WG19T	Primary	25	0	0	0	0	9	4749	539	5322
WG20T	Primary	95	9	0	1	5	29	18034	550	18723
WG21T	Primary	25	0	0	0	2	10	5083	842	5962
WG22T	Primary	33	2	3	0	1	11	7509	479	8038
WG23T	Primary	92	7	1	1	1	36	16231	552	16921
WG24T	Primary	85	9	2	1	3	36	15518	841	16495
EX01T	Primary	79	8	1	0	4	37	52	5	186
EX02T	Primary	51	3	0	1	3	19	31	6	114
EX03T	Primary	428	40	0	0	19	133	240	7	867
EX04T	Primary	34	1	0	0	0	16	32	9	92
EX05T	Primary	42	4	0	0	1	21	32	3	103
EX06T	Primary	189	22	0	5	6	79	110	2	413
EX07T	Primary	178	10	2	0	8	65	113	6	382
EX08T	Primary	48	4	0	0	3	18	37	4	114
EX09T	Primary	266	23	1	0	9	82	148	7	536
PM01T	Primary	59	6	0	1	1	17	50	2	136
PM02T	Primary	236	21	0	0	6	94	140	1	498
PM03T	Primary	112	12	1	0	3	44	100	5	277
PM04T	Primary	82	10	0	2	2	30	63	17	206
PM05T	Primary	41	3	1	3	0	18	38	7	111
PM06T	Primary	53	5	0	1	1	21	48	9	138
PM07T	Primary	63	7	1	0	2	23	50	13	159
PM08T	Primary	3	1	1	1	0	1	10	9	26
RS01T	Primary	30	0	1	0	0	9	20	9	69
RS02T	Primary	25	2	0	1	1	17	26	2	74
RS03T	Primary	275	23	0	3	7	112	205	10	635
RS04T	Primary	20	1	1	0	1	4	18	19	64
RS05T	Primary	196	17	2	0	6	85	135	15	456
RS06T	Primary	209	19	3	1	7	69	125	6	439
RS07T	Primary	145	18	1	0	4	56	104	13	341
RS08T	Primary	138	25	0	2	6	57	112	13	353
RS09T	Primary	33	1	1	0	0	7	26	6	74
RS10T	Primary	348	33	2	1	16	132	281	11	824
RS11T	Primary	206	22	0	0	3	70	119	9	429
RS12T	Primary	24	2	1	1	2	7	16	9	62
RS13T	Primary	143	10	1	0	2	56	112	9	333
RS14T	Primary	258	24	0	4	16	101	194	20	617
RS15T	Primary	89	5	2	0	1	35	62	6	200
RS16T	Primary	40	5	4	1	2	11	42	17	122
RS17T	Primary	30	1	0	1	1	22	35	9	99
RS18T	Primary	81	4	0	3	2	32	82	8	212
RS19T	Primary	27	0	0	0	0	14	25	11	77
RS20T	Primary	66	3	2	3	4	41	62	50	231
RS21T	Primary	35	3	2	2	2	13	41	7	105
RS22T	Primary	39	4	2	1	2	17	29	12	106
RS23T	Primary	33	3	1	2	2	16	35	19	111
RS24T	Primary	45	7	0	2	1	21	40	11	127
RS25T	Primary	34	8	2	0	1	12	35	18	110
RS26T	Primary	196	13	3	1	9	69	156	17	464
RS27T	Primary	182	12	2	6	2	60	137	22	423
RS28T	Primary	116	10	1	2	2	37	123	9	300
RS29T	Primary	25	2	1	2	0	12	29	14	85
RS30T	Primary	43	2	1	0	0	21	44	8	119
RS31T	Primary	74	7	3	2	1	27	46	10	170
RS32T	Primary	46	1	2	0	2	21	54	12	138
RS33T	Primary	161	9	1	1	6	53	133	9	373
RS34T	Primary	118	18	0	1	6	33	104	19	299
RS35T	Primary	62	3	1	2	1	13	39	13	134
RS36T	Primary	143	8	1	1	7	38	143	7	348
RS37T	Primary	17	2	0	0	0	4	22	3	48
RS38T	Primary	29	1	1	2	2	8	24	14	81
RS39T	Primary	45	5	0	1	1	24	41	14	131
RS40T	Primary	237	15	2	4	5	83	143	6	495
RS41T	Primary	18	2	0	1	2	8	19	14	64
RS42T	Primary	25	2	1	1	0	6	26	12	73
RS43T	Primary	33	1	1	0	0	13	22	17	87
RS44T	Primary	19	0	0	0	1	5	32	10	67
RS45T	Primary	53	3	0	0	1	17	33	9	116
RS46T	Primary	25	1	1	0	0	12	24	13	76
RS47T	Primary	22	2	0	1	0	9	14	5	53
RS48T	Primary	70	5	0	0	1	21	43	7	147
RS49T	Primary	129	14	1	0	0	45	105	12	306
RS50T	Primary	128	6	0	3	2	35	68	18	260
RS51T	Primary	16	2	0	2	1	6	28	15	70
RS52T	Primary	20	1	0	0	1	11	27	14	74
RS53T	Primary	36	1	5	1	1	14	34	13	105
RS54T	Primary	54	9	0	1	3	25	47	21	160
RS55T	Primary	92	7	0	0	2	35	96	7	239
RS56T	Primary	262	25	1	0	3	68	167	7	533
RS57T	Primary	449	28	2	14	15	171	341	20	1040
RS58T	Primary	76	4	1	0	1	17	50	12	161
RS59T	Primary	177	14	1	0	8	51	99	11	361
RS60T	Primary	785	64	0	5	31	238	616	22	1761
WG01M	Metastasis	11	1	1	0	0	2	3092	789	3896
WG02M	Metastasis	68	5	1	0	1	24	19850	427	20376
WG03M	Metastasis	18	1	0	0	0	7	3088	409	3523
WG04M	Metastasis	30	4	0	0	2	10	6016	520	6582
WG05M	Metastasis	63	7	0	2	2	20	10941	517	11552
WG06M	Metastasis	33	5	0	0	1	13	6143	499	6694
WG07M	Metastasis	11	1	0	0	1	9	3766	551	4339
WG08M	Metastasis	625	53	0	4	25	186	128482	849	130224
WG09M	Metastasis	22	0	0	1	0	8	3829	522	4382
WG10M	Metastasis	76	5	1	0	2	19	15708	696	16507
WG11M	Metastasis	53	5	1	0	2	24	8523	744	9352
WG12M	Metastasis	20	1	1	0	1	9	3918	434	4384
WG13M	Metastasis	42	2	3	3	5	24	12298	6511	18888
WG14M	Metastasis	64	9	1	1	2	34	13329	576	14016
WG15M	Metastasis	14	2	0	0	1	7	3806	459	4289
WG16M	Metastasis	8	1	1	0	0	3	2622	642	3277
WG17M	Metastasis	52	3	1	1	2	24	9402	789	10274
WG18M	Metastasis	8	0	0	0	0	9	2760	594	3371
WG19M	Metastasis	23	1	1	0	0	6	4035	541	4607
WG20M	Metastasis	115	14	0	14	7	30	21821	1056	23057
WG21M	Metastasis	37	2	0	0	0	12	5759	706	6516
WG22M	Metastasis	23	0	3	0	0	10	5216	387	5639
WG23M	Metastasis	15	1	0	0	0	9	4278	449	4752
WG24M	Metastasis	66	4	0	0	1	24	11612	464	12171
EX01M	Metastasis	90	6	1	2	5	41	52	71	268
EX02M	Metastasis	25	0	1	0	0	12	9	8	55
EX03M	Metastasis	203	15	0	0	8	64	109	3	402
EX04M	Metastasis	28	1	1	0	0	11	23	3	67
EX05M	Metastasis	129	11	0	0	2	51	85	7	285
EX06M	Metastasis	8	2	1	0	0	3	9	1	24
EX07M	Metastasis	40	4	0	0	1	8	21	7	81
EX08M	Metastasis	12	0	1	0	1	3	9	1	27
EX09M	Metastasis	10	0	0	0	0	6	9	9	34
PM01M	Metastasis	47	2	0	0	0	18	40	0	107
PM02M	Metastasis	167	14	0	0	5	49	105	1	341
