# Supplementary material for: Frequent alterations in cytoskeleton remodelling genes in primary and metastatic lung adenocarcinomas
Source: Nat Commun. 2015 Dec 9;6:10131. doi: 10.1038/ncomms10131 (PMC4682110; doi:10.1038/ncomms10131)
Supplement: Supplementary Data 7 — Somatic mutations identified in 101 lung adenocarcinomas [file ncomms10131-s8.xlsx]

## Sheet: Sup_Data 7
Supplementary Data 7: Somatic mutations identified in 101 lung adenocarcinomas
* Genomic positions are coordinates in the hg19 UCSC release of the human genome. g., genomic sequence; c., cDNA sequence; p., protein sequence.
† Mutated positions indicate the sites in the protein-coding region of the cDNA sequence.
‡ Frame shift indel, frameshift insertions and deletions; indel, in frame insertions and deletions which still change more than one single codon. * Stop codon.
Gene	Gene Name	Nucleotide (genomic)*	Nucleotide (cDNA)†	Codon change	Amino acid change	Amino acid (protein)‡	Mutation Type
A1BG	alpha-1-B glycoprotein	g.chr19:58863764C>A	c.G498T	GAG=>GAT	Glu=>Asp	p.E166D	Missense
A1CF	APOBEC1 complementation factor	g.chr10:52622648C>A	-	-	-	-	Splice site
A1CF	APOBEC1 complementation factor	g.chr10:52619663C>T	c.G38A	GGC=>GAC	Gly=>Asp	p.G13D	Missense
A1CF	APOBEC1 complementation factor	g.chr10:52569657G>T	c.C1606A	CCA=>ACA	Pro=>Thr	p.P536T	Missense
A2M	alpha-2-macroglobulin	g.chr12:9264805T>A	c.A433T	AAA=>TAA	Lys=>Stop	p.K145*	Nonsense
A2M	alpha-2-macroglobulin	g.chr12:9254177G>T	c.C1360A	CCA=>ACA	Pro=>Thr	p.P454T	Missense
A2ML1	alpha-2-macroglobulin-like 1	g.chr12:9013774C>T	c.C3383T	GCC=>GTC	Ala=>Val	p.A1128V	Missense
A2ML1	alpha-2-macroglobulin-like 1	g.chr12:8998804T>C	c.T1669C	TGC=>CGC	Cys=>Arg	p.C557R	Missense
A2ML1	alpha-2-macroglobulin-like 1	g.chr12:9002785T>G	c.T2149G	TCA=>GCA	Ser=>Ala	p.S717A	Missense
AAAS	achalasia, adrenocortical insufficiency, alacrimia	g.chr12:53708191G>A	c.C481T	CGA=>TGA	Arg=>Stop	p.R161*	Nonsense
AADACL2	arylacetamide deacetylase-like 2	g.chr3:151451893C>A	c.C70A	CCA=>ACA	Pro=>Thr	p.P24T	Missense
AARS	alanyl-tRNA synthetase	g.chr16:70286627G>T	c.C2904A	AAC=>AAA	Asn=>Lys	p.N968K	Missense
AARS	alanyl-tRNA synthetase	g.chr16:70292007C>A	c.G2106T	CCG=>CCT	Pro=>Pro	p.P702P	Synonymous
AASDH	aminoadipate-semialdehyde dehydrogenase	g.chr4:57244533T>G	c.A449C	GAG=>GCG	Glu=>Ala	p.E150A	Missense
AASDHPPT	aminoadipate-semialdehyde dehydrogenase-phosphopantetheinyl transferase	g.chr11:105967633G>C	c.G929C	TGA=>TCA	Stop=>Ser	p.*310S	Nonsense
ABCA1	ATP-binding cassette, sub-family A (ABC1), member 1	g.chr9:107591301T>A	c.A2011T	ATG=>TTG	Met=>Leu	p.M671L	Missense
ABCA1	ATP-binding cassette, sub-family A (ABC1), member 1	g.chr9:107550811C>A	c.G5965T	GGC=>TGC	Gly=>Cys	p.G1989C	Missense
ABCA1	ATP-binding cassette, sub-family A (ABC1), member 1	g.chr9:107594107C>T	c.G1511A	TGT=>TAT	Cys=>Tyr	p.C504Y	Missense
ABCA1	ATP-binding cassette, sub-family A (ABC1), member 1	g.chr9:107594107C>T	c.G1511A	TGT=>TAT	Cys=>Tyr	p.C504Y	Missense
ABCA10	ATP-binding cassette, sub-family A (ABC1), member 10	g.chr17:67178950C>A	c.2498_splice	-	-	p.G833_splice	Splice site
ABCA10	ATP-binding cassette, sub-family A (ABC1), member 10	g.chr17:67152040T>A	c.A3482T	CAT=>CTT	His=>Leu	p.H1161L	Missense
ABCA10	ATP-binding cassette, sub-family A (ABC1), member 10	g.chr17:67215784G>C	c.C432G	TTC=>TTG	Phe=>Leu	p.F144L	Missense
ABCA10	ATP-binding cassette, sub-family A (ABC1), member 10	g.chr17:67183937G>C	c.C2215G	CTT=>GTT	Leu=>Val	p.L739V	Missense
ABCA10	ATP-binding cassette, sub-family A (ABC1), member 10	g.chr17:67178949C>A	c.G2498T	GGA=>GTA	Gly=>Val	p.G833V	Missense
ABCA10	ATP-binding cassette, sub-family A (ABC1), member 10	g.chr17:67178949C>A	c.G2498T	GGA=>GTA	Gly=>Val	p.G833V	Missense
ABCA10	ATP-binding cassette, sub-family A (ABC1), member 10	g.chr17:67150457C>A	c.G3705T	TTG=>TTT	Leu=>Phe	p.L1235F	Missense
ABCA10	ATP-binding cassette, sub-family A (ABC1), member 10	g.chr17:67181704_67181705insA	c.2411_2412insT	-	-	p.W804fs	Frame-shift_Indel
ABCA12	ATP-binding cassette, sub-family A (ABC1), member 12	g.chr2:215876752T>C	c.A1110G	CTA=>CTG	Leu=>Leu	p.L370L	Synonymous
ABCA13	ATP-binding cassette, sub-family A (ABC1), member 13	g.chr7:48352765T>A	c.T9618A	TAT=>TAA	Tyr=>Stop	p.Y3206*	Nonsense
ABCA13	ATP-binding cassette, sub-family A (ABC1), member 13	g.chr7:48315262C>G	c.C5999G	TCA=>TGA	Ser=>Stop	p.S2000*	Nonsense
ABCA13	ATP-binding cassette, sub-family A (ABC1), member 13	g.chr7:48412032C>G	c.C11071G	CTG=>GTG	Leu=>Val	p.L3691V	Missense
ABCA13	ATP-binding cassette, sub-family A (ABC1), member 13	g.chr7:48311680C>T	c.C2417T	ACT=>ATT	Thr=>Ile	p.T806I	Missense
ABCA13	ATP-binding cassette, sub-family A (ABC1), member 13	g.chr7:48258971C>A	c.C308A	GCA=>GAA	Ala=>Glu	p.A103E	Missense
ABCA13	ATP-binding cassette, sub-family A (ABC1), member 13	g.chr7:48313884C>A	c.C4621A	CAA=>AAA	Gln=>Lys	p.Q1541K	Missense
ABCA13	ATP-binding cassette, sub-family A (ABC1), member 13	g.chr7:48335318T>A	c.T8977A	TCG=>ACG	Ser=>Thr	p.S2993T	Missense
ABCA13	ATP-binding cassette, sub-family A (ABC1), member 13	g.chr7:48312947C>A	c.C3684A	TTC=>TTA	Phe=>Leu	p.F1228L	Missense
ABCA13	ATP-binding cassette, sub-family A (ABC1), member 13	g.chr7:48311965G>A	c.G2702A	AGT=>AAT	Ser=>Asn	p.S901N	Missense
ABCA13	ATP-binding cassette, sub-family A (ABC1), member 13	g.chr7:48313663C>T	c.C4400T	ACT=>ATT	Thr=>Ile	p.T1467I	Missense
ABCA2	ATP-binding cassette, sub-family A (ABC1), member 2	g.chr9:139909519C>T	c.G3733A	GGG=>AGG	Gly=>Arg	p.G1245R	Missense
ABCA2	ATP-binding cassette, sub-family A (ABC1), member 2	g.chr9:139905524C>T	c.G5962A	GGG=>AGG	Gly=>Arg	p.G1988R	Missense
ABCA3	ATP-binding cassette, sub-family A (ABC1), member 3	g.chr16:2329068C>T	c.G4423A	GAG=>AAG	Glu=>Lys	p.E1475K	Missense
ABCA3	ATP-binding cassette, sub-family A (ABC1), member 3	g.chr16:2327932C>T	c.G4857A	GGG=>GGA	Gly=>Gly	p.G1619G	Synonymous
ABCA4	ATP-binding cassette, sub-family A (ABC1), member 4	g.chr1:94578610C>T	c.G79A	GTG=>ATG	Val=>Met	p.V27M	Missense
ABCA4	ATP-binding cassette, sub-family A (ABC1), member 4	g.chr1:94458794C>T	c.G6821A	TGA=>TAA	Stop=>Stop	p.X2274X	Synonymous
ABCA4	ATP-binding cassette, sub-family A (ABC1), member 4	g.chr1:94543259T>A	c.A1541T	AAT=>ATT	Asn=>Ile	p.N514I	Missense
ABCA4	ATP-binding cassette, sub-family A (ABC1), member 4	g.chr1:94526170C>A	c.G2083T	GTG=>TTG	Val=>Leu	p.V695L	Missense
ABCA6	ATP-binding cassette, sub-family A (ABC1), member 6	g.chr17:67125798C>A	c.G886T	GGC=>TGC	Gly=>Cys	p.G296C	Missense
ABCA6	ATP-binding cassette, sub-family A (ABC1), member 6	g.chr17:67079369C>A	c.G4459T	GTG=>TTG	Val=>Leu	p.V1487L	Missense
ABCA6	ATP-binding cassette, sub-family A (ABC1), member 6	g.chr17:67111032C>T	c.G1653A	TTG=>TTA	Leu=>Leu	p.L551L	Synonymous
ABCA7	ATP-binding cassette, sub-family A (ABC1), member 7	g.chr19:1054335G>A	c.G3721A	GCC=>ACC	Ala=>Thr	p.A1241T	Missense
ABCA7	ATP-binding cassette, sub-family A (ABC1), member 7	g.chr19:1051530C>T	c.C2907T	GGC=>GGT	Gly=>Gly	p.G969G	Synonymous
ABCA7	ATP-binding cassette, sub-family A (ABC1), member 7	g.chr19:1053481C>T	c.C3374T	GCG=>GTG	Ala=>Val	p.A1125V	Missense
ABCA8	ATP-binding cassette, sub-family A (ABC1), member 8	g.chr17:66871481C>A	c.G4431T	ATG=>ATT	Met=>Ile	p.M1477I	Missense
ABCA8	ATP-binding cassette, sub-family A (ABC1), member 8	g.chr17:66914206C>T	c.G1909A	GAG=>AAG	Glu=>Lys	p.E637K	Missense
ABCA8	ATP-binding cassette, sub-family A (ABC1), member 8	g.chr17:66898977A>T	c.T2521A	TAT=>AAT	Tyr=>Asn	p.Y841N	Missense
ABCA8	ATP-binding cassette, sub-family A (ABC1), member 8	g.chr17:66872820C>G	c.G4104C	CAG=>CAC	Gln=>His	p.Q1368H	Missense
ABCA9	ATP-binding cassette, sub-family A (ABC1), member 9	g.chr17:66978727G>A	c.C4696T	CAG=>TAG	Gln=>Stop	p.Q1566*	Nonsense
ABCA9	ATP-binding cassette, sub-family A (ABC1), member 9	g.chr17:67031818G>T	c.C925A	CTC=>ATC	Leu=>Ile	p.L309I	Missense
ABCB1	ATP-binding cassette, sub-family B (MDR/TAP), member 1	g.chr7:87179565G>T	c.C1272A	GCC=>GCA	Ala=>Ala	p.A424A	Synonymous
ABCB1	ATP-binding cassette, sub-family B (MDR/TAP), member 1	g.chr7:87150175T>C	c.A2703G	ATA=>ATG	Ile=>Met	p.I901M	Missense
ABCB1	ATP-binding cassette, sub-family B (MDR/TAP), member 1	g.chr7:87150135T>A	c.A2743T	AAG=>TAG	Lys=>Stop	p.K915*	Nonsense
ABCB1	ATP-binding cassette, sub-family B (MDR/TAP), member 1	g.chr7:87175263G>A	c.C1803T	TTC=>TTT	Phe=>Phe	p.F601F	Synonymous
ABCB1	ATP-binding cassette, sub-family B (MDR/TAP), member 1	g.chr7:87190621C>G	c.G785C	AGA=>ACA	Arg=>Thr	p.R262T	Missense
ABCB1	ATP-binding cassette, sub-family B (MDR/TAP), member 1	g.chr7:87196213C>G	c.G418C	GCT=>CCT	Ala=>Pro	p.A140P	Missense
ABCB10	ATP-binding cassette, sub-family B (MDR/TAP), member 10	g.chr1:229666151C>A	c.G1440T	GGG=>GGT	Gly=>Gly	p.G480G	Synonymous
ABCB10	ATP-binding cassette, sub-family B (MDR/TAP), member 10	g.chr1:229676399T>C	c.A1157G	CAG=>CGG	Gln=>Arg	p.Q386R	Missense
ABCB11	ATP-binding cassette, sub-family B (MDR/TAP), member 11	g.chr2:169851895C>T	c.G575A	TGC=>TAC	Cys=>Tyr	p.C192Y	Missense
ABCB4	ATP-binding cassette, sub-family B (MDR/TAP), member 4	g.chr7:87053255C>T	c.G2178A	CCG=>CCA	Pro=>Pro	p.P726P	Synonymous
ABCB4	ATP-binding cassette, sub-family B (MDR/TAP), member 4	g.chr7:87051502A>G	c.T2251C	TGC=>CGC	Cys=>Arg	p.C751R	Missense
ABCB4	ATP-binding cassette, sub-family B (MDR/TAP), member 4	g.chr7:87082355C>T	c.G441A	AGG=>AGA	Arg=>Arg	p.R147R	Synonymous
ABCB4	ATP-binding cassette, sub-family B (MDR/TAP), member 4	g.chr7:87069595G>T	c.C1480A	CGT=>AGT	Arg=>Ser	p.R494S	Missense
ABCB5	ATP-binding cassette, sub-family B (MDR/TAP), member 5	g.chr7:20685473C>A	c.C773A	GCC=>GAC	Ala=>Asp	p.A258D	Missense
ABCB5	ATP-binding cassette, sub-family B (MDR/TAP), member 5	g.chr7:20698264G>T	c.G337T	GAA=>TAA	Glu=>Stop	p.E113*	Nonsense
ABCB5	ATP-binding cassette, sub-family B (MDR/TAP), member 5	g.chr7:20762705T>G	c.T1153G	TCC=>GCC	Ser=>Ala	p.S385A	Missense
ABCB5	ATP-binding cassette, sub-family B (MDR/TAP), member 5	g.chr7:20762747A>G	c.A1195G	ATT=>GTT	Ile=>Val	p.I399V	Missense
ABCB5	ATP-binding cassette, sub-family B (MDR/TAP), member 5	g.chr7:20721258G>T	c.G503T	CGA=>CTA	Arg=>Leu	p.R168L	Missense
ABCB5	ATP-binding cassette, sub-family B (MDR/TAP), member 5	g.chr7:20793031C>A	c.C2143A	CAG=>AAG	Gln=>Lys	p.Q715K	Missense
ABCB5	ATP-binding cassette, sub-family B (MDR/TAP), member 5	g.chr7:20738039C>T	c.C685T	CCT=>TCT	Pro=>Ser	p.P229S	Missense
ABCB5	ATP-binding cassette, sub-family B (MDR/TAP), member 5	g.chr7:20785016C>A	c.C2049A	GCC=>GCA	Ala=>Ala	p.A683A	Synonymous
ABCB7	ATP-binding cassette, sub-family B (MDR/TAP), member 7	g.chrX:74318797C>A	c.G436T	GGA=>TGA	Gly=>Stop	p.G146*	Nonsense
ABCB7	ATP-binding cassette, sub-family B (MDR/TAP), member 7	g.chrX:74282174T>A	c.A1927T	ATT=>TTT	Ile=>Phe	p.I643F	Missense
ABCB7	ATP-binding cassette, sub-family B (MDR/TAP), member 7	g.chrX:74334665A>T	c.T173A	ATT=>AAT	Ile=>Asn	p.I58N	Missense
ABCC1	ATP-binding cassette, sub-family C (CFTR/MRP), member 1	g.chr16:16225714G>T	c.G3543T	CGG=>CGT	Arg=>Arg	p.R1181R	Synonymous
ABCC1	ATP-binding cassette, sub-family C (CFTR/MRP), member 1	g.chr16:16208680G>A	c.G2792A	CGC=>CAC	Arg=>His	p.R931H	Missense
ABCC11	ATP-binding cassette, sub-family C (CFTR/MRP), member 11	g.chr16:48264458G>A	c.C126T	CCC=>CCT	Pro=>Pro	p.P42P	Synonymous
ABCC12	ATP-binding cassette, sub-family C (CFTR/MRP), member 12	g.chr16:48180248T>A	c.A88T	AAG=>TAG	Lys=>Stop	p.K30*	Nonsense
ABCC12	ATP-binding cassette, sub-family C (CFTR/MRP), member 12	g.chr16:48149474G>T	c.C1841A	GCC=>GAC	Ala=>Asp	p.A614D	Missense
ABCC12	ATP-binding cassette, sub-family C (CFTR/MRP), member 12	g.chr16:48149383C>A	c.G1932T	GAG=>GAT	Glu=>Asp	p.E644D	Missense
ABCC12	ATP-binding cassette, sub-family C (CFTR/MRP), member 12	g.chr16:48174627T>G	c.A628C	AAG=>CAG	Lys=>Gln	p.K210Q	Missense
ABCC2	ATP-binding cassette, sub-family C (CFTR/MRP), member 2	g.chr10:101603570G>T	c.G3756T	CTG=>CTT	Leu=>Leu	p.L1252L	Synonymous
ABCC2	ATP-binding cassette, sub-family C (CFTR/MRP), member 2	g.chr10:101559103C>T	c.C1007T	ACG=>ATG	Thr=>Met	p.T336M	Missense
ABCC2	ATP-binding cassette, sub-family C (CFTR/MRP), member 2	g.chr10:101596004G>T	c.G3571T	GAC=>TAC	Asp=>Tyr	p.D1191Y	Missense
ABCC2	ATP-binding cassette, sub-family C (CFTR/MRP), member 2	g.chr10:101604207C>T	c.C3972T	ATC=>ATT	Ile=>Ile	p.I1324I	Synonymous
ABCC2	ATP-binding cassette, sub-family C (CFTR/MRP), member 2	g.chr10:101553313G>T	c.G339T	CTG=>CTT	Leu=>Leu	p.L113L	Synonymous
ABCC3	ATP-binding cassette, sub-family C (CFTR/MRP), member 3	g.chr17:48734176G>A	c.G336A	GTG=>GTA	Val=>Val	p.V112V	Synonymous
ABCC3	ATP-binding cassette, sub-family C (CFTR/MRP), member 3	g.chr17:48762228G>A	c.G4272A	GAG=>GAA	Glu=>Glu	p.E1424E	Synonymous
ABCC4	ATP-binding cassette, sub-family C (CFTR/MRP), member 4	g.chr13:95838987C>A	c.G1513T	GAA=>TAA	Glu=>Stop	p.E505*	Nonsense
ABCC4	ATP-binding cassette, sub-family C (CFTR/MRP), member 4	g.chr13:95727793A>T	c.T2699A	GTG=>GAG	Val=>Glu	p.V900E	Missense
ABCC5	ATP-binding cassette, sub-family C (CFTR/MRP), member 5	g.chr3:183706361T>A	c.A442T	AGG=>TGG	Arg=>Stop	p.R148*	Nonsense
ABCC5	ATP-binding cassette, sub-family C (CFTR/MRP), member 5	g.chr3:183706361T>A	c.A442T	AGG=>TGG	Arg=>Stop	p.R148*	Nonsense
ABCC6	ATP-binding cassette, sub-family C (CFTR/MRP), member 6	g.chr16:16315566G>A	c.C159T	CTC=>CTT	Leu=>Leu	p.L53L	Synonymous
ABCC6	ATP-binding cassette, sub-family C (CFTR/MRP), member 6	g.chr16:16291913C>T	c.G1303A	GTC=>ATC	Val=>Ile	p.V435I	Missense
ABCC8	ATP-binding cassette, sub-family C (CFTR/MRP), member 8	g.chr11:17482208C>T	c.G838A	GGC=>AGC	Gly=>Ser	p.G280S	Missense
ABCC8	ATP-binding cassette, sub-family C (CFTR/MRP), member 8	g.chr11:17464341C>A	c.G1556T	CGC=>CTC	Arg=>Leu	p.R519L	Missense
ABCC8	ATP-binding cassette, sub-family C (CFTR/MRP), member 8	g.chr11:17483148C>A	c.G804T	GAG=>GAT	Glu=>Asp	p.E268D	Missense
ABCC9	ATP-binding cassette, sub-family C (CFTR/MRP), member 9	g.chr12:22078923A>G	c.T359C	GTG=>GCG	Val=>Ala	p.V120A	Missense
ABCD2	ATP-binding cassette, sub-family D (ALD), member 2	g.chr12:39947902C>A	c.G2035T	GGT=>TGT	Gly=>Cys	p.G679C	Missense
ABCE1	ATP-binding cassette, sub-family E (OABP), member 1	g.chr4:146031573A>C	c.A590C	CAG=>CCG	Gln=>Pro	p.Q197P	Missense
ABCF3	ATP-binding cassette, sub-family F (GCN20), member 3	g.chr3:183905700G>T	c.G498T	CGG=>CGT	Arg=>Arg	p.R166R	Synonymous
ABCG1	ATP-binding cassette, sub-family G (WHITE), member 1	g.chr21:43714688G>T	c.G1726T	GTG=>TTG	Val=>Leu	p.V576L	Missense
ABCG4	ATP-binding cassette, sub-family G (WHITE), member 4	g.chr11:119029416C>G	c.C1317G	CTC=>CTG	Leu=>Leu	p.L439L	Synonymous
ABCG4	ATP-binding cassette, sub-family G (WHITE), member 4	g.chr11:119027107C>G	c.C755G	ACC=>AGC	Thr=>Ser	p.T252S	Missense
ABCG4	ATP-binding cassette, sub-family G (WHITE), member 4	g.chr11:119029318G>A	c.G1219A	GGC=>AGC	Gly=>Ser	p.G407S	Missense
ABCG5	ATP-binding cassette, sub-family G (WHITE), member 5	g.chr2:44051360C>A	c.G1116T	CTG=>CTT	Leu=>Leu	p.L372L	Synonymous
ABCG5	ATP-binding cassette, sub-family G (WHITE), member 5	g.chr2:44053528A>G	c.T767C	CTT=>CCT	Leu=>Pro	p.L256P	Missense
ABCG5	ATP-binding cassette, sub-family G (WHITE), member 5	g.chr2:44051121G>A	c.C1255T	CGC=>TGC	Arg=>Cys	p.R419C	Missense
ABHD10	abhydrolase domain containing 10	g.chr3:111705806G>T	c.G484T	GCA=>TCA	Ala=>Ser	p.A162S	Missense
ABHD14B	abhydrolase domain containing 14B	g.chr3:52003518G>A	c.C557T	GCG=>GTG	Ala=>Val	p.A186V	Missense
ABHD15	abhydrolase domain containing 15	g.chr17:27893439C>T	c.G546A	CTG=>CTA	Leu=>Leu	p.L182L	Synonymous
ABHD16B	abhydrolase domain containing 16B	g.chr20:62493958C>A	c.C1065A	CGC=>CGA	Arg=>Arg	p.R355R	Synonymous
ABHD2	abhydrolase domain containing 2	g.chr15:89719068G>T	c.G564T	ATG=>ATT	Met=>Ile	p.M188I	Missense
ABHD3	abhydrolase domain containing 3	g.chr18:19244187G>C	c.C560G	CCA=>CGA	Pro=>Arg	p.P187R	Missense
ABI3	ABI family, member 3	g.chr17:47299454C>T	c.C786T	GAC=>GAT	Asp=>Asp	p.D262D	Synonymous
ABI3	ABI family, member 3	g.chr17:47299454C>T	c.C786T	GAC=>GAT	Asp=>Asp	p.D262D	Synonymous
ABI3BP	ABI family, member 3 (NESH) binding protein	g.chr3:100511552A>C	c.T1949G	CTA=>CGA	Leu=>Arg	p.L650R	Missense
ABI3BP	ABI family, member 3 (NESH) binding protein	g.chr3:100569504C>G	c.G1300C	GGT=>CGT	Ala=>Pro	p.A434P	Missense
ABI3BP	ABI family, member 3 (NESH) binding protein	g.chr3:100569504C>G	c.G1300C	GGT=>CGT	Ala=>Pro	p.A434P	Missense
ABI3BP	ABI family, member 3 (NESH) binding protein	g.chr3:100605133C>G	c.G517C	GAA=>CAA	Glu=>Gln	p.E173Q	Missense
ABL2	c-abl oncogene 2, non-receptor tyrosine kinase	g.chr1:179078494C>A	c.G1845T	TTG=>TTT	Leu=>Phe	p.L615F	Missense
ABLIM3	actin binding LIM protein family, member 3	g.chr5:148622083C>A	c.C1333A	CCG=>ACG	Pro=>Thr	p.P445T	Missense
ABLIM3	actin binding LIM protein family, member 3	g.chr5:148624522C>T	c.C1430T	CCA=>CTA	Pro=>Leu	p.P477L	Missense
ABP1	amine oxidase, copper containing 1	g.chr7:150554976G>T	c.G1418T	GGG=>GTG	Gly=>Val	p.G473V	Missense
ABP1	amine oxidase, copper containing 1	g.chr7:150553995C>G	c.C437G	GCA=>GGA	Ala=>Gly	p.A146G	Missense
ABRA	actin-binding Rho activating protein	g.chr8:107782154G>T	c.C265A	CAT=>AAT	His=>Asn	p.H89N	Missense
ABRA	actin-binding Rho activating protein	g.chr8:107782270C>T	c.G149A	GGC=>GAC	Gly=>Asp	p.G50D	Missense
ABRA	actin-binding Rho activating protein	g.chr8:107782110G>T	c.C309A	CAC=>CAA	His=>Gln	p.H103Q	Missense
ABRA	actin-binding Rho activating protein	g.chr8:107781957G>T	c.C462A	CAC=>CAA	His=>Gln	p.H154Q	Missense
ABT1	activator of basal transcription 1	g.chr6:26598774G>A	c.G720A	CAG=>CAA	Gln=>Gln	p.Q240Q	Synonymous
ABTB2	ankyrin repeat and BTB (POZ) domain containing 2	g.chr11:34184254G>C	c.C2087G	GCG=>GGG	Ala=>Gly	p.A696G	Missense
ACACA	acetyl-CoA carboxylase alpha	g.chr17:35564708G>C	c.C3429G	TCC=>TCG	Ser=>Ser	p.S1143S	Synonymous
ACACA	acetyl-CoA carboxylase alpha	g.chr17:35608975C>G	c.G1752C	GTG=>GTC	Val=>Val	p.V584V	Synonymous
ACACA	acetyl-CoA carboxylase alpha	g.chr17:35512668T>C	c.A5099G	TAT=>TGT	Tyr=>Cys	p.Y1700C	Missense
ACACA	acetyl-CoA carboxylase alpha	g.chr17:35538165C>T	c.G4624A	GAT=>AAT	Asp=>Asn	p.D1542N	Missense
ACACB	acetyl-CoA carboxylase beta	g.chr12:109683458G>T	c.G5206T	GAC=>TAC	Asp=>Tyr	p.D1736Y	Missense
ACACB	acetyl-CoA carboxylase beta	g.chr12:109660633C>T	c.C3708T	TAC=>TAT	Tyr=>Tyr	p.Y1236Y	Synonymous
ACACB	acetyl-CoA carboxylase beta	g.chr12:109614056C>A	c.C1425A	ATC=>ATA	Ile=>Ile	p.I475I	Synonymous
ACAD8	acyl-CoA dehydrogenase family, member 8	g.chr11:134126503C>T	c.C171T	GCC=>GCT	Ala=>Ala	p.A57A	Synonymous
ACAD9	acyl-CoA dehydrogenase family, member 9	g.chr3:128620122G>T	c.G812T	TGT=>TTT	Cys=>Phe	p.C271F	Missense
ACAD9	acyl-CoA dehydrogenase family, member 9	g.chr3:128616476G>A	c.G556A	GGG=>AGG	Gly=>Arg	p.G186R	Missense
ACAD9	acyl-CoA dehydrogenase family, member 9	g.chr3:128616476G>A	c.G556A	GGG=>AGG	Gly=>Arg	p.G186R	Missense
ACADSB	acyl-CoA dehydrogenase, short/branched chain	g.chr10:124810681G>T	c.G1107T	ATG=>ATT	Met=>Ile	p.M369I	Missense
ACAN	aggrecan	g.chr15:89400500G>T	c.G4684T	GTA=>TTA	Val=>Leu	p.V1562L	Missense
ACAN	aggrecan	g.chr15:89400043G>C	c.G4227C	GAG=>GAC	Glu=>Asp	p.E1409D	Missense
ACAN	aggrecan	g.chr15:89398464G>T	c.G2648T	AGT=>ATT	Ser=>Ile	p.S883I	Missense
ACAN	aggrecan	g.chr15:89398556G>A	c.G2740A	GTG=>ATG	Val=>Met	p.V914M	Missense
ACAN	aggrecan	g.chr15:89400137A>G	c.A4321G	ACT=>GCT	Thr=>Ala	p.T1441A	Missense
ACAN	aggrecan	g.chr15:89401789G>A	c.G5973A	CTG=>CTA	Leu=>Leu	p.L1991L	Synonymous
ACAN	aggrecan	g.chr15:89384982A>T	c.A641T	CAC=>CTC	His=>Leu	p.H214L	Missense
ACAN	aggrecan	g.chr15:89400137A>G	c.A4321G	ACT=>GCT	Thr=>Ala	p.T1441A	Missense
ACBD4	acyl-CoA binding domain containing 4	g.chr17:43215164C>G	c.C540G	TTC=>TTG	Phe=>Leu	p.F180L	Missense
ACCN1	acid-sensing (proton-gated) ion channel 2	g.chr17:31355347G>T	c.C898A	CCT=>ACT	Pro=>Thr	p.P300T	Missense
ACCN3	acid-sensing (proton-gated) ion channel 3	g.chr7:150746505C>T	c.C533T	ACG=>ATG	Thr=>Met	p.T178M	Missense
ACCN3	acid-sensing (proton-gated) ion channel 3	g.chr7:150746505C>T	c.C533T	ACG=>ATG	Thr=>Met	p.T178M	Missense
ACCN4	acid-sensing (proton-gated) ion channel family member 4	g.chr2:220379677G>T	c.G612T	TCG=>TCT	Ser=>Ser	p.S204S	Synonymous
ACCN4	acid-sensing (proton-gated) ion channel family member 4	g.chr2:220402017C>A	c.C1699A	CTG=>ATG	Leu=>Met	p.L567M	Missense
ACCN4	acid-sensing (proton-gated) ion channel family member 4	g.chr2:220379898G>A	c.G833A	CGT=>CAT	Arg=>His	p.R278H	Missense
ACCS	1-aminocyclopropane-1-carboxylate synthase homolog (Arabidopsis)(non-functional)	g.chr11:44098876G>T	c.G604T	GTG=>TTG	Val=>Leu	p.V202L	Missense
ACCS	1-aminocyclopropane-1-carboxylate synthase homolog (Arabidopsis)(non-functional)	g.chr11:44102573C>T	c.C927T	CTC=>CTT	Leu=>Leu	p.L309L	Synonymous
ACCSL	1-aminocyclopropane-1-carboxylate synthase homolog (Arabidopsis)(non-functional)-like	g.chr11:44069998C>T	c.C412T	CGT=>TGT	Arg=>Cys	p.R138C	Missense
ACCSL	1-aminocyclopropane-1-carboxylate synthase homolog (Arabidopsis)(non-functional)-like	g.chr11:44070000T>C	c.T414C	CGT=>CGC	Arg=>Arg	p.R138R	Synonymous
ACD	adrenocortical dysplasia homolog (mouse)	g.chr16:67694266C>T	c.G116A	CGT=>CAT	Arg=>His	p.R39H	Missense
ACE	angiotensin I converting enzyme	g.chr17:61574534T>C	c.T1883C	GTC=>GCC	Val=>Ala	p.V628A	Missense
ACE	angiotensin I converting enzyme	g.chr17:61568635C>A	c.C1083A	CCC=>CCA	Pro=>Pro	p.P361P	Synonymous
ACE2	angiotensin I converting enzyme 2	g.chrX:15596438C>A	c.G1071T	AGG=>AGT	Arg=>Ser	p.R357S	Missense
ACE2	angiotensin I converting enzyme 2	g.chrX:15596438C>A	c.G1071T	AGG=>AGT	Arg=>Ser	p.R357S	Missense
ACER1	alkaline ceramidase 1	g.chr19:6333529C>T	c.G34A	GTG=>ATG	Val=>Met	p.V12M	Missense
ACHE	acetylcholinesterase	g.chr7:100491014C>T	c.G840A	ACG=>ACA	Thr=>Thr	p.T280T	Synonymous
ACIN1	apoptotic chromatin condensation inducer 1	g.chr14:23549509C>A	c.G1089T	GCG=>GCT	Ala=>Ala	p.A363A	Synonymous
ACLY	ATP citrate lyase	g.chr17:40049337T>G	c.A1520C	TAT=>TCT	Tyr=>Ser	p.Y507S	Missense
ACO2	aconitase 2, mitochondrial	g.chr22:41911801T>G	c.T715G	TCC=>GCC	Ser=>Ala	p.S239A	Missense
ACOT11	acyl-CoA thioesterase 11	g.chr1:55065017C>T	c.C813T	CAC=>CAT	His=>His	p.H271H	Synonymous
ACOT11	acyl-CoA thioesterase 11	g.chr1:55070844G>C	c.G1332C	TCG=>TCC	Ser=>Ser	p.S444S	Synonymous
ACOT12	acyl-CoA thioesterase 12	g.chr5:80640719G>T	c.C915A	CCC=>CCA	Pro=>Pro	p.P305P	Synonymous
ACOT9	acyl-CoA thioesterase 9	g.chrX:23722863G>A	c.C1179T	TTC=>TTT	Phe=>Phe	p.F393F	Synonymous
ACOX1	acyl-CoA oxidase 1, palmitoyl	g.chr17:73975057C>T	c.G98A	CGC=>CAC	Arg=>His	p.R33H	Missense
ACOXL	acyl-CoA oxidase-like	g.chr2:111850442T>A	c.T1441A	TTT=>ATT	Phe=>Ile	p.F481I	Missense
ACOXL	acyl-CoA oxidase-like	g.chr2:111850442T>A	c.T1441A	TTT=>ATT	Phe=>Ile	p.F481I	Missense
ACP2	acid phosphatase 2, lysosomal	g.chr11:47261720G>A	c.C1219T	CAG=>TAG	Gln=>Stop	p.Q407*	Nonsense
ACPT	acid phosphatase, testicular	g.chr19:51297206C>A	c.C840A	CTC=>CTA	Leu=>Leu	p.L280L	Synonymous
ACPT	acid phosphatase, testicular	g.chr19:51297036C>A	c.C741A	GGC=>GGA	Gly=>Gly	p.G247G	Synonymous
ACRBP	acrosin binding protein	g.chr12:6749246C>T	c.G1405A	GAT=>AAT	Asp=>Asn	p.D469N	Missense
ACRV1	acrosomal vesicle protein 1	g.chr11:125547994G>T	c.C251A	ACT=>AAT	Thr=>Asn	p.T84N	Missense
ACSBG1	acyl-CoA synthetase bubblegum family member 1	g.chr15:78475053C>T	c.G726A	GTG=>GTA	Val=>Val	p.V242V	Synonymous
ACSF3	acyl-CoA synthetase family member 3	g.chr16:89211795A>C	c.A1487C	CAC=>CCC	His=>Pro	p.H496P	Missense
ACSL1	acyl-CoA synthetase long-chain family member 1	g.chr4:185697737T>A	c.A657T	CCA=>CCT	Pro=>Pro	p.P219P	Synonymous
ACSM1	acyl-CoA synthetase medium-chain family member 1	g.chr16:20682889G>A	c.C716T	TCC=>TTC	Ser=>Phe	p.S239F	Missense
ACSM2A	acyl-CoA synthetase medium-chain family member 2A	g.chr16:20489919G>A	c.G1201A	GTC=>ATC	Val=>Ile	p.V401I	Missense
ACSM2B	acyl-CoA synthetase medium-chain family member 2B	g.chr16:20576083G>T	c.C85A	CAA=>AAA	Gln=>Lys	p.Q29K	Missense
ACSM3	acyl-CoA synthetase medium-chain family member 3	g.chr16:20796415G>C	c.G1129C	GGA=>CGA	Gly=>Arg	p.G377R	Missense
ACSM4	acyl-CoA synthetase medium-chain family member 4	g.chr12:7475892G>T	c.G1188T	ATG=>ATT	Met=>Ile	p.M396I	Missense
ACSM5	acyl-CoA synthetase medium-chain family member 5	g.chr16:20429461G>C	c.G285C	CTG=>CTC	Leu=>Leu	p.L95L	Synonymous
ACSM5	acyl-CoA synthetase medium-chain family member 5	g.chr16:20429462G>T	c.G286T	GGG=>TGG	Gly=>Trp	p.G96W	Missense
ACSM5	acyl-CoA synthetase medium-chain family member 5	g.chr16:20435380G>T	c.G910T	GTT=>TTT	Val=>Phe	p.V304F	Missense
ACSM5	acyl-CoA synthetase medium-chain family member 5	g.chr16:20435385C>T	c.C915T	ATC=>ATT	Ile=>Ile	p.I305I	Synonymous
ACSM5	acyl-CoA synthetase medium-chain family member 5	g.chr16:20422981G>T	c.G175T	GTG=>TTG	Val=>Leu	p.V59L	Missense
ACSS3	acyl-CoA synthetase short-chain family member 3	g.chr12:81648674C>T	c.C2034T	CAC=>CAT	His=>His	p.H678H	Synonymous
ACTC1	actin, alpha, cardiac muscle 1	g.chr15:35084655G>C	c.C570G	TAC=>TAG	Tyr=>Stop	p.Y190*	Nonsense
ACTG1	actin, gamma 1	g.chr17:79478007G>A	c.C930T	GCC=>GCT	Ala=>Ala	p.A310A	Synonymous
ACTG2	actin, gamma 2, smooth muscle, enteric	g.chr2:74128559C>A	c.C121A	CAC=>AAC	His=>Asn	p.H41N	Missense
ACTL7B	actin-like 7B	g.chr9:111617680G>A	c.C531T	CAC=>CAT	His=>His	p.H177H	Synonymous
ACTL8	actin-like 8	g.chr1:18152306C>A	c.C393A	GAC=>GAA	Asp=>Glu	p.D131E	Missense
ACTL8	actin-like 8	g.chr1:18152307C>A	c.C394A	CAG=>AAG	Gln=>Lys	p.Q132K	Missense
ACTL8	actin-like 8	g.chr1:18149738C>G	c.C235G	CAG=>GAG	Gln=>Glu	p.Q79E	Missense
ACTL9	actin-like 9	g.chr19:8807879G>A	c.C1173T	CGC=>CGT	Arg=>Arg	p.R391R	Synonymous
ACTN1	actinin, alpha 1	g.chr14:69351599C>T	c.G1387A	GAG=>AAG	Glu=>Lys	p.E463K	Missense
ACTN1	actinin, alpha 1	g.chr14:69351599C>T	c.G1387A	GAG=>AAG	Glu=>Lys	p.E463K	Missense
ACTN1	actinin, alpha 1	g.chr14:69345764G>C	c.C2303G	CCC=>CGC	Pro=>Arg	p.P768R	Missense
ACTN2	actinin, alpha 2	g.chr1:236912474C>G	c.C1566G	GCC=>GCG	Ala=>Ala	p.A522A	Synonymous
ACTN2	actinin, alpha 2	g.chr1:236918354C>A	c.C2010A	GCC=>GCA	Ala=>Ala	p.A670A	Synonymous
ACTN2	actinin, alpha 2	g.chr1:236850018C>A	c.C45A	GAC=>GAA	Asp=>Glu	p.D15E	Missense
ACTN2	actinin, alpha 2	g.chr1:236902782C>T	c.C1057T	CGG=>TGG	Arg=>Trp	p.R353W	Missense
ACTN2	actinin, alpha 2	g.chr1:236910968G>A	c.G1408A	GAA=>AAA	Glu=>Lys	p.E470K	Missense
ACTN2	actinin, alpha 2	g.chr1:236910968G>A	c.G1408A	GAA=>AAA	Glu=>Lys	p.E470K	Missense
ACTN2	actinin, alpha 2	g.chr1:236898950C>A	c.C713A	CCT=>CAT	Pro=>His	p.P238H	Missense
ACTN3	actinin, alpha 3	g.chr11:66328174C>A	c.C1808A	ACC=>AAC	Thr=>Asn	p.T603N	Missense
ACTN4	actinin, alpha 4	g.chr19:39198836G>T	c.651_splice	-	-	p.K217_splice	Splice site
ACTR10	actin-related protein 10 homolog (S. cerevisiae)	g.chr14:58701185C>T	c.C1170T	CTC=>CTT	Leu=>Leu	p.L390L	Synonymous
ACTR2	ARP2 actin-related protein 2 homolog (yeast)	g.chr2:65467028A>C	c.A91C	ATC=>CTC	Ile=>Leu	p.I31L	Missense
ACTR3	ARP3 actin-related protein 3 homolog (yeast)	g.chr2:114688917A>G	c.A376G	ACT=>GCT	Thr=>Ala	p.T126A	Missense
ACTR3B	ARP3 actin-related protein 3 homolog B (yeast)	g.chr7:152480307C>T	c.C80T	CCC=>CTC	Pro=>Leu	p.P27L	Missense
ACTR3B	ARP3 actin-related protein 3 homolog B (yeast)	g.chr7:152522138G>T	c.G882T	GAG=>GAT	Glu=>Asp	p.E294D	Missense
ACTR8	ARP8 actin-related protein 8 homolog (yeast)	g.chr3:53913975C>G	c.G285C	GAG=>GAC	Glu=>Asp	p.E95D	Missense
ACTRT1	actin-related protein T1	g.chrX:127185670G>C	c.C516G	TAC=>TAG	Tyr=>Stop	p.Y172*	Nonsense
ACTRT1	actin-related protein T1	g.chrX:127186091C>A	c.G95T	CGC=>CTC	Arg=>Leu	p.R32L	Missense
ACTRT1	actin-related protein T1	g.chrX:127185478C>A	c.G708T	GAG=>GAT	Glu=>Asp	p.E236D	Missense
ACTRT1	actin-related protein T1	g.chrX:127185897G>C	c.C289G	CTT=>GTT	Leu=>Val	p.L97V	Missense
ACTRT1	actin-related protein T1	g.chrX:127185116C>A	c.G1070T	TGG=>TTG	Trp=>Leu	p.W357L	Missense
ACTRT2	actin-related protein T2	g.chr1:2938266G>T	c.G16T	GCT=>TCT	Ala=>Ser	p.A6S	Missense
ACVR1C	activin A receptor, type IC	g.chr2:158406866T>A	c.A343T	ATT=>TTT	Ile=>Phe	p.I115F	Missense
ACVRL1	activin A receptor type II-like 1	g.chr12:52312884G>T	c.G1362T	CGG=>CGT	Arg=>Arg	p.R454R	Synonymous
ADAD1	adenosine deaminase domain containing 1 (testis-specific)	g.chr4:123333954T>A	c.T1206A	AGT=>AGA	Ser=>Arg	p.S402R	Missense
ADAD1	adenosine deaminase domain containing 1 (testis-specific)	g.chr4:123301265C>A	c.C41A	CCC=>CAC	Pro=>His	p.P14H	Missense
ADAD2	adenosine deaminase domain containing 2	g.chr16:84227667G>T	c.G474T	CTG=>CTT	Leu=>Leu	p.L158L	Synonymous
ADAM11	ADAM metallopeptidase domain 11	g.chr17:42855416G>T	c.G2167T	GAG=>TAG	Glu=>Stop	p.E723*	Nonsense
ADAM11	ADAM metallopeptidase domain 11	g.chr17:42850684C>G	c.C881G	GCA=>GGA	Ala=>Gly	p.A294G	Missense
ADAM17	ADAM metallopeptidase domain 17	g.chr2:9676025G>T	c.C388A	CAC=>AAC	His=>Asn	p.H130N	Missense
ADAM18	ADAM metallopeptidase domain 18	g.chr8:39525602G>A	c.G1412A	TGT=>TAT	Cys=>Tyr	p.C471Y	Missense
ADAM18	ADAM metallopeptidase domain 18	g.chr8:39525603T>A	c.T1413A	TGT=>TGA	Cys=>Stop	p.C471*	Nonsense
ADAM18	ADAM metallopeptidase domain 18	g.chr8:39525580T>C	c.T1390C	TGC=>CGC	Cys=>Arg	p.C464R	Missense
ADAM18	ADAM metallopeptidase domain 18	g.chr8:39525581G>T	c.G1391T	TGC=>TTC	Cys=>Phe	p.C464F	Missense
ADAM19	ADAM metallopeptidase domain 19	g.chr5:156918856C>A	c.G1973T	TGC=>TTC	Cys=>Phe	p.C658F	Missense
ADAM19	ADAM metallopeptidase domain 19	g.chr5:156932789C>A	c.G1018T	GCT=>TCT	Ala=>Ser	p.A340S	Missense
ADAM2	ADAM metallopeptidase domain 2	g.chr8:39607255C>T	c.G1806A	AGG=>AGA	Arg=>Arg	p.R602R	Synonymous
ADAM2	ADAM metallopeptidase domain 2	g.chr8:39645760G>A	c.C653T	TCA=>TTA	Ser=>Leu	p.S218L	Missense
ADAM20	ADAM metallopeptidase domain 20	g.chr14:70989567C>T	c.G2058A	CAG=>CAA	Gln=>Gln	p.Q686Q	Synonymous
ADAM22	ADAM metallopeptidase domain 22	g.chr7:87785318G>T	c.G1904T	TGC=>TTC	Cys=>Phe	p.C635F	Missense
ADAM22	ADAM metallopeptidase domain 22	g.chr7:87743942G>T	c.G517T	GAA=>TAA	Glu=>Stop	p.E173*	Nonsense
ADAM22	ADAM metallopeptidase domain 22	g.chr7:87737492G>C	c.G392C	GGA=>GCA	Gly=>Ala	p.G131A	Missense
ADAM22	ADAM metallopeptidase domain 22	g.chr7:87737492G>C	c.G392C	GGA=>GCA	Gly=>Ala	p.G131A	Missense
ADAM29	ADAM metallopeptidase domain 29	g.chr4:175899137T>C	c.T2461C	TAG=>CAG	Stop=>Gln	p.*821Q	Nonsense
ADAM29	ADAM metallopeptidase domain 29	g.chr4:175896932C>A	c.C256A	CAG=>AAG	Gln=>Lys	p.Q86K	Missense
ADAM29	ADAM metallopeptidase domain 29	g.chr4:175898056T>A	c.T1380A	AAT=>AAA	Asn=>Lys	p.N460K	Missense
ADAM29	ADAM metallopeptidase domain 29	g.chr4:175897368T>C	c.T692C	ATA=>ACA	Ile=>Thr	p.I231T	Missense
ADAM29	ADAM metallopeptidase domain 29	g.chr4:175897903A>G	c.A1227G	GAA=>GAG	Glu=>Glu	p.E409E	Synonymous
ADAM30	ADAM metallopeptidase domain 30	g.chr1:120436946T>G	c.A2014C	AGT=>CGT	Ser=>Arg	p.S672R	Missense
ADAM30	ADAM metallopeptidase domain 30	g.chr1:120438233C>G	c.G727C	GAT=>CAT	Asp=>His	p.D243H	Missense
ADAM30	ADAM metallopeptidase domain 30	g.chr1:120436593T>C	c.A2367G	AAA=>AAG	Lys=>Lys	p.K789K	Synonymous
ADAM32	ADAM metallopeptidase domain 32	g.chr8:39068720C>T	c.C1110T	TTC=>TTT	Phe=>Phe	p.F370F	Synonymous
ADAM32	ADAM metallopeptidase domain 32	g.chr8:39068800G>T	c.G1190T	GGC=>GTC	Gly=>Val	p.G397V	Missense
ADAM7	ADAM metallopeptidase domain 7	g.chr8:24350742G>T	c.G1842T	ATG=>ATT	Met=>Ile	p.M614I	Missense
ADAM7	ADAM metallopeptidase domain 7	g.chr8:24350742G>T	c.G1842T	ATG=>ATT	Met=>Ile	p.M614I	Missense
ADAM8	ADAM metallopeptidase domain 8	g.chr10:135086075_135086076delGA	c.602_603del	-	-	p.201_201del	Frame-shift_Indel
ADAM9	ADAM metallopeptidase domain 9	g.chr8:38876400G>A	c.G635A	CGG=>CAG	Arg=>Gln	p.R212Q	Missense
ADAM9	ADAM metallopeptidase domain 9	g.chr8:38912023C>G	c.C1326G	TGC=>TGG	Cys=>Trp	p.C442W	Missense
ADAMTS10	ADAM metallopeptidase with thrombospondin type 1 motif, 10	g.chr19:8651052G>T	c.C2614A	CTG=>ATG	Leu=>Met	p.L872M	Missense
ADAMTS10	ADAM metallopeptidase with thrombospondin type 1 motif, 10	g.chr19:8660650T>G	c.A1475C	TAC=>TCC	Tyr=>Ser	p.Y492S	Missense
ADAMTS12	ADAM metallopeptidase with thrombospondin type 1 motif, 12	g.chr5:33577193C>A	c.G2938T	GAT=>TAT	Asp=>Tyr	p.D980Y	Missense
ADAMTS12	ADAM metallopeptidase with thrombospondin type 1 motif, 12	g.chr5:33684029T>A	c.A766T	ACA=>TCA	Thr=>Ser	p.T256S	Missense
ADAMTS12	ADAM metallopeptidase with thrombospondin type 1 motif, 12	g.chr5:33527321C>A	c.G4757T	CGG=>CTG	Arg=>Leu	p.R1586L	Missense
ADAMTS12	ADAM metallopeptidase with thrombospondin type 1 motif, 12	g.chr5:33751571G>T	c.C572A	CCG=>CAG	Pro=>Gln	p.P191Q	Missense
ADAMTS12	ADAM metallopeptidase with thrombospondin type 1 motif, 12	g.chr5:33631012G>A	c.C1895T	CCT=>CTT	Pro=>Leu	p.P632L	Missense
ADAMTS12	ADAM metallopeptidase with thrombospondin type 1 motif, 12	g.chr5:33631013G>T	c.C1894A	CCT=>ACT	Pro=>Thr	p.P632T	Missense
ADAMTS12	ADAM metallopeptidase with thrombospondin type 1 motif, 12	g.chr5:33641929G>C	c.C1704G	CTC=>CTG	Leu=>Leu	p.L568L	Synonymous
ADAMTS12	ADAM metallopeptidase with thrombospondin type 1 motif, 12	g.chr5:33596157G>T	c.C2536A	CGC=>AGC	Arg=>Ser	p.R846S	Missense
ADAMTS12	ADAM metallopeptidase with thrombospondin type 1 motif, 12	g.chr5:33684076C>G	c.G719C	CGT=>CCT	Arg=>Pro	p.R240P	Missense
ADAMTS12	ADAM metallopeptidase with thrombospondin type 1 motif, 12	g.chr5:33576804T>A	c.A3327T	TCA=>TCT	Ser=>Ser	p.S1109S	Synonymous
ADAMTS12	ADAM metallopeptidase with thrombospondin type 1 motif, 12	g.chr5:33658333C>A	c.G1146T	TCG=>TCT	Ser=>Ser	p.S382S	Synonymous
ADAMTS12	ADAM metallopeptidase with thrombospondin type 1 motif, 12	g.chr5:33649069C>T	c.G1337A	CGA=>CAA	Arg=>Gln	p.R446Q	Missense
ADAMTS12	ADAM metallopeptidase with thrombospondin type 1 motif, 12	g.chr5:33643549G>A	c.C1506T	TCC=>TCT	Ser=>Ser	p.S502S	Synonymous
ADAMTS12	ADAM metallopeptidase with thrombospondin type 1 motif, 12	g.chr5:33546289C>A	c.G4321T	GGT=>TGT	Gly=>Cys	p.G1441C	Missense
ADAMTS12	ADAM metallopeptidase with thrombospondin type 1 motif, 12	g.chr5:33576495G>T	c.C3636A	CCC=>CCA	Pro=>Pro	p.P1212P	Synonymous
ADAMTS13	ADAM metallopeptidase with thrombospondin type 1 motif, 13	g.chr9:136291103G>A	c.G460A	GTC=>ATC	Val=>Ile	p.V154I	Missense
ADAMTS14	ADAM metallopeptidase with thrombospondin type 1 motif, 14	g.chr10:72511871G>A	c.G2617A	GGC=>AGC	Gly=>Ser	p.G873S	Missense
ADAMTS14	ADAM metallopeptidase with thrombospondin type 1 motif, 14	g.chr10:72495011A>G	c.A1439G	GAG=>GGG	Glu=>Gly	p.E480G	Missense
ADAMTS15	ADAM metallopeptidase with thrombospondin type 1 motif, 15	g.chr11:130343473C>T	c.C2610T	GCC=>GCT	Ala=>Ala	p.A870A	Synonymous
ADAMTS15	ADAM metallopeptidase with thrombospondin type 1 motif, 15	g.chr11:130332110A>T	c.A1219T	AGT=>TGT	Ser=>Cys	p.S407C	Missense
ADAMTS15	ADAM metallopeptidase with thrombospondin type 1 motif, 15	g.chr11:130343172A>T	c.A2309T	CAG=>CTG	Gln=>Leu	p.Q770L	Missense
ADAMTS16	ADAM metallopeptidase with thrombospondin type 1 motif, 16	g.chr5:5262837T>A	c.T2730A	AAT=>AAA	Asn=>Lys	p.N910K	Missense
ADAMTS16	ADAM metallopeptidase with thrombospondin type 1 motif, 16	g.chr5:5235222C>A	c.C1946A	GCT=>GAT	Ala=>Asp	p.A649D	Missense
ADAMTS16	ADAM metallopeptidase with thrombospondin type 1 motif, 16	g.chr5:5239941A>G	c.A2426G	TAC=>TGC	Tyr=>Cys	p.Y809C	Missense
ADAMTS16	ADAM metallopeptidase with thrombospondin type 1 motif, 16	g.chr5:5182364G>T	c.G709T	GAC=>TAC	Asp=>Tyr	p.D237Y	Missense
ADAMTS17	ADAM metallopeptidase with thrombospondin type 1 motif, 17	g.chr15:100591882C>A	c.G2350T	GTA=>TTA	Val=>Leu	p.V784L	Missense
ADAMTS17	ADAM metallopeptidase with thrombospondin type 1 motif, 17	g.chr15:100821567C>A	c.G656T	TGG=>TTG	Trp=>Leu	p.W219L	Missense
ADAMTS17	ADAM metallopeptidase with thrombospondin type 1 motif, 17	g.chr15:100657062C>A	c.G1878T	GTG=>GTT	Val=>Val	p.V626V	Synonymous
ADAMTS18	ADAM metallopeptidase with thrombospondin type 1 motif, 18	g.chr16:77327081G>T	c.C3081A	CCC=>CCA	Pro=>Pro	p.P1027P	Synonymous
ADAMTS18	ADAM metallopeptidase with thrombospondin type 1 motif, 18	g.chr16:77317962G>T	c.C3557A	CCA=>CAA	Pro=>Gln	p.P1186Q	Missense
ADAMTS18	ADAM metallopeptidase with thrombospondin type 1 motif, 18	g.chr16:77317963G>T	c.C3556A	CCA=>ACA	Pro=>Thr	p.P1186T	Missense
ADAMTS18	ADAM metallopeptidase with thrombospondin type 1 motif, 18	g.chr16:77353863G>T	c.C2415A	AGC=>AGA	Ser=>Arg	p.S805R	Missense
ADAMTS18	ADAM metallopeptidase with thrombospondin type 1 motif, 18	g.chr16:77369741G>A	c.C1771T	CAG=>TAG	Gln=>Stop	p.Q591*	Nonsense
ADAMTS18	ADAM metallopeptidase with thrombospondin type 1 motif, 18	g.chr16:77353848C>G	c.G2430C	GGG=>GGC	Gly=>Gly	p.G810G	Synonymous
ADAMTS18	ADAM metallopeptidase with thrombospondin type 1 motif, 18	g.chr16:77387744T>G	c.A1500C	CAA=>CAC	Gln=>His	p.Q500H	Missense
ADAMTS18	ADAM metallopeptidase with thrombospondin type 1 motif, 18	g.chr16:77356286C>A	c.G2110T	GGA=>TGA	Gly=>Stop	p.G704*	Nonsense
ADAMTS19	ADAM metallopeptidase with thrombospondin type 1 motif, 19	g.chr5:128797319G>T	c.G598T	GGC=>TGC	Gly=>Cys	p.G200C	Missense
ADAMTS19	ADAM metallopeptidase with thrombospondin type 1 motif, 19	g.chr5:129019897A>G	c.A2731G	AAA=>GAA	Lys=>Glu	p.K911E	Missense
ADAMTS19	ADAM metallopeptidase with thrombospondin type 1 motif, 19	g.chr5:129070715T>C	c.T3385C	TCA=>CCA	Ser=>Pro	p.S1129P	Missense
ADAMTS19	ADAM metallopeptidase with thrombospondin type 1 motif, 19	g.chr5:128797315_128797321insCCCGGC	c.594_595insCCCGGC	-	-	p.N198delinsNPG	Nonframe-shift_Indel
ADAMTS2	ADAM metallopeptidase with thrombospondin type 1 motif, 2	g.chr5:178566969G>T	c.C1697A	GCT=>GAT	Ala=>Asp	p.A566D	Missense
ADAMTS2	ADAM metallopeptidase with thrombospondin type 1 motif, 2	g.chr5:178699931C>A	c.G669T	GGG=>GGT	Gly=>Gly	p.G223G	Synonymous
ADAMTS2	ADAM metallopeptidase with thrombospondin type 1 motif, 2	g.chr5:178557036G>A	c.C2354T	TCC=>TTC	Ser=>Phe	p.S785F	Missense
ADAMTS2	ADAM metallopeptidase with thrombospondin type 1 motif, 2	g.chr5:178554968C>A	c.G2609T	TGT=>TTT	Cys=>Phe	p.C870F	Missense
ADAMTS2	ADAM metallopeptidase with thrombospondin type 1 motif, 2	g.chr5:178553032C>A	c.G2717T	AGA=>ATA	Arg=>Ile	p.R906I	Missense
ADAMTS2	ADAM metallopeptidase with thrombospondin type 1 motif, 2	g.chr5:178634628C>T	c.G777A	AGG=>AGA	Arg=>Arg	p.R259R	Synonymous
ADAMTS20	ADAM metallopeptidase with thrombospondin type 1 motif, 20	g.chr12:43837685A>T	c.T2199A	GGT=>GGA	Gly=>Gly	p.G733G	Synonymous
ADAMTS20	ADAM metallopeptidase with thrombospondin type 1 motif, 20	g.chr12:43837685A>T	c.T2199A	GGT=>GGA	Gly=>Gly	p.G733G	Synonymous
ADAMTS20	ADAM metallopeptidase with thrombospondin type 1 motif, 20	g.chr12:43944879C>A	c.G286T	GAT=>TAT	Asp=>Tyr	p.D96Y	Missense
ADAMTS20	ADAM metallopeptidase with thrombospondin type 1 motif, 20	g.chr12:43847809G>T	c.C1661A	CCT=>CAT	Pro=>His	p.P554H	Missense
ADAMTS20	ADAM metallopeptidase with thrombospondin type 1 motif, 20	g.chr12:43847848C>A	c.G1622T	CGT=>CTT	Arg=>Leu	p.R541L	Missense
ADAMTS20	ADAM metallopeptidase with thrombospondin type 1 motif, 20	g.chr12:43858459G>C	c.C1444G	CGA=>GGA	Arg=>Gly	p.R482G	Missense
ADAMTS20	ADAM metallopeptidase with thrombospondin type 1 motif, 20	g.chr12:43840490T>C	c.A2105G	AAC=>AGC	Asn=>Ser	p.N702S	Missense
ADAMTS20	ADAM metallopeptidase with thrombospondin type 1 motif, 20	g.chr12:43750291G>T	c.C5639A	TCA=>TAA	Ser=>Stop	p.S1880*	Nonsense
ADAMTS3	ADAM metallopeptidase with thrombospondin type 1 motif, 3	g.chr4:73178038G>A	c.C1891T	CAC=>TAC	His=>Tyr	p.H631Y	Missense
ADAMTS3	ADAM metallopeptidase with thrombospondin type 1 motif, 3	g.chr4:73179412C>T	c.G1727A	CGC=>CAC	Arg=>His	p.R576H	Missense
ADAMTS5	ADAM metallopeptidase with thrombospondin type 1 motif, 5	g.chr21:28307025G>A	c.C1449T	CCC=>CCT	Pro=>Pro	p.P483P	Synonymous
ADAMTS5	ADAM metallopeptidase with thrombospondin type 1 motif, 5	g.chr21:28337913G>T	c.C798A	GCC=>GCA	Ala=>Ala	p.A266A	Synonymous
ADAMTS5	ADAM metallopeptidase with thrombospondin type 1 motif, 5	g.chr21:28296543A>G	c.T2622C	ACT=>ACC	Thr=>Thr	p.T874T	Synonymous
ADAMTS5	ADAM metallopeptidase with thrombospondin type 1 motif, 5	g.chr21:28337634G>A	c.C1077T	TAC=>TAT	Tyr=>Tyr	p.Y359Y	Synonymous
ADAMTS6	ADAM metallopeptidase with thrombospondin type 1 motif, 6	g.chr5:64466497G>A	c.C3191T	TCA=>TTA	Ser=>Leu	p.S1064L	Missense
ADAMTS6	ADAM metallopeptidase with thrombospondin type 1 motif, 6	g.chr5:64484029C>T	c.G2724A	TGG=>TGA	Trp=>Stop	p.W908*	Nonsense
ADAMTS6	ADAM metallopeptidase with thrombospondin type 1 motif, 6	g.chr5:64520754C>T	c.G2188A	GGA=>AGA	Gly=>Arg	p.G730R	Missense
ADAMTS7	ADAM metallopeptidase with thrombospondin type 1 motif, 7	g.chr15:79058013C>T	c.G4240A	GGC=>AGC	Gly=>Ser	p.G1414S	Missense
ADAMTS7	ADAM metallopeptidase with thrombospondin type 1 motif, 7	g.chr15:79067063A>G	c.T1779C	CCT=>CCC	Pro=>Pro	p.P593P	Synonymous
ADAMTS7	ADAM metallopeptidase with thrombospondin type 1 motif, 7	g.chr15:79067065G>A	c.C1777T	CCT=>TCT	Pro=>Ser	p.P593S	Missense
ADAMTS7	ADAM metallopeptidase with thrombospondin type 1 motif, 7	g.chr15:79080670C>A	c.G1225T	GGG=>TGG	Gly=>Trp	p.G409W	Missense
ADAMTS7	ADAM metallopeptidase with thrombospondin type 1 motif, 7	g.chr15:79058855C>A	c.G3398T	TGG=>TTG	Trp=>Leu	p.W1133L	Missense
ADAMTS8	ADAM metallopeptidase with thrombospondin type 1 motif, 8	g.chr11:130281346G>T	c.C1716A	TAC=>TAA	Tyr=>Stop	p.Y572*	Nonsense
ADAMTS8	ADAM metallopeptidase with thrombospondin type 1 motif, 8	g.chr11:130278747C>T	c.G1839A	AAG=>AAA	Lys=>Lys	p.K613K	Synonymous
ADAMTS8	ADAM metallopeptidase with thrombospondin type 1 motif, 8	g.chr11:130278704G>A	c.C1882T	CGA=>TGA	Arg=>Stop	p.R628*	Nonsense
ADAMTS9	ADAM metallopeptidase with thrombospondin type 1 motif, 9	g.chr3:64592680C>A	c.G3430T	GAT=>TAT	Asp=>Tyr	p.D1144Y	Missense
ADAMTS9	ADAM metallopeptidase with thrombospondin type 1 motif, 9	g.chr3:64532572A>G	c.T4926C	ATT=>ATC	Ile=>Ile	p.I1642I	Synonymous
ADAMTSL1	ADAMTS-like 1	g.chr9:18753500G>T	c.G2211T	TGG=>TGT	Trp=>Cys	p.W737C	Missense
ADAMTSL1	ADAMTS-like 1	g.chr9:18777805G>T	c.G3578T	AGC=>ATC	Ser=>Ile	p.S1193I	Missense
ADAMTSL1	ADAMTS-like 1	g.chr9:18635966C>A	c.C627A	CCC=>CCA	Pro=>Pro	p.P209P	Synonymous
ADAMTSL3	ADAMTS-like 3	g.chr15:84651230C>T	c.C2850T	GGC=>GGT	Gly=>Gly	p.G950G	Synonymous
ADAMTSL3	ADAMTS-like 3	g.chr15:84683325G>T	c.G4005T	AAG=>AAT	Lys=>Asn	p.K1335N	Missense
ADAMTSL3	ADAMTS-like 3	g.chr15:84566676C>G	c.C1534G	CAT=>GAT	His=>Asp	p.H512D	Missense
ADAMTSL3	ADAMTS-like 3	g.chr15:84639308C>G	c.C2563G	CGC=>GGC	Arg=>Gly	p.R855G	Missense
ADAMTSL3	ADAMTS-like 3	g.chr15:84611740C>G	c.C2396G	TCA=>TGA	Ser=>Stop	p.S799*	Nonsense
ADAMTSL4	ADAMTS-like 4	g.chr1:150530531C>T	c.C2288T	CCG=>CTG	Pro=>Leu	p.P763L	Missense
ADAP1	ArfGAP with dual PH domains 1	g.chr7:940234T>C	c.A668G	AAT=>AGT	Asn=>Ser	p.N223S	Missense
ADAP1	ArfGAP with dual PH domains 1	g.chr7:975115C>A	c.G109T	GGC=>TGC	Gly=>Cys	p.G37C	Missense
ADAP2	ArfGAP with dual PH domains 2	g.chr17:29283363A>T	c.A987T	GGA=>GGT	Gly=>Gly	p.G329G	Synonymous
ADAR	adenosine deaminase, RNA-specific	g.chr1:154573606G>A	c.C627T	CCC=>CCT	Pro=>Pro	p.P209P	Synonymous
ADARB1	adenosine deaminase, RNA-specific, B1	g.chr21:46595933C>T	c.C317T	GCG=>GTG	Ala=>Val	p.A106V	Missense
ADARB1	adenosine deaminase, RNA-specific, B1	g.chr21:46600322T>G	c.T1041G	GCT=>GCG	Ala=>Ala	p.A347A	Synonymous
ADARB2	adenosine deaminase, RNA-specific, B2 (non-functional)	g.chr10:1279663G>T	c.C1486A	CAC=>AAC	His=>Asn	p.H496N	Missense
ADARB2	adenosine deaminase, RNA-specific, B2 (non-functional)	g.chr10:1229167G>C	c.C2186G	CCA=>CGA	Pro=>Arg	p.P729R	Missense
ADARB2	adenosine deaminase, RNA-specific, B2 (non-functional)	g.chr10:1279637G>T	c.C1512A	GAC=>GAA	Asp=>Glu	p.D504E	Missense
ADARB2	adenosine deaminase, RNA-specific, B2 (non-functional)	g.chr10:1279637G>T	c.C1512A	GAC=>GAA	Asp=>Glu	p.D504E	Missense
ADAT1	adenosine deaminase, tRNA-specific 1	g.chr16:75646255C>A	c.G929T	GGA=>GTA	Gly=>Val	p.G310V	Missense
ADAT1	adenosine deaminase, tRNA-specific 1	g.chr16:75642848A>C	c.T1082G	GTT=>GGT	Val=>Gly	p.V361G	Missense
ADAT1	adenosine deaminase, tRNA-specific 1	g.chr16:75642867A>C	c.T1063G	TTA=>GTA	Leu=>Val	p.L355V	Missense
ADCK1	aarF domain containing kinase 1	g.chr14:78374175G>A	c.G567A	ACG=>ACA	Thr=>Thr	p.T189T	Synonymous
ADCK1	aarF domain containing kinase 1	g.chr14:78399596A>T	c.A1230T	AGA=>AGT	Arg=>Ser	p.R410S	Missense
ADCK2	aarF domain containing kinase 2	g.chr7:140373585C>T	c.C455T	GCC=>GTC	Ala=>Val	p.A152V	Missense
ADCK3	aarF domain containing kinase 3	g.chr1:227152826G>T	c.G303T	CAG=>CAT	Gln=>His	p.Q101H	Missense
ADCY1	adenylate cyclase 1 (brain)	g.chr7:45725651C>T	c.C2164T	CTG=>TTG	Leu=>Leu	p.L722L	Synonymous
ADCY2	adenylate cyclase 2 (brain)	g.chr5:7826858G>T	c.G3150T	CTG=>CTT	Leu=>Leu	p.L1050L	Synonymous
ADCY2	adenylate cyclase 2 (brain)	g.chr5:7826929A>G	c.A3221G	TAC=>TGC	Tyr=>Cys	p.Y1074C	Missense
ADCY2	adenylate cyclase 2 (brain)	g.chr5:7773108G>C	c.G2278C	GAG=>CAG	Glu=>Gln	p.E760Q	Missense
ADCY2	adenylate cyclase 2 (brain)	g.chr5:7626320C>A	c.C611A	GCG=>GAG	Ala=>Glu	p.A204E	Missense
ADCY2	adenylate cyclase 2 (brain)	g.chr5:7773189G>T	c.G2359T	GAC=>TAC	Asp=>Tyr	p.D787Y	Missense
ADCY2	adenylate cyclase 2 (brain)	g.chr5:7707913C>T	c.C1363T	CAG=>TAG	Gln=>Stop	p.Q455*	Nonsense
ADCY2	adenylate cyclase 2 (brain)	g.chr5:7789845G>T	c.G2560T	GTG=>TTG	Val=>Leu	p.V854L	Missense
ADCY3	adenylate cyclase 3	g.chr2:25057356G>T	c.C1965A	CCC=>CCA	Pro=>Pro	p.P655P	Synonymous
ADCY4	adenylate cyclase 4	g.chr14:24788558T>C	c.A2818G	ACC=>GCC	Thr=>Ala	p.T940A	Missense
ADCY5	adenylate cyclase 5	g.chr3:123010141G>T	c.C2096A	GCC=>GAC	Ala=>Asp	p.A699D	Missense
ADCY5	adenylate cyclase 5	g.chr3:123023002G>T	c.C1421A	TCC=>TAC	Ser=>Tyr	p.S474Y	Missense
ADCY6	adenylate cyclase 6	g.chr12:49170096T>A	c.A1573T	AAC=>TAC	Asn=>Tyr	p.N525Y	Missense
ADCY7	adenylate cyclase 7	g.chr16:50334670G>A	c.G1121A	GGC=>GAC	Gly=>Asp	p.G374D	Missense
ADCY7	adenylate cyclase 7	g.chr16:50334759C>T	c.C1210T	CGG=>TGG	Arg=>Trp	p.R404W	Missense
ADCY8	adenylate cyclase 8 (brain)	g.chr8:132002756C>T	c.G993A	ATG=>ATA	Met=>Ile	p.M331I	Missense
ADCY8	adenylate cyclase 8 (brain)	g.chr8:131916097C>T	c.G1832A	CGG=>CAG	Arg=>Gln	p.R611Q	Missense
ADCY8	adenylate cyclase 8 (brain)	g.chr8:131859712G>A	c.C2460T	TTC=>TTT	Phe=>Phe	p.F820F	Synonymous
ADCY8	adenylate cyclase 8 (brain)	g.chr8:131848560G>T	c.C2638A	CTC=>ATC	Leu=>Ile	p.L880I	Missense
ADCY9	adenylate cyclase 9	g.chr16:4039033C>G	c.G2272C	GAG=>CAG	Glu=>Gln	p.E758Q	Missense
ADCYAP1R1	adenylate cyclase activating polypeptide 1 (pituitary) receptor type I	g.chr7:31123851G>T	c.G361T	GAG=>TAG	Glu=>Stop	p.E121*	Nonsense
ADCYAP1R1	adenylate cyclase activating polypeptide 1 (pituitary) receptor type I	g.chr7:31142967T>A	c.T1100A	CTG=>CAG	Leu=>Gln	p.L367Q	Missense
ADCYAP1R1	adenylate cyclase activating polypeptide 1 (pituitary) receptor type I	g.chr7:31123848T>A	c.T358A	TCT=>ACT	Ser=>Thr	p.S120T	Missense
ADCYAP1R1	adenylate cyclase activating polypeptide 1 (pituitary) receptor type I	g.chr7:31125027G>T	c.G576T	GAG=>GAT	Glu=>Asp	p.E192D	Missense
ADD1	adducin 1 (alpha)	g.chr4:2927751C>G	c.C1773G	GAC=>GAG	Asp=>Glu	p.D591E	Missense
ADD1	adducin 1 (alpha)	g.chr4:2877775C>T	c.C133T	CTT=>TTT	Leu=>Phe	p.L45F	Missense
ADD1	adducin 1 (alpha)	g.chr4:2906672T>C	c.T1343C	CTG=>CCG	Leu=>Pro	p.L448P	Missense
ADD1	adducin 1 (alpha)	g.chr4:2877828G>A	c.G186A	CTG=>CTA	Leu=>Leu	p.L62L	Synonymous
ADD3	adducin 3 (gamma)	g.chr10:111878464G>C	c.G687C	GTG=>GTC	Val=>Val	p.V229V	Synonymous
ADD3	adducin 3 (gamma)	g.chr10:111892069A>T	c.A1739T	GAG=>GTG	Glu=>Val	p.E580V	Missense
ADH1A	alcohol dehydrogenase 1A (class I), alpha polypeptide	g.chr4:100212058C>T	c.G14A	GGA=>GAA	Gly=>Glu	p.G5E	Missense
ADH1A	alcohol dehydrogenase 1A (class I), alpha polypeptide	g.chr4:100200665A>C	c.T1021G	TTT=>GTT	Phe=>Val	p.F341V	Missense
ADH1C	alcohol dehydrogenase 1C (class I), gamma polypeptide	g.chr4:100266389A>T	c.T294A	TGT=>TGA	Cys=>Stop	p.C98*	Nonsense
ADH7	alcohol dehydrogenase 7 (class IV), mu or sigma polypeptide	g.chr4:100341822C>A	c.G729T	AAG=>AAT	Lys=>Asn	p.K243N	Missense
ADNP	activity-dependent neuroprotector homeobox	g.chr20:49510803C>G	c.G448C	GAT=>CAT	Asp=>His	p.D150H	Missense
ADNP	activity-dependent neuroprotector homeobox	g.chr20:49510307_49510307delT	c.944delA	-	-	p.N315fs	Frame-shift_Indel
ADORA1	adenosine A1 receptor	g.chr1:203134829C>A	c.C782A	CCG=>CAG	Pro=>Gln	p.P261Q	Missense
ADORA3	adenosine A3 receptor	g.chr1:112031336G>T	c.C525A	GAC=>GAA	Asp=>Glu	p.D175E	Missense
ADPRH	ADP-ribosylarginine hydrolase	g.chr3:119301124G>T	c.G108T	CAG=>CAT	Gln=>His	p.Q36H	Missense
ADPRH	ADP-ribosylarginine hydrolase	g.chr3:119305475G>A	c.G642A	GAG=>GAA	Glu=>Glu	p.E214E	Synonymous
ADRA1B	adrenoceptor alpha 1B	g.chr5:159344586G>A	c.G674A	CGT=>CAT	Arg=>His	p.R225H	Missense
ADRA1B	adrenoceptor alpha 1B	g.chr5:159344363C>G	c.C451G	CTG=>GTG	Leu=>Val	p.L151V	Missense
ADRA1D	adrenoceptor alpha 1D	g.chr20:4229106C>T	c.G499A	GCC=>ACC	Ala=>Thr	p.A167T	Missense
ADRA2A	adrenoceptor alpha 2A	g.chr10:112839111A>T	c.A1357T	AAG=>TAG	Lys=>Stop	p.K453*	Nonsense
ADRA2A	adrenoceptor alpha 2A	g.chr10:112837958C>T	c.C204T	CTC=>CTT	Leu=>Leu	p.L68L	Synonymous
ADRA2B	adrenoceptor alpha 2B	g.chr2:96781273C>A	c.G616T	GGT=>TGT	Gly=>Cys	p.G206C	Missense
ADRA2B	adrenoceptor alpha 2B	g.chr2:96781414G>A	c.C475T	CGC=>TGC	Arg=>Cys	p.R159C	Missense
ADRA2B	adrenoceptor alpha 2B	g.chr2:96780986_96780995insTCCTCCTCT	c.903_904insAGAGGAGGA	-	-	p.E301delinsEEEE	Nonframe-shift_Indel
ADRBK1	adrenergic, beta, receptor kinase 1	g.chr11:67050696G>A	c.G1325A	CGA=>CAA	Arg=>Gln	p.R442Q	Missense
ADRBK2	adrenergic, beta, receptor kinase 2	g.chr22:26107081A>C	c.A1442C	GAT=>GCT	Asp=>Ala	p.D481A	Missense
ADRM1	adhesion regulating molecule 1	g.chr20:60883133G>T	c.G913T	GAT=>TAT	Asp=>Tyr	p.D305Y	Missense
ADSL	adenylosuccinate lyase	g.chr22:40749077G>T	c.G358T	GAC=>TAC	Asp=>Tyr	p.D120Y	Missense
ADSL	adenylosuccinate lyase	g.chr22:40749077G>T	c.G358T	GAC=>TAC	Asp=>Tyr	p.D120Y	Missense
ADSL	adenylosuccinate lyase	g.chr22:40757611G>T	c.G982T	GAA=>TAA	Glu=>Stop	p.E328*	Nonsense
AEBP1	AE binding protein 1	g.chr7:44153312C>A	c.C2929A	CAG=>AAG	Gln=>Lys	p.Q977K	Missense
AEBP1	AE binding protein 1	g.chr7:44147248C>T	c.C688T	CAA=>TAA	Gln=>Stop	p.Q230*	Nonsense
AFF2	AF4/FMR2 family, member 2	g.chrX:147744005C>G	c.C745G	CTA=>GTA	Leu=>Val	p.L249V	Missense
AFF2	AF4/FMR2 family, member 2	g.chrX:148037256C>A	c.C604A	CCA=>ACA	Pro=>Thr	p.P202T	Missense
AFF2	AF4/FMR2 family, member 2	g.chrX:148044453G>T	c.G1822T	GGG=>TGG	Gly=>Trp	p.G608W	Missense
AFF2	AF4/FMR2 family, member 2	g.chrX:148059911C>A	c.C2419A	CTC=>ATC	Leu=>Ile	p.L807I	Missense
AFF3	AF4/FMR2 family, member 3	g.chr2:100625363T>G	c.A160C	AGG=>CGG	Arg=>Arg	p.R54R	Synonymous
AFF4	AF4/FMR2 family, member 4	g.chr5:132270606G>A	c.C151T	CGT=>TGT	Arg=>Cys	p.R51C	Missense
AFG3L2	AFG3-like AAA ATPase 2	g.chr18:12351174T>A	c.A1462T	AAA=>TAA	Lys=>Stop	p.K488*	Nonsense
AFM	afamin	g.chr4:74357727C>A	c.C982A	CTA=>ATA	Leu=>Ile	p.L328I	Missense
AFM	afamin	g.chr4:74350086C>G	c.C249G	CTC=>CTG	Leu=>Leu	p.L83L	Synonymous
AFM	afamin	g.chr4:74368781C>G	c.C1794G	GGC=>GGG	Gly=>Gly	p.G598G	Synonymous
AFMID	arylformamidase	g.chr17:76198639G>A	c.G214A	GAA=>AAA	Glu=>Lys	p.E72K	Missense
AGA	aspartylglucosaminidase	g.chr4:178354414T>C	c.A894G	CCA=>CCG	Pro=>Pro	p.P298P	Synonymous
AGAP1	ArfGAP with GTPase domain, ankyrin repeat and PH domain 1	g.chr2:236949441G>A	c.G1688A	CGG=>CAG	Arg=>Gln	p.R563Q	Missense
AGAP1	ArfGAP with GTPase domain, ankyrin repeat and PH domain 1	g.chr2:236949442G>T	c.G1689T	CGG=>CGT	Arg=>Arg	p.R563R	Synonymous
AGAP2	ArfGAP with GTPase domain, ankyrin repeat and PH domain 2	g.chr12:58131845C>A	c.G185T	GGC=>GTC	Gly=>Val	p.G62V	Missense
AGAP2	ArfGAP with GTPase domain, ankyrin repeat and PH domain 2	g.chr12:58131030C>A	c.G1000T	GGG=>TGG	Gly=>Trp	p.G334W	Missense
AGAP3	ArfGAP with GTPase domain, ankyrin repeat and PH domain 3	g.chr7:150825665A>T	c.1222_splice	-	-	p.G408_splice	Splice site
AGAP3	ArfGAP with GTPase domain, ankyrin repeat and PH domain 3	g.chr7:150815313G>A	c.G723A	GCG=>GCA	Ala=>Ala	p.A241A	Synonymous
AGAP3	ArfGAP with GTPase domain, ankyrin repeat and PH domain 3	g.chr7:150815387C>T	c.C797T	ACG=>ATG	Thr=>Met	p.T266M	Missense
AGBL1	ATP/GTP binding protein-like 1	g.chr15:86702163G>C	c.257_splice	-	-	p.V86_splice	Splice site
AGBL1	ATP/GTP binding protein-like 1	g.chr15:87066074C>G	c.C2451G	AAC=>AAG	Asn=>Lys	p.N817K	Missense
AGBL3	ATP/GTP binding protein-like 3	g.chr7:134701899T>A	c.T407A	CTA=>CAA	Leu=>Gln	p.L136Q	Missense
AGBL4	ATP/GTP binding protein-like 4	g.chr1:49711482C>G	c.G337C	GGG=>CGG	Gly=>Arg	p.G113R	Missense
AGGF1	angiogenic factor with G patch and FHA domains 1	g.chr5:76332468G>T	c.G604T	GTA=>TTA	Val=>Leu	p.V202L	Missense
AGGF1	angiogenic factor with G patch and FHA domains 1	g.chr5:76332463C>A	c.C599A	GCG=>GAG	Ala=>Glu	p.A200E	Missense
AGGF1	angiogenic factor with G patch and FHA domains 1	g.chr5:76332468G>T	c.G604T	GTA=>TTA	Val=>Leu	p.V202L	Missense
AGGF1	angiogenic factor with G patch and FHA domains 1	g.chr5:76332493A>T	c.A629T	GAT=>GTT	Asp=>Val	p.D210V	Missense
AGGF1	angiogenic factor with G patch and FHA domains 1	g.chr5:76332468G>T	c.G604T	GTA=>TTA	Val=>Leu	p.V202L	Missense
AGGF1	angiogenic factor with G patch and FHA domains 1	g.chr5:76332463C>A	c.C599A	GCG=>GAG	Ala=>Glu	p.A200E	Missense
AGGF1	angiogenic factor with G patch and FHA domains 1	g.chr5:76332463C>A	c.C599A	GCG=>GAG	Ala=>Glu	p.A200E	Missense
AGGF1	angiogenic factor with G patch and FHA domains 1	g.chr5:76332468G>T	c.G604T	GTA=>TTA	Val=>Leu	p.V202L	Missense
AGL	amylo-alpha-1, 6-glucosidase, 4-alpha-glucanotransferase	g.chr1:100347096G>T	c.2158_splice	-	-	p.V720_splice	Splice site
AGL	amylo-alpha-1, 6-glucosidase, 4-alpha-glucanotransferase	g.chr1:100382219G>T	c.G4362T	CCG=>CCT	Pro=>Pro	p.P1454P	Synonymous
AGL	amylo-alpha-1, 6-glucosidase, 4-alpha-glucanotransferase	g.chr1:100382220G>T	c.G4363T	GAG=>TAG	Glu=>Stop	p.E1455*	Nonsense
AGL	amylo-alpha-1, 6-glucosidase, 4-alpha-glucanotransferase	g.chr1:100343241A>G	c.A1417G	AGT=>GGT	Ser=>Gly	p.S473G	Missense
AGMO	alkylglycerol monooxygenase	g.chr7:15601413A>G	c.T58C	TTT=>CTT	Phe=>Leu	p.F20L	Missense
AGMO	alkylglycerol monooxygenase	g.chr7:15427078A>T	c.T910A	TGG=>AGG	Trp=>Arg	p.W304R	Missense
AGMO	alkylglycerol monooxygenase	g.chr7:15427077C>A	c.G911T	TGG=>TTG	Trp=>Leu	p.W304L	Missense
AGPAT3	1-acylglycerol-3-phosphate O-acyltransferase 3	g.chr21:45387855C>G	c.C207G	TCC=>TCG	Ser=>Ser	p.S69S	Synonymous
AGPS	alkylglycerone phosphate synthase	g.chr2:178402800A>G	c.1856_splice	-	-	p.V619_splice	Splice site
AGPS	alkylglycerone phosphate synthase	g.chr2:178402802T>G	c.T1856G	GTG=>GGG	Val=>Gly	p.V619G	Missense
AGPS	alkylglycerone phosphate synthase	g.chr2:178402802T>G	c.T1856G	GTG=>GGG	Val=>Gly	p.V619G	Missense
AGRP	agouti related protein homolog (mouse)	g.chr16:67516649G>A	c.C289T	CAG=>TAG	Gln=>Stop	p.Q97*	Nonsense
AGT	angiotensinogen (serpin peptidase inhibitor, clade A, member 8)	g.chr1:230846171G>A	c.C426T	ACC=>ACT	Thr=>Thr	p.T142T	Synonymous
AGT	angiotensinogen (serpin peptidase inhibitor, clade A, member 8)	g.chr1:230846544C>T	c.G53A	AGG=>AAG	Arg=>Lys	p.R18K	Missense
AGTR1	angiotensin II receptor, type 1	g.chr3:148459709G>T	c.G887T	TGC=>TTC	Cys=>Phe	p.C296F	Missense
AGTR2	angiotensin II receptor, type 2	g.chrX:115303912A>T	c.A379T	AAC=>TAC	Asn=>Tyr	p.N127Y	Missense
AGXT	alanine-glyoxylate aminotransferase	g.chr2:241808772G>T	c.G351T	GAG=>GAT	Glu=>Asp	p.E117D	Missense
AGXT	alanine-glyoxylate aminotransferase	g.chr2:241810826G>A	c.G484A	GTG=>ATG	Val=>Met	p.V162M	Missense
AGXT2	alanine--glyoxylate aminotransferase 2	g.chr5:35033575C>G	c.G665C	GGT=>GCT	Gly=>Ala	p.G222A	Missense
AGXT2	alanine--glyoxylate aminotransferase 2	g.chr5:35025955C>A	c.G876T	GTG=>GTT	Val=>Val	p.V292V	Synonymous
AGXT2L1	ethanolamine-phosphate phospho-lyase	g.chr4:109672114C>A	c.G505T	GGC=>TGC	Gly=>Cys	p.G169C	Missense
AGXT2L1	ethanolamine-phosphate phospho-lyase	g.chr4:109677645G>T	c.C165A	TCC=>TCA	Ser=>Ser	p.S55S	Synonymous
AGXT2L1	ethanolamine-phosphate phospho-lyase	g.chr4:109667656G>T	c.C1028A	GCC=>GAC	Ala=>Asp	p.A343D	Missense
AHCTF1	AT hook containing transcription factor 1	g.chr1:247016401C>T	c.G4582A	GAA=>AAA	Glu=>Lys	p.E1528K	Missense
AHCTF1	AT hook containing transcription factor 1	g.chr1:247061521T>G	c.A1639C	AGT=>CGT	Ser=>Arg	p.S547R	Missense
AHCYL1	adenosylhomocysteinase-like 1	g.chr1:110560138G>C	c.G844C	GCT=>CCT	Ala=>Pro	p.A282P	Missense
AHNAK	AHNAK nucleoprotein	g.chr11:62285110G>A	c.C16779T	TCC=>TCT	Ser=>Ser	p.S5593S	Synonymous
AHNAK	AHNAK nucleoprotein	g.chr11:62298415T>A	c.A3474T	TCA=>TCT	Ser=>Ser	p.S1158S	Synonymous
AHNAK	AHNAK nucleoprotein	g.chr11:62299408C>G	c.G2481C	CTG=>CTC	Leu=>Leu	p.L827L	Synonymous
AHNAK	AHNAK nucleoprotein	g.chr11:62297257G>C	c.C4632G	CCC=>CCG	Pro=>Pro	p.P1544P	Synonymous
AHNAK	AHNAK nucleoprotein	g.chr11:62297304C>A	c.G4585T	GAG=>TAG	Glu=>Stop	p.E1529*	Nonsense
AHNAK	AHNAK nucleoprotein	g.chr11:62293635C>A	c.G8254T	GCA=>TCA	Ala=>Ser	p.A2752S	Missense
AHNAK	AHNAK nucleoprotein	g.chr11:62294576C>T	c.G7313A	GGC=>GAC	Gly=>Asp	p.G2438D	Missense
AHNAK	AHNAK nucleoprotein	g.chr11:62295313G>A	c.C6576T	AAC=>AAT	Asn=>Asn	p.N2192N	Synonymous
AHNAK	AHNAK nucleoprotein	g.chr11:62286021C>A	c.G15868T	GTG=>TTG	Val=>Leu	p.V5290L	Missense
AHNAK	AHNAK nucleoprotein	g.chr11:62291656T>C	c.A10233G	TCA=>TCG	Ser=>Ser	p.S3411S	Synonymous
AHNAK2	AHNAK nucleoprotein 2	g.chr14:105415264G>T	c.C6524A	TCG=>TAG	Ser=>Stop	p.S2175*	Nonsense
AHNAK2	AHNAK nucleoprotein 2	g.chr14:105419247G>T	c.C2541A	GCC=>GCA	Ala=>Ala	p.A847A	Synonymous
AHNAK2	AHNAK nucleoprotein 2	g.chr14:105418097G>A	c.C3691T	CTC=>TTC	Leu=>Phe	p.L1231F	Missense
AHNAK2	AHNAK nucleoprotein 2	g.chr14:105415728G>A	c.C6060T	GCC=>GCT	Ala=>Ala	p.A2020A	Synonymous
AHNAK2	AHNAK nucleoprotein 2	g.chr14:105411120C>A	c.G10668T	CTG=>CTT	Leu=>Leu	p.L3556L	Synonymous
AHNAK2	AHNAK nucleoprotein 2	g.chr14:105420284G>C	c.C1504G	CCA=>GCA	Pro=>Ala	p.P502A	Missense
AHNAK2	AHNAK nucleoprotein 2	g.chr14:105408187C>T	c.G13601A	GGC=>GAC	Gly=>Asp	p.G4534D	Missense
AHNAK2	AHNAK nucleoprotein 2	g.chr14:105407884G>A	c.C13904T	ACG=>ATG	Thr=>Met	p.T4635M	Missense
AHNAK2	AHNAK nucleoprotein 2	g.chr14:105420801C>T	c.G987A	AGG=>AGA	Arg=>Arg	p.R329R	Synonymous
AHNAK2	AHNAK nucleoprotein 2	g.chr14:105414405A>G	c.T7383C	GAT=>GAC	Asp=>Asp	p.D2461D	Synonymous
AHNAK2	AHNAK nucleoprotein 2	g.chr14:105417003C>T	c.G4785A	CAG=>CAA	Gln=>Gln	p.Q1595Q	Synonymous
AHNAK2	AHNAK nucleoprotein 2	g.chr14:105404636C>A	c.G17152T	GGG=>TGG	Gly=>Trp	p.G5718W	Missense
AHR	aryl hydrocarbon receptor	g.chr7:17379796G>T	c.G2347T	GTG=>TTG	Val=>Leu	p.V783L	Missense
AHR	aryl hydrocarbon receptor	g.chr7:17375399G>T	c.G1149T	CAG=>CAT	Gln=>His	p.Q383H	Missense
AHR	aryl hydrocarbon receptor	g.chr7:17379346G>A	c.G1897A	GAG=>AAG	Glu=>Lys	p.E633K	Missense
AHRR	aryl-hydrocarbon receptor repressor	g.chr5:434272G>A	c.G1429A	GAG=>AAG	Glu=>Lys	p.E477K	Missense
AHRR	aryl-hydrocarbon receptor repressor	g.chr5:353948G>A	c.G178A	GAC=>AAC	Asp=>Asn	p.D60N	Missense
AHSG	alpha-2-HS-glycoprotein	g.chr3:186338467C>T	c.C852T	GGC=>GGT	Gly=>Gly	p.G284G	Synonymous
AICDA	activation-induced cytidine deaminase	g.chr12:8756923T>A	c.A554T	GAG=>GTG	Glu=>Val	p.E185V	Missense
AICDA	activation-induced cytidine deaminase	g.chr12:8757452A>T	c.T494A	CTG=>CAG	Leu=>Gln	p.L165Q	Missense
AICDA	activation-induced cytidine deaminase	g.chr12:8757976A>T	c.T262A	TAC=>AAC	Tyr=>Asn	p.Y88N	Missense
AIFM1	apoptosis-inducing factor, mitochondrion-associated, 1	g.chrX:129274546C>A	c.G743T	GGC=>GTC	Gly=>Val	p.G248V	Missense
AIFM1	apoptosis-inducing factor, mitochondrion-associated, 1	g.chrX:129264074G>C	c.C585G	ACC=>ACG	Thr=>Thr	p.T195T	Synonymous
AIFM3	apoptosis-inducing factor, mitochondrion-associated, 3	g.chr22:21333932C>T	c.C1593T	TTC=>TTT	Phe=>Phe	p.F531F	Synonymous
AIM1L	absent in melanoma 1-like	g.chr1:26648686C>T	c.G4866A	CAG=>CAA	Gln=>Gln	p.Q1622Q	Synonymous
AIM1L	absent in melanoma 1-like	g.chr1:26671625A>G	c.T1524C	TCT=>TCC	Ser=>Ser	p.S508S	Synonymous
AIM1L	absent in melanoma 1-like	g.chr1:26672029C>A	c.G1120T	GTG=>TTG	Val=>Leu	p.V374L	Missense
AIM1L	absent in melanoma 1-like	g.chr1:26671658G>A	c.C1491T	GTC=>GTT	Val=>Val	p.V497V	Synonymous
AIMP1	aminoacyl tRNA synthetase complex-interacting multifunctional protein 1	g.chr4:107258081G>T	c.G659T	GGA=>GTA	Gly=>Val	p.G220V	Missense
AIMP1	aminoacyl tRNA synthetase complex-interacting multifunctional protein 1	g.chr4:107252910G>A	c.G473A	CGA=>CAA	Arg=>Gln	p.R158Q	Missense
AIMP2	aminoacyl tRNA synthetase complex-interacting multifunctional protein 2	g.chr7:6054777G>A	c.G136A	GAA=>AAA	Glu=>Lys	p.E46K	Missense
AIMP2	aminoacyl tRNA synthetase complex-interacting multifunctional protein 2	g.chr7:6054777G>A	c.G136A	GAA=>AAA	Glu=>Lys	p.E46K	Missense
AJAP1	adherens junctions associated protein 1	g.chr1:4832363G>A	c.G941A	CGT=>CAT	Arg=>His	p.R314H	Missense
AK5	adenylate kinase 5	g.chr1:78001670C>A	c.C1489A	CGA=>AGA	Arg=>Arg	p.R497R	Synonymous
AK5	adenylate kinase 5	g.chr1:77949031G>T	c.G1011T	GAG=>GAT	Glu=>Asp	p.E337D	Missense
AK8	adenylate kinase 8	g.chr9:135742311C>T	c.G199A	GCC=>ACC	Ala=>Thr	p.A67T	Missense
AK8	adenylate kinase 8	g.chr9:135703400C>A	c.G556T	GGT=>TGT	Glu=>Stop	p.E186*	Nonsense
AK8	adenylate kinase 8	g.chr9:135703400C>A	c.G556T	GGT=>TGT	Glu=>Stop	p.E186*	Nonsense
AKAP10	A kinase (PRKA) anchor protein 10	g.chr17:19827765C>A	c.G1707T	GCG=>GCT	Ala=>Ala	p.A569A	Synonymous
AKAP11	A kinase (PRKA) anchor protein 11	g.chr13:42887197G>A	c.G5288A	AGT=>AAT	Ser=>Asn	p.S1763N	Missense
AKAP13	A kinase (PRKA) anchor protein 13	g.chr15:86124617G>T	c.G3318T	GAG=>GAT	Glu=>Asp	p.E1106D	Missense
AKAP13	A kinase (PRKA) anchor protein 13	g.chr15:86198956C>T	c.C4683T	TTC=>TTT	Phe=>Phe	p.F1561F	Synonymous
AKAP13	A kinase (PRKA) anchor protein 13	g.chr15:86236525A>C	c.A42C	AAA=>AAC	Lys=>Asn	p.K14N	Missense
AKAP13	A kinase (PRKA) anchor protein 13	g.chr15:86207926G>T	c.G4944T	GTG=>GTT	Val=>Val	p.V1648V	Synonymous
AKAP14	A kinase (PRKA) anchor protein 14	g.chrX:119048783T>A	c.T383A	GTA=>GAA	Val=>Glu	p.V128E	Missense
AKAP14	A kinase (PRKA) anchor protein 14	g.chrX:119048784A>G	c.A384G	GTA=>GTG	Val=>Val	p.V128V	Synonymous
AKAP2	A kinase (PRKA) anchor protein 2	g.chr9:112900122C>A	c.C1872A	GGC=>GGA	Gly=>Gly	p.G624G	Synonymous
AKAP3	A kinase (PRKA) anchor protein 3	g.chr12:4736666C>A	c.G1402T	GAA=>TAA	Glu=>Stop	p.E468*	Nonsense
AKAP3	A kinase (PRKA) anchor protein 3	g.chr12:4735982C>T	c.G2086A	GGA=>AGA	Gly=>Arg	p.G696R	Missense
AKAP4	A kinase (PRKA) anchor protein 4	g.chrX:49958256C>A	c.G1108T	GTG=>TTG	Val=>Leu	p.V370L	Missense
AKAP4	A kinase (PRKA) anchor protein 4	g.chrX:49958154C>A	c.G1210T	GTC=>TTC	Val=>Phe	p.V404F	Missense
AKAP6	A kinase (PRKA) anchor protein 6	g.chr14:33292739A>C	c.A5720C	AAG=>ACG	Lys=>Thr	p.K1907T	Missense
AKAP6	A kinase (PRKA) anchor protein 6	g.chr14:32902955G>C	c.G256C	GAC=>CAC	Asp=>His	p.D86H	Missense
AKAP6	A kinase (PRKA) anchor protein 6	g.chr14:32902705A>T	c.A6T	TTA=>TTT	Leu=>Phe	p.L2F	Missense
AKAP8L	A kinase (PRKA) anchor protein 8-like	g.chr19:15529729G>T	c.C6A	AGC=>AGA	Ser=>Arg	p.S2R	Missense
AKAP9	A kinase (PRKA) anchor protein 9	g.chr7:91735037T>G	c.T11376G	GTT=>GTG	Val=>Val	p.V3792V	Synonymous
AKAP9	A kinase (PRKA) anchor protein 9	g.chr7:91631663C>A	c.C2432A	TCC=>TAC	Ser=>Tyr	p.S811Y	Missense
AKAP9	A kinase (PRKA) anchor protein 9	g.chr7:91739464G>C	c.G11715C	ATG=>ATC	Met=>Ile	p.M3905I	Missense
AKAP9	A kinase (PRKA) anchor protein 9	g.chr7:91729036A>T	c.A10749T	TCA=>TCT	Ser=>Ser	p.S3583S	Synonymous
AKAP9	A kinase (PRKA) anchor protein 9	g.chr7:91670133T>A	c.T4838A	ATG=>AAG	Met=>Lys	p.M1613K	Missense
AKAP9	A kinase (PRKA) anchor protein 9	g.chr7:91641875_91641876insT	c.3451_3452insT	-	-	p.I1151fs	Frame-shift_Indel
AKD1	adenylate kinase 9	g.chr6:109954195G>A	c.C1185T	TTC=>TTT	Phe=>Phe	p.F395F	Synonymous
AKNAD1	AKNA domain containing 1	g.chr1:109394829G>C	c.C458G	TCA=>TGA	Ser=>Stop	p.S153*	Nonsense
AKNAD1	AKNA domain containing 1	g.chr1:109391575A>G	c.T1141C	TGT=>CGT	Cys=>Arg	p.C381R	Missense
AKR1B10	aldo-keto reductase family 1, member B10 (aldose reductase)	g.chr7:134223768C>A	c.C907A	CAG=>AAG	Gln=>Lys	p.Q303K	Missense
AKR1B10	aldo-keto reductase family 1, member B10 (aldose reductase)	g.chr7:134223768C>A	c.C907A	CAG=>AAG	Gln=>Lys	p.Q303K	Missense
AKR1B15	aldo-keto reductase family 1, member B15	g.chr7:134262480G>T	c.G934T	GAG=>TAG	Glu=>Stop	p.E312*	Nonsense
AKR1C1	aldo-keto reductase family 1, member C1	g.chr10:5014878A>G	c.A783G	CTA=>CTG	Leu=>Leu	p.L261L	Synonymous
AKR1C2	aldo-keto reductase family 1, member C2	g.chr10:5045988G>C	c.C40G	CAC=>GAC	His=>Asp	p.H14D	Missense
AKR1C4	aldo-keto reductase family 1, member C4	g.chr10:5246413A>G	c.A326G	GAC=>GGC	Asp=>Gly	p.D109G	Missense
AKR7A2	aldo-keto reductase family 7, member A2 (aflatoxin aldehyde reductase)	g.chr1:19635120C>A	c.G315T	AAG=>AAT	Lys=>Asn	p.K105N	Missense
AKT1S1	AKT1 substrate 1 (proline-rich)	g.chr19:50376173C>A	c.379_splice	-	-	p.G127_splice	Splice site
AKT3	v-akt murine thymoma viral oncogene homolog 3	g.chr1:243800917G>T	c.C557A	GCA=>GAA	Ala=>Glu	p.A186E	Missense
AKT3	v-akt murine thymoma viral oncogene homolog 3	g.chr1:243727110A>C	c.T860G	ATT=>AGT	Ile=>Ser	p.I287S	Missense
ALAD	aminolevulinate dehydratase	g.chr9:116155780C>T	c.G60A	CAG=>CAA	Gln=>Gln	p.Q20Q	Synonymous
ALAS1	aminolevulinate, delta-, synthase 1	g.chr3:52246397A>C	c.A1723C	ACC=>CCC	Thr=>Pro	p.T575P	Missense
ALB	albumin	g.chr4:74277756G>A	c.G757A	GCA=>ACA	Ala=>Thr	p.A253T	Missense
ALB	albumin	g.chr4:74270837G>A	c.G84A	AAG=>AAA	Lys=>Lys	p.K28K	Synonymous
ALCAM	activated leukocyte cell adhesion molecule	g.chr3:105264137C>G	c.C1062G	TGC=>TGG	Cys=>Trp	p.C354W	Missense
ALDH16A1	aldehyde dehydrogenase 16 family, member A1	g.chr19:49962939G>A	c.G333A	GTG=>GTA	Val=>Val	p.V111V	Synonymous
ALDH18A1	aldehyde dehydrogenase 18 family, member A1	g.chr10:97371020T>A	c.A2097T	ACA=>ACT	Thr=>Thr	p.T699T	Synonymous
ALDH18A1	aldehyde dehydrogenase 18 family, member A1	g.chr10:97366520C>T	c.G2381A	TGA=>TAA	Stop=>Stop	p.X794X	Synonymous
ALDH18A1	aldehyde dehydrogenase 18 family, member A1	g.chr10:97366644C>G	c.G2257C	GAG=>CAG	Glu=>Gln	p.E753Q	Missense
ALDH1A3	aldehyde dehydrogenase 1 family, member A3	g.chr15:101427859G>A	c.G287A	CGT=>CAT	Arg=>His	p.R96H	Missense
ALDH1A3	aldehyde dehydrogenase 1 family, member A3	g.chr15:101427878G>A	c.G306A	CAG=>CAA	Gln=>Gln	p.Q102Q	Synonymous
ALDH1L1	aldehyde dehydrogenase 1 family, member L1	g.chr3:125877279G>T	c.C331A	CCT=>ACT	Pro=>Thr	p.P111T	Missense
ALDH1L2	aldehyde dehydrogenase 1 family, member L2	g.chr12:105467723C>G	c.G109C	GTC=>CTC	Val=>Leu	p.V37L	Missense
ALDH1L2	aldehyde dehydrogenase 1 family, member L2	g.chr12:105467696G>T	c.C136A	CAC=>AAC	His=>Asn	p.H46N	Missense
ALDH1L2	aldehyde dehydrogenase 1 family, member L2	g.chr12:105455466G>A	c.C986T	ACG=>ATG	Thr=>Met	p.T329M	Missense
ALDH3B1	aldehyde dehydrogenase 3 family, member B1	g.chr11:67789327G>T	c.G935T	CGA=>CTA	Arg=>Leu	p.R312L	Missense
ALDH6A1	aldehyde dehydrogenase 6 family, member A1	g.chr14:74533502T>C	c.A1130G	GAG=>GGG	Glu=>Gly	p.E377G	Missense
ALG1	ALG1, chitobiosyldiphosphodolichol beta-mannosyltransferase	g.chr16:5131008C>A	c.C1023A	ATC=>ATA	Ile=>Ile	p.I341I	Synonymous
ALG1	ALG1, chitobiosyldiphosphodolichol beta-mannosyltransferase	g.chr16:5122058A>C	c.A208C	AGT=>CGT	Asn=>His	p.N70H	Missense
ALG1	ALG1, chitobiosyldiphosphodolichol beta-mannosyltransferase	g.chr16:5122058A>C	c.A208C	AGT=>CGT	Asn=>His	p.N70H	Missense
ALG10B	ALG10B, alpha-1,2-glucosyltransferase	g.chr12:38714614A>T	c.A1021T	ACT=>TCT	Thr=>Ser	p.T341S	Missense
ALG10B	ALG10B, alpha-1,2-glucosyltransferase	g.chr12:38714206T>G	c.T613G	TTA=>GTA	Leu=>Val	p.L205V	Missense
ALG11	ALG11, alpha-1,2-mannosyltransferase	g.chr13:52598396G>C	c.G530C	GGA=>GCA	Gly=>Ala	p.G177A	Missense
ALG13	ALG13, UDP-N-acetylglucosaminyltransferase subunit	g.chrX:110951596G>T	c.G725T	TGC=>TTC	Cys=>Phe	p.C242F	Missense
ALK	anaplastic lymphoma receptor tyrosine kinase	g.chr2:29462632C>T	c.G2269A	GTG=>ATG	Val=>Met	p.V757M	Missense
ALK	anaplastic lymphoma receptor tyrosine kinase	g.chr2:30143051C>A	c.G475T	GGG=>TGG	Gly=>Trp	p.G159W	Missense
ALK	anaplastic lymphoma receptor tyrosine kinase	g.chr2:29446286G>C	c.C3281G	CCC=>CGC	Pro=>Arg	p.P1094R	Missense
ALK	anaplastic lymphoma receptor tyrosine kinase	g.chr2:29917777C>A	c.G891T	GAG=>GAT	Glu=>Asp	p.E297D	Missense
ALK	anaplastic lymphoma receptor tyrosine kinase	g.chr2:29498344G>A	c.C1836T	GTC=>GTT	Val=>Val	p.V612V	Synonymous
ALKBH3	alkB, alkylation repair homolog 3 (E. coli)	g.chr11:43941549G>T	c.G850T	GCA=>TCA	Ala=>Ser	p.A284S	Missense
ALKBH3	alkB, alkylation repair homolog 3 (E. coli)	g.chr11:43923114G>T	c.G508T	GGC=>TGC	Gly=>Cys	p.G170C	Missense
ALKBH8	alkB, alkylation repair homolog 8 (E. coli)	g.chr11:107381655A>T	c.T1395A	GAT=>GAA	Asp=>Glu	p.D465E	Missense
ALMS1	Alstrom syndrome 1	g.chr2:73836694G>T	c.12466_splice	-	-	p.R4156_splice	Splice site
ALMS1	Alstrom syndrome 1	g.chr2:73717201A>T	c.A8112T	CCA=>CCT	Pro=>Pro	p.P2704P	Synonymous
ALMS1	Alstrom syndrome 1	g.chr2:73678771C>G	c.C5114G	TCA=>TGA	Ser=>Stop	p.S1705*	Nonsense
ALMS1	Alstrom syndrome 1	g.chr2:73717985G>A	c.G8896A	GAA=>AAA	Glu=>Lys	p.E2966K	Missense
ALOX12	arachidonate 12-lipoxygenase	g.chr17:6913395T>G	c.T1762G	TGT=>GGT	Cys=>Gly	p.C588G	Missense
ALOX12B	arachidonate 12-lipoxygenase, 12R type	g.chr17:7983189G>T	c.C825A	GGC=>GGA	Gly=>Gly	p.G275G	Synonymous
ALOX15	arachidonate 15-lipoxygenase	g.chr17:4539250C>T	c.G965A	CGC=>CAC	Arg=>His	p.R322H	Missense
ALOXE3	arachidonate lipoxygenase 3	g.chr17:8021360G>T	c.C345A	GGC=>GGA	Gly=>Gly	p.G115G	Synonymous
ALPI	alkaline phosphatase, intestinal	g.chr2:233322560C>T	c.C839T	TCT=>TTT	Ser=>Phe	p.S280F	Missense
ALPI	alkaline phosphatase, intestinal	g.chr2:233322730G>C	c.G879C	ACG=>ACC	Thr=>Thr	p.T293T	Synonymous
ALPK2	alpha-kinase 2	g.chr18:56204991C>A	c.G2428T	GGT=>TGT	Gly=>Cys	p.G810C	Missense
ALPK2	alpha-kinase 2	g.chr18:56246328A>C	c.T1680G	GGT=>GGG	Gly=>Gly	p.G560G	Synonymous
ALPK2	alpha-kinase 2	g.chr18:56246331T>A	c.A1677T	GAA=>GAT	Glu=>Asp	p.E559D	Missense
ALPK2	alpha-kinase 2	g.chr18:56203177G>A	c.C4242T	TAC=>TAT	Tyr=>Tyr	p.Y1414Y	Synonymous
ALPK2	alpha-kinase 2	g.chr18:56204615C>A	c.G2804T	AGC=>ATC	Ser=>Ile	p.S935I	Missense
ALPL	alkaline phosphatase, liver/bone/kidney	g.chr1:21902289A>T	c.A830T	GAG=>GTG	Glu=>Val	p.E277V	Missense
ALPPL2	alkaline phosphatase, placental-like 2	g.chr2:233273244C>A	c.C817A	CTG=>ATG	Leu=>Met	p.L273M	Missense
ALPPL2	alkaline phosphatase, placental-like 2	g.chr2:233271799C>G	c.C100G	CAG=>GAG	Gln=>Glu	p.Q34E	Missense
ALS2	amyotrophic lateral sclerosis 2 (juvenile)	g.chr2:202589156C>A	c.G3374T	GGC=>GTC	Gly=>Val	p.G1125V	Missense
ALS2	amyotrophic lateral sclerosis 2 (juvenile)	g.chr2:202580485C>A	c.G3914T	GGC=>GTC	Gly=>Val	p.G1305V	Missense
ALS2CR11	amyotrophic lateral sclerosis 2 (juvenile) chromosome region, candidate 11	g.chr2:202466507C>G	c.G471C	AAG=>AAC	Lys=>Asn	p.K157N	Missense
ALS2CR11	amyotrophic lateral sclerosis 2 (juvenile) chromosome region, candidate 11	g.chr2:202483685G>T	c.C169A	CAG=>AAG	Gln=>Lys	p.Q57K	Missense
ALS2CR12	amyotrophic lateral sclerosis 2 (juvenile) chromosome region, candidate 12	g.chr2:202195239A>T	c.T629A	ATG=>AAG	Met=>Lys	p.M210K	Missense
ALS2CR8	calcium responsive transcription factor	g.chr2:203820463C>T	c.C624T	TGC=>TGT	Cys=>Cys	p.C208C	Synonymous
ALX1	ALX homeobox 1	g.chr12:85677556G>C	c.G433C	GAG=>CAG	Glu=>Gln	p.E145Q	Missense
AMACR	alpha-methylacyl-CoA racemase	g.chr5:34005898C>T	c.G354A	CGG=>CGA	Arg=>Arg	p.R118R	Synonymous
AMACR	alpha-methylacyl-CoA racemase	g.chr5:34008089G>A	c.C36T	TCC=>TCT	Ser=>Ser	p.S12S	Synonymous
AMBRA1	autophagy/beclin-1 regulator 1	g.chr11:46431888C>G	c.G2877C	TGG=>TGC	Trp=>Cys	p.W959C	Missense
AMDHD1	amidohydrolase domain containing 1	g.chr12:96354292A>G	c.A704G	AAA=>AGA	Lys=>Arg	p.K235R	Missense
AMELX	amelogenin, X-linked	g.chrX:11316797C>A	c.C226A	CAG=>AAG	Gln=>Lys	p.Q76K	Missense
AMFR	autocrine motility factor receptor, E3 ubiquitin protein ligase	g.chr16:56423100C>T	c.G1273A	GAT=>AAT	Asp=>Asn	p.D425N	Missense
AMIGO3	adhesion molecule with Ig-like domain 3	g.chr3:49756218G>C	c.C681G	CTC=>CTG	Leu=>Leu	p.L227L	Synonymous
AMMECR1	Alport syndrome, mental retardation, midface hypoplasia and elliptocytosis chromosomal region gene 1	g.chrX:109459825C>T	c.G509A	AGG=>AAG	Arg=>Lys	p.R170K	Missense
AMMECR1L	AMMECR1-like	g.chr2:128631539G>A	c.C270T	CCC=>CCT	Pro=>Pro	p.P90P	Synonymous
AMOTL1	angiomotin like 1	g.chr11:94533433G>T	c.G1077T	GTG=>GTT	Val=>Val	p.V359V	Synonymous
AMOTL1	angiomotin like 1	g.chr11:94533324C>A	c.C968A	CCA=>CAA	Pro=>Gln	p.P323Q	Missense
AMOTL1	angiomotin like 1	g.chr11:94533325A>G	c.A969G	CCA=>CCG	Pro=>Pro	p.P323P	Synonymous
AMOTL2	angiomotin like 2	g.chr3:134090213G>C	c.C63G	CGC=>CGG	Arg=>Arg	p.R21R	Synonymous
AMPD1	adenosine monophosphate deaminase 1	g.chr1:115229508T>A	c.A326T	AAG=>ATG	Lys=>Met	p.K109M	Missense
AMPD2	adenosine monophosphate deaminase 2	g.chr1:110167984G>T	c.G313T	GCC=>TCC	Ala=>Ser	p.A105S	Missense
AMPH	amphiphysin	g.chr7:38429450C>A	c.G1809T	AGG=>AGT	Arg=>Ser	p.R603S	Missense
AMPH	amphiphysin	g.chr7:38502576T>G	c.A887C	CAG=>CCG	Gln=>Pro	p.Q296P	Missense
AMPH	amphiphysin	g.chr7:38502576T>G	c.A887C	CAG=>CCG	Gln=>Pro	p.Q296P	Missense
AMTN	amelotin	g.chr4:71397009C>A	c.C611A	TCA=>TAA	Ser=>Stop	p.S204*	Nonsense
AMY2A	amylase, alpha 2A (pancreatic)	g.chr1:104160209G>T	c.G147T	CCG=>CCT	Pro=>Pro	p.P49P	Synonymous
AMY2B	amylase, alpha 2B (pancreatic)	g.chr1:104114373A>T	c.A149T	AAG=>ATG	Lys=>Met	p.K50M	Missense
ANAPC1	anaphase promoting complex subunit 1	g.chr2:112583419T>C	c.A2639G	TAC=>TGC	Tyr=>Cys	p.Y880C	Missense
ANAPC1	anaphase promoting complex subunit 1	g.chr2:112576475C>A	c.G3267T	TTG=>TTT	Leu=>Phe	p.L1089F	Missense
ANAPC1	anaphase promoting complex subunit 1	g.chr2:112592265T>C	c.A2300G	CAC=>CGC	His=>Arg	p.H767R	Missense
ANAPC1	anaphase promoting complex subunit 1	g.chr2:112630221A>G	c.T597C	CCT=>CCC	Pro=>Pro	p.P199P	Synonymous
ANAPC1	anaphase promoting complex subunit 1	g.chr2:112601083C>A	c.G1946T	GGA=>GTA	Gly=>Val	p.G649V	Missense
ANGEL1	angel homolog 1 (Drosophila)	g.chr14:77275746T>C	c.A305G	AAT=>AGT	Asn=>Ser	p.N102S	Missense
ANGEL2	angel homolog 2 (Drosophila)	g.chr1:213178755C>T	c.G754A	GAT=>AAT	Asp=>Asn	p.D252N	Missense
ANGEL2	angel homolog 2 (Drosophila)	g.chr1:213181797G>A	c.C397T	CGG=>TGG	Arg=>Trp	p.R133W	Missense
ANGPT1	angiopoietin 1	g.chr8:108297043C>T	c.G1072A	GGG=>AGG	Gly=>Arg	p.G358R	Missense
ANGPT1	angiopoietin 1	g.chr8:108359221G>A	c.C402T	CTC=>CTT	Leu=>Leu	p.L134L	Synonymous
ANGPT4	angiopoietin 4	g.chr20:869016C>T	c.G532A	GAG=>AAG	Glu=>Lys	p.E178K	Missense
ANGPTL2	angiopoietin-like 2	g.chr9:129870443C>T	c.G568A	GCC=>ACC	Ala=>Thr	p.A190T	Missense
ANGPTL3	angiopoietin-like 3	g.chr1:63067471C>A	c.C753A	AAC=>AAA	Asn=>Lys	p.N251K	Missense
ANK1	ankyrin 1, erythrocytic	g.chr8:41573344A>G	c.T1428C	TGT=>TGC	Cys=>Cys	p.C476C	Synonymous
ANK1	ankyrin 1, erythrocytic	g.chr8:41577373C>A	c.G913T	GGC=>TGC	Gly=>Cys	p.G305C	Missense
ANK1	ankyrin 1, erythrocytic	g.chr8:41548005G>T	c.C3971A	GCC=>GAC	Ala=>Asp	p.A1324D	Missense
ANK1	ankyrin 1, erythrocytic	g.chr8:41581076C>T	c.G787A	GCC=>ACC	Ala=>Thr	p.A263T	Missense
ANK1	ankyrin 1, erythrocytic	g.chr8:41552708G>A	c.C3102T	AAC=>AAT	Asn=>Asn	p.N1034N	Synonymous
ANK2	ankyrin 2, neuronal	g.chr4:114239687C>A	c.C2811A	GCC=>GCA	Ala=>Ala	p.A937A	Synonymous
ANK2	ankyrin 2, neuronal	g.chr4:114158158C>A	c.C499A	CTA=>ATA	Leu=>Ile	p.L167I	Missense
ANK2	ankyrin 2, neuronal	g.chr4:114279770T>A	c.T9996A	AGT=>AGA	Ser=>Arg	p.S3332R	Missense
ANK2	ankyrin 2, neuronal	g.chr4:114280035G>T	c.G10261T	GCC=>TCC	Ala=>Ser	p.A3421S	Missense
ANK2	ankyrin 2, neuronal	g.chr4:114288943G>T	c.G4999T	GAT=>TAT	Asp=>Tyr	p.D1667Y	Missense
ANK2	ankyrin 2, neuronal	g.chr4:114275953G>T	c.G6179T	GGC=>GTC	Gly=>Val	p.G2060V	Missense
ANK2	ankyrin 2, neuronal	g.chr4:114254247C>T	c.C3262T	CGA=>TGA	Arg=>Stop	p.R1088*	Nonsense
ANK2	ankyrin 2, neuronal	g.chr4:114257055C>A	c.C3433A	CGA=>AGA	Arg=>Arg	p.R1145R	Synonymous
ANK2	ankyrin 2, neuronal	g.chr4:114277453C>A	c.C7679A	CCA=>CAA	Pro=>Gln	p.P2560Q	Missense
ANK2	ankyrin 2, neuronal	g.chr4:114276060G>T	c.G6286T	GTT=>TTT	Val=>Phe	p.V2096F	Missense
ANK2	ankyrin 2, neuronal	g.chr4:114276216G>T	c.G6442T	GAC=>TAC	Asp=>Tyr	p.D2148Y	Missense
ANK2	ankyrin 2, neuronal	g.chr4:114274719C>G	c.C4945G	CCT=>GCT	Pro=>Ala	p.P1649A	Missense
ANK2	ankyrin 2, neuronal	g.chr4:114274720C>A	c.C4946A	CCT=>CAT	Pro=>His	p.P1649H	Missense
ANK2	ankyrin 2, neuronal	g.chr4:114203878G>T	c.G1929T	CAG=>CAT	Gln=>His	p.Q643H	Missense
ANK2	ankyrin 2, neuronal	g.chr4:114264190C>A	c.C4140A	CCC=>CCA	Pro=>Pro	p.P1380P	Synonymous
ANK3	ankyrin 3, node of Ranvier (ankyrin G)	g.chr10:61834720T>A	c.A5919T	TCA=>TCT	Ser=>Ser	p.S1973S	Synonymous
ANK3	ankyrin 3, node of Ranvier (ankyrin G)	g.chr10:61832595T>G	c.A8044C	ACT=>CCT	Thr=>Pro	p.T2682P	Missense
ANK3	ankyrin 3, node of Ranvier (ankyrin G)	g.chr10:61868688C>G	c.G475C	GTA=>CTA	Val=>Leu	p.V159L	Missense
ANKAR	ankyrin and armadillo repeat containing	g.chr2:190557854G>T	c.G1258T	GGA=>TGA	Gly=>Stop	p.G420*	Nonsense
ANKAR	ankyrin and armadillo repeat containing	g.chr2:190584351T>G	c.T2278G	TGC=>GGC	Cys=>Gly	p.C760G	Missense
ANKDD1A	ankyrin repeat and death domain containing 1A	g.chr15:65242061G>A	c.1352_splice	-	-	p.G451_splice	Splice site
ANKFN1	ankyrin-repeat and fibronectin type III domain containing 1	g.chr17:54517729G>T	c.G961T	GAA=>TAA	Glu=>Stop	p.E321*	Nonsense
ANKFY1	ankyrin repeat and FYVE domain containing 1	g.chr17:4082154G>A	c.C2599T	CAG=>TAG	Gln=>Stop	p.Q867*	Nonsense
ANKK1	ankyrin repeat and kinase domain containing 1	g.chr11:113265734C>T	c.C564T	CTC=>CTT	Leu=>Leu	p.L188L	Synonymous
ANKK1	ankyrin repeat and kinase domain containing 1	g.chr11:113266815C>T	c.C709T	CGA=>TGA	Arg=>Stop	p.R237*	Nonsense
ANKMY1	ankyrin repeat and MYND domain containing 1	g.chr2:241439961C>A	c.G1609T	GGG=>TGG	Gly=>Trp	p.G537W	Missense
ANKMY1	ankyrin repeat and MYND domain containing 1	g.chr2:241494322C>G	c.G30C	ATG=>ATC	Met=>Ile	p.M10I	Missense
ANKMY1	ankyrin repeat and MYND domain containing 1	g.chr2:241468562C>A	c.G578T	CGC=>CTC	Arg=>Leu	p.R193L	Missense
ANKRD11	ankyrin repeat domain 11	g.chr16:89350438G>T	c.C2512A	CGA=>AGA	Arg=>Arg	p.R838R	Synonymous
ANKRD13B	ankyrin repeat domain 13B	g.chr17:27939260G>A	c.G1227A	CTG=>CTA	Leu=>Leu	p.L409L	Synonymous
ANKRD13D	ankyrin repeat domain 13 family, member D	g.chr11:67068783G>T	c.G1262T	CGC=>CTC	Arg=>Leu	p.R421L	Missense
ANKRD17	ankyrin repeat domain 17	g.chr4:73942720G>T	c.C6936A	GAC=>GAA	Asp=>Glu	p.D2312E	Missense
ANKRD20A4	ankyrin repeat domain 20 family, member A4	g.chr9:69382292A>G	c.A200G	CAC=>CGC	His=>Arg	p.H67R	Missense
ANKRD20A4	ankyrin repeat domain 20 family, member A4	g.chr9:69420349C>T	c.C1239T	GGC=>GGT	Gly=>Gly	p.G413G	Synonymous
ANKRD24	ankyrin repeat domain 24	g.chr19:4210261G>T	c.952_splice	-	-	p.D318_splice	Splice site
ANKRD24	ankyrin repeat domain 24	g.chr19:4186440G>A	c.G18A	GCG=>GCA	Ala=>Ala	p.A6A	Synonymous
ANKRD26	ankyrin repeat domain 26	g.chr10:27324634G>T	c.C2745A	AGC=>AGA	Ser=>Arg	p.S915R	Missense
ANKRD26	ankyrin repeat domain 26	g.chr10:27356205G>A	c.C1088T	ACA=>ATA	Thr=>Ile	p.T363I	Missense
ANKRD26	ankyrin repeat domain 26	g.chr10:27324564C>T	c.G2815A	GAA=>AAA	Glu=>Lys	p.E939K	Missense
ANKRD27	ankyrin repeat domain 27 (VPS9 domain)	g.chr19:33137418T>A	c.A317T	GAG=>GTG	Glu=>Val	p.E106V	Missense
ANKRD27	ankyrin repeat domain 27 (VPS9 domain)	g.chr19:33098582C>A	c.G2332T	GCC=>TCC	Ala=>Ser	p.A778S	Missense
ANKRD28	ankyrin repeat domain 28	g.chr3:15756122G>A	c.C486T	CAC=>CAT	His=>His	p.H162H	Synonymous
ANKRD30A	ankyrin repeat domain 30A	g.chr10:37505159G>A	c.G2752A	GCA=>ACA	Ala=>Thr	p.A918T	Missense
ANKRD30A	ankyrin repeat domain 30A	g.chr10:37438725C>G	c.C1425G	AAC=>AAG	Asn=>Lys	p.N475K	Missense
ANKRD30A	ankyrin repeat domain 30A	g.chr10:37419164A>G	c.A200G	AAT=>AGT	Asn=>Ser	p.N67S	Missense
ANKRD30B	ankyrin repeat domain 30B	g.chr18:14791399G>T	c.1735_splice	-	-	p.S579_splice	Splice site
ANKRD30B	ankyrin repeat domain 30B	g.chr18:14752939C>A	c.C438A	GCC=>GCA	Ala=>Ala	p.A146A	Synonymous
ANKRD30B	ankyrin repeat domain 30B	g.chr18:14852456C>A	c.C4156A	CTG=>ATG	Leu=>Met	p.L1386M	Missense
ANKRD30B	ankyrin repeat domain 30B	g.chr18:14784528A>T	c.A1666T	AGA=>TGA	Arg=>Stop	p.R556*	Nonsense
ANKRD30B	ankyrin repeat domain 30B	g.chr18:14757875C>T	c.C679T	CAA=>TAA	Gln=>Stop	p.Q227*	Nonsense
ANKRD30B	ankyrin repeat domain 30B	g.chr18:14850282A>G	c.A3108G	GAA=>GAG	Glu=>Glu	p.E1036E	Synonymous
ANKRD30B	ankyrin repeat domain 30B	g.chr18:14852083A>G	c.A3783G	TCA=>TCG	Ser=>Ser	p.S1261S	Synonymous
ANKRD30B	ankyrin repeat domain 30B	g.chr18:14848863G>T	c.G2973T	GCG=>GCT	Ala=>Ala	p.A991A	Synonymous
ANKRD30B	ankyrin repeat domain 30B	g.chr18:14797831G>A	c.G2007A	AAG=>AAA	Lys=>Lys	p.K669K	Synonymous
ANKRD30B	ankyrin repeat domain 30B	g.chr18:14851736G>T	c.G3436T	GAG=>TAG	Glu=>Stop	p.E1146*	Nonsense
ANKRD31	ankyrin repeat domain 31	g.chr5:74464833G>A	c.C1678T	CAT=>TAT	His=>Tyr	p.H560Y	Missense
ANKRD32	ankyrin repeat domain 32	g.chr5:93985295G>A	c.G731A	AGA=>AAA	Arg=>Lys	p.R244K	Missense
ANKRD34B	ankyrin repeat domain 34B	g.chr5:79855506G>C	c.C333G	CTC=>CTG	Leu=>Leu	p.L111L	Synonymous
ANKRD34B	ankyrin repeat domain 34B	g.chr5:79854754C>A	c.G1085T	AGA=>ATA	Arg=>Ile	p.R362I	Missense
ANKRD34B	ankyrin repeat domain 34B	g.chr5:79854760T>G	c.A1079C	CAA=>CCA	Gln=>Pro	p.Q360P	Missense
ANKRD35	ankyrin repeat domain 35	g.chr1:145562590T>G	c.T2278G	TCC=>GCC	Ser=>Ala	p.S760A	Missense
ANKRD35	ankyrin repeat domain 35	g.chr1:145562329G>A	c.G2017A	GTG=>ATG	Val=>Met	p.V673M	Missense
ANKRD35	ankyrin repeat domain 35	g.chr1:145562817C>A	c.C2505A	CAC=>CAA	His=>Gln	p.H835Q	Missense
ANKRD36	ankyrin repeat domain 36	g.chr2:97862452G>T	c.2581_splice	-	-	p.G861_splice	Splice site
ANKRD36	ankyrin repeat domain 36	g.chr2:97869821A>G	c.A2976G	CCA=>CCG	Pro=>Pro	p.P992P	Synonymous
ANKRD36	ankyrin repeat domain 36	g.chr2:97792866A>G	c.A794G	AAT=>AGT	Asn=>Ser	p.N265S	Missense
ANKRD36	ankyrin repeat domain 36	g.chr2:97869991A>T	c.A3052T	ACT=>TCT	Thr=>Ser	p.T1018S	Missense
ANKRD36	ankyrin repeat domain 36	g.chr2:97867947C>G	c.C2866G	CAG=>GAG	Gln=>Glu	p.Q956E	Missense
ANKRD36	ankyrin repeat domain 36	g.chr2:97824340G>A	c.G1337A	GGC=>GAC	Gly=>Asp	p.G446D	Missense
ANKRD36	ankyrin repeat domain 36	g.chr2:97911534_97911535delAA	c.5210_5211del	-	-	p.1737_1737del	Frame-shift_Indel
ANKRD36B	ankyrin repeat domain 36B	g.chr2:98201409T>C	c.A448G	AAG=>GAG	Lys=>Glu	p.K150E	Missense
ANKRD36B	ankyrin repeat domain 36B	g.chr2:98156523A>T	c.T1961A	ATA=>AAA	Ile=>Lys	p.I654K	Missense
ANKRD44	ankyrin repeat domain 44	g.chr2:197975513C>T	c.G962A	CGG=>CAG	Arg=>Gln	p.R321Q	Missense
ANKRD44	ankyrin repeat domain 44	g.chr2:197878371C>T	c.G1788A	AGG=>AGA	Arg=>Arg	p.R596R	Synonymous
ANKRD44	ankyrin repeat domain 44	g.chr2:197986056C>A	c.G906T	CAG=>CAT	Gln=>His	p.Q302H	Missense
ANKRD44	ankyrin repeat domain 44	g.chr2:197986056C>A	c.G906T	CAG=>CAT	Gln=>His	p.Q302H	Missense
ANKRD46	ankyrin repeat domain 46	g.chr8:101541854C>A	c.G208T	GAT=>TAT	Asp=>Tyr	p.D70Y	Missense
ANKRD5	ankyrin repeat and EF-hand domain containing 1	g.chr20:10030195C>T	c.C978T	GCC=>GCT	Ala=>Ala	p.A326A	Synonymous
ANKRD5	ankyrin repeat and EF-hand domain containing 1	g.chr20:10030043G>T	c.G826T	GAC=>TAC	Asp=>Tyr	p.D276Y	Missense
ANKRD50	ankyrin repeat domain 50	g.chr4:125590284C>T	c.G3611A	CGA=>CAA	Arg=>Gln	p.R1204Q	Missense
ANKRD50	ankyrin repeat domain 50	g.chr4:125591407C>T	c.G2488A	GAC=>AAC	Asp=>Asn	p.D830N	Missense
ANKRD56	sosondowah ankyrin repeat domain family member B	g.chr4:77817802C>A	c.G1201T	GAG=>TAG	Glu=>Stop	p.E401*	Nonsense
ANKRD56	sosondowah ankyrin repeat domain family member B	g.chr4:77817629G>A	c.C1374T	CTC=>CTT	Leu=>Leu	p.L458L	Synonymous
ANKRD57	sosondowah ankyrin repeat domain family member C	g.chr2:110373216C>T	c.C1150T	CGG=>TGG	Arg=>Trp	p.R384W	Missense
ANKRD58	-	g.chrX:118893087_118893088delCA	c.457_458del	-	-	p.153_153del	Frame-shift_Indel
ANKRD7	ankyrin repeat domain 7	g.chr7:117876846C>G	c.C578G	ACA=>AGA	Thr=>Arg	p.T193R	Missense
ANKS1A	ankyrin repeat and sterile alpha motif domain containing 1A	g.chr6:35053591G>T	c.G3181T	GCC=>TCC	Ala=>Ser	p.A1061S	Missense
ANKS1A	ankyrin repeat and sterile alpha motif domain containing 1A	g.chr6:34949564G>A	c.G533A	CGC=>CAC	Arg=>His	p.R178H	Missense
ANKS1A	ankyrin repeat and sterile alpha motif domain containing 1A	g.chr6:35021913A>T	c.A2048T	GAC=>GTC	Asp=>Val	p.D683V	Missense
ANKS1A	ankyrin repeat and sterile alpha motif domain containing 1A	g.chr6:35048836G>A	c.G2610A	TCG=>TCA	Ser=>Ser	p.S870S	Synonymous
ANKS1A	ankyrin repeat and sterile alpha motif domain containing 1A	g.chr6:35048785C>G	c.C2559G	CTC=>CTG	Leu=>Leu	p.L853L	Synonymous
ANKS1B	ankyrin repeat and sterile alpha motif domain containing 1B	g.chr12:99640559G>T	c.C1840A	CCA=>ACA	Pro=>Thr	p.P614T	Missense
ANKS1B	ankyrin repeat and sterile alpha motif domain containing 1B	g.chr12:100219159C>A	c.G143T	CGA=>CTA	Arg=>Leu	p.R48L	Missense
ANKS1B	ankyrin repeat and sterile alpha motif domain containing 1B	g.chr12:99640303C>G	c.G2096C	GGG=>GCG	Gly=>Ala	p.G699A	Missense
ANKS3	ankyrin repeat and sterile alpha motif domain containing 3	g.chr16:4755169G>T	c.C474A	ATC=>ATA	Ile=>Ile	p.I158I	Synonymous
ANKS4B	ankyrin repeat and sterile alpha motif domain containing 4B	g.chr16:21261934A>T	c.A1047T	GAA=>GAT	Glu=>Asp	p.E349D	Missense
ANKS6	ankyrin repeat and sterile alpha motif domain containing 6	g.chr9:101507865C>G	c.G2487C	GCG=>GCC	Ala=>Ala	p.A829A	Synonymous
ANKZF1	ankyrin repeat and zinc finger domain containing 1	g.chr2:220099548G>T	c.G1205T	GGT=>GTT	Gly=>Val	p.G402V	Missense
ANKZF1	ankyrin repeat and zinc finger domain containing 1	g.chr2:220099548G>T	c.G1205T	GGT=>GTT	Gly=>Val	p.G402V	Missense
ANLN	anillin, actin binding protein	g.chr7:36460327C>G	c.C2137G	CAA=>GAA	Gln=>Glu	p.Q713E	Missense
ANO10	anoctamin 10	g.chr3:43596963T>A	c.1477_splice	-	-	p.G493_splice	Splice site
ANO10	anoctamin 10	g.chr3:43408440C>T	c.G1608A	CTG=>CTA	Leu=>Leu	p.L536L	Synonymous
ANO2	anoctamin 2	g.chr12:5674809G>T	c.C2642A	CCG=>CAG	Pro=>Gln	p.P881Q	Missense
ANO2	anoctamin 2	g.chr12:5687563T>A	c.A2355T	AGA=>AGT	Arg=>Ser	p.R785S	Missense
ANO3	anoctamin 3	g.chr11:26563564G>A	c.G1103A	CGC=>CAC	Arg=>His	p.R368H	Missense
ANO4	anoctamin 4	g.chr12:101333097C>T	c.C60T	GCC=>GCT	Ala=>Ala	p.A20A	Synonymous
ANP32B	acidic (leucine-rich) nuclear phosphoprotein 32 family, member B	g.chr9:100767263G>A	c.G345A	CTG=>CTA	Leu=>Leu	p.L115L	Synonymous
ANP32E	acidic (leucine-rich) nuclear phosphoprotein 32 family, member E	g.chr1:150204256C>A	c.G63T	GAG=>GAT	Glu=>Asp	p.E21D	Missense
ANPEP	alanyl (membrane) aminopeptidase	g.chr15:90347640T>A	c.1025_splice	-	-	p.D342_splice	Splice site
ANTXR1	anthrax toxin receptor 1	g.chr2:69302778C>T	c.C549T	TTC=>TTT	Phe=>Phe	p.F183F	Synonymous
ANTXR1	anthrax toxin receptor 1	g.chr2:69409731G>A	c.G1292A	CGA=>CAA	Arg=>Gln	p.R431Q	Missense
ANUBL1	zinc finger, AN1-type domain 4	g.chr10:46122221C>T	c.G1050A	CAG=>CAA	Gln=>Gln	p.Q350Q	Synonymous
ANXA13	annexin A13	g.chr8:124707798C>A	c.G415T	GAT=>TAT	Asp=>Tyr	p.D139Y	Missense
ANXA13	annexin A13	g.chr8:124710726G>A	c.C260T	CCC=>CTC	Pro=>Leu	p.P87L	Missense
ANXA13	annexin A13	g.chr8:124710761G>A	c.C225T	AAC=>AAT	Asn=>Asn	p.N75N	Synonymous
ANXA6	annexin A6	g.chr5:150501747C>T	c.G1212A	CCG=>CCA	Pro=>Pro	p.P404P	Synonymous
ANXA7	annexin A7	g.chr10:75155845G>A	c.C458T	TCC=>TTC	Ser=>Phe	p.S153F	Missense
AOAH	acyloxyacyl hydrolase (neutrophil)	g.chr7:36579939C>T	c.G1196A	AGA=>AAA	Arg=>Lys	p.R399K	Missense
AOAH	acyloxyacyl hydrolase (neutrophil)	g.chr7:36552966C>T	c.G1739A	CGG=>CAG	Arg=>Gln	p.R580Q	Missense
AOAH	acyloxyacyl hydrolase (neutrophil)	g.chr7:36657908C>G	c.G650C	TGT=>TCT	Cys=>Ser	p.C217S	Missense
AOC3	amine oxidase, copper containing 3	g.chr17:41003617C>T	c.C257T	GCA=>GTA	Ala=>Val	p.A86V	Missense
AOX1	aldehyde oxidase 1	g.chr2:201527590A>T	c.A3441T	TCA=>TCT	Ser=>Ser	p.S1147S	Synonymous
AOX1	aldehyde oxidase 1	g.chr2:201527591G>T	c.G3442T	GAC=>TAC	Asp=>Tyr	p.D1148Y	Missense
AOX1	aldehyde oxidase 1	g.chr2:201507379C>G	c.C2702G	CCC=>CGC	Pro=>Arg	p.P901R	Missense
AOX1	aldehyde oxidase 1	g.chr2:201492086A>T	c.A2135T	CAA=>CTA	Gln=>Leu	p.Q712L	Missense
AP1S1	adaptor-related protein complex 1, sigma 1 subunit	g.chr7:100802454G>T	c.G406T	GAG=>TAG	Glu=>Stop	p.E136*	Nonsense
AP1S2	adaptor-related protein complex 1, sigma 2 subunit	g.chrX:15870603C>T	c.G45A	CTG=>CTA	Leu=>Leu	p.L15L	Synonymous
AP2A2	adaptor-related protein complex 2, alpha 2 subunit	g.chr11:993807C>T	c.C1607T	CCC=>CTC	Pro=>Leu	p.P536L	Missense
AP2A2	adaptor-related protein complex 2, alpha 2 subunit	g.chr11:1008034C>G	c.C2322G	CCC=>CCG	Pro=>Pro	p.P774P	Synonymous
AP2M1	adaptor-related protein complex 2, mu 1 subunit	g.chr3:183896669G>T	c.G99T	CGG=>CGT	Arg=>Arg	p.R33R	Synonymous
AP3B1	adaptor-related protein complex 3, beta 1 subunit	g.chr5:77423928C>A	c.G1894T	GGG=>TGG	Gly=>Trp	p.G632W	Missense
AP3B2	adaptor-related protein complex 3, beta 2 subunit	g.chr15:83335568G>T	c.C1783A	CTC=>ATC	Leu=>Ile	p.L595I	Missense
AP3B2	adaptor-related protein complex 3, beta 2 subunit	g.chr15:83345283G>T	c.C1595A	GCA=>GAA	Ala=>Glu	p.A532E	Missense
AP3M2	adaptor-related protein complex 3, mu 2 subunit	g.chr8:42022604C>T	c.C599T	GCT=>GTT	Ala=>Val	p.A200V	Missense
AP3S2	adaptor-related protein complex 3, sigma 2 subunit	g.chr15:90380849C>T	c.G451A	GAG=>AAG	Glu=>Lys	p.E151K	Missense
AP4B1	adaptor-related protein complex 4, beta 1 subunit	g.chr1:114438605G>C	c.C1566G	CTC=>CTG	Leu=>Leu	p.L522L	Synonymous
AP4M1	adaptor-related protein complex 4, mu 1 subunit	g.chr7:99703118C>T	c.C885T	CCC=>CCT	Pro=>Pro	p.P295P	Synonymous
APBA2	amyloid beta (A4) precursor protein-binding, family A, member 2	g.chr15:29346206G>C	c.G119C	GGC=>GCC	Gly=>Ala	p.G40A	Missense
APBB1	amyloid beta (A4) precursor protein-binding, family B, member 1 (Fe65)	g.chr11:6424924C>A	c.G850T	GGC=>TGC	Gly=>Cys	p.G284C	Missense
APBB1	amyloid beta (A4) precursor protein-binding, family B, member 1 (Fe65)	g.chr11:6432284C>T	c.G294A	GAG=>GAA	Glu=>Glu	p.E98E	Synonymous
APBB2	amyloid beta (A4) precursor protein-binding, family B, member 2	g.chr4:40936513T>C	c.A1148G	GAT=>GGT	Asp=>Gly	p.D383G	Missense
APC	adenomatous polyposis coli	g.chr5:112179359G>T	c.G8014T	GCA=>TCA	Ala=>Ser	p.A2672S	Missense
APC	adenomatous polyposis coli	g.chr5:112179361A>G	c.A8016G	GCA=>GCG	Ala=>Ala	p.A2672A	Synonymous
APC	adenomatous polyposis coli	g.chr5:112175672G>T	c.G4327T	GAA=>TAA	Glu=>Stop	p.E1443*	Nonsense
APC	adenomatous polyposis coli	g.chr5:112164569T>A	c.T1589A	TTG=>TAG	Leu=>Stop	p.L530*	Nonsense
APC	adenomatous polyposis coli	g.chr5:112151277A>G	c.A866G	CAT=>CGT	His=>Arg	p.H289R	Missense
APC	adenomatous polyposis coli	g.chr5:112170705G>T	c.G1747T	GAG=>TAG	Glu=>Stop	p.E583*	Nonsense
APC	adenomatous polyposis coli	g.chr5:112173482G>A	c.G2137A	GCA=>ACA	Ala=>Thr	p.A713T	Missense
APC	adenomatous polyposis coli	g.chr5:112173725G>C	c.G2380C	GAC=>CAC	Asp=>His	p.D794H	Missense
APC	adenomatous polyposis coli	g.chr5:112173815G>A	c.G2470A	GAT=>AAT	Asp=>Asn	p.D824N	Missense
APC	adenomatous polyposis coli	g.chr5:112173861G>A	c.G2516A	GGA=>GAA	Gly=>Glu	p.G839E	Missense
APC	adenomatous polyposis coli	g.chr5:112174700G>A	c.G3355A	GAT=>AAT	Asp=>Asn	p.D1119N	Missense
APC	adenomatous polyposis coli	g.chr5:112174798G>C	c.G3453C	GAG=>GAC	Glu=>Asp	p.E1151D	Missense
APC	adenomatous polyposis coli	g.chr5:112175141G>A	c.G3796A	GAA=>AAA	Glu=>Lys	p.E1266K	Missense
APC	adenomatous polyposis coli	g.chr5:112175216G>C	c.G3871C	GAA=>CAA	Glu=>Gln	p.E1291Q	Missense
APC	adenomatous polyposis coli	g.chr5:112175240G>A	c.G3895A	GAA=>AAA	Glu=>Lys	p.E1299K	Missense
APC	adenomatous polyposis coli	g.chr5:112175842G>A	c.G4497A	CAG=>CAA	Gln=>Gln	p.Q1499Q	Synonymous
APC	adenomatous polyposis coli	g.chr5:112176236A>G	c.A4891G	ATA=>GTA	Ile=>Val	p.I1631V	Missense
APC	adenomatous polyposis coli	g.chr5:112176601G>A	c.G5256A	AAG=>AAA	Lys=>Lys	p.K1752K	Synonymous
APC	adenomatous polyposis coli	g.chr5:112176660G>A	c.G5315A	AGA=>AAA	Arg=>Lys	p.R1772K	Missense
APC	adenomatous polyposis coli	g.chr5:112176719G>A	c.G5374A	GAT=>AAT	Asp=>Asn	p.D1792N	Missense
APC	adenomatous polyposis coli	g.chr5:112176785G>C	c.G5440C	GAT=>CAT	Asp=>His	p.D1814H	Missense
APC	adenomatous polyposis coli	g.chr5:112176806G>C	c.G5461C	GCT=>CCT	Ala=>Pro	p.A1821P	Missense
APC	adenomatous polyposis coli	g.chr5:112176941G>A	c.G5596A	GCA=>ACA	Ala=>Thr	p.A1866T	Missense
APC	adenomatous polyposis coli	g.chr5:112177411G>C	c.G6066C	CAG=>CAC	Gln=>His	p.Q2022H	Missense
APC	adenomatous polyposis coli	g.chr5:112177574G>C	c.G6229C	GAT=>CAT	Asp=>His	p.D2077H	Missense
APC	adenomatous polyposis coli	g.chr5:112177831G>C	c.G6486C	AAG=>AAC	Lys=>Asn	p.K2162N	Missense
APC	adenomatous polyposis coli	g.chr5:112178108G>A	c.G6763A	GGA=>AGA	Gly=>Arg	p.G2255R	Missense
APC	adenomatous polyposis coli	g.chr5:112178351G>C	c.G7006C	GCT=>CCT	Ala=>Pro	p.A2336P	Missense
APC	adenomatous polyposis coli	g.chr5:112178548G>A	c.G7203A	ATG=>ATA	Met=>Ile	p.M2401I	Missense
APC	adenomatous polyposis coli	g.chr5:112178786G>C	c.G7441C	GTT=>CTT	Val=>Leu	p.V2481L	Missense
APC	adenomatous polyposis coli	g.chr5:112179098G>C	c.G7753C	GAA=>CAA	Glu=>Gln	p.E2585Q	Missense
APC	adenomatous polyposis coli	g.chr5:112179395G>A	c.G8050A	GCA=>ACA	Ala=>Thr	p.A2684T	Missense
APC	adenomatous polyposis coli	g.chr5:112179494G>C	c.G8149C	GGA=>CGA	Gly=>Arg	p.G2717R	Missense
APC	adenomatous polyposis coli	g.chr5:112179630G>C	c.G8285C	AGA=>ACA	Arg=>Thr	p.R2762T	Missense
APC	adenomatous polyposis coli	g.chr5:112179703G>C	c.G8358C	CAG=>CAC	Gln=>His	p.Q2786H	Missense
APC	adenomatous polyposis coli	g.chr5:112173860G>T	c.G2515T	GGA=>TGA	Gly=>Stop	p.G839*	Nonsense
APC	adenomatous polyposis coli	g.chr5:112151259C>A	c.C848A	CCT=>CAT	Pro=>His	p.P283H	Missense
APC	adenomatous polyposis coli	g.chr5:112175876C>T	c.C4531T	CAG=>TAG	Gln=>Stop	p.Q1511*	Nonsense
APC	adenomatous polyposis coli	g.chr5:112179500_112179500delG	c.8155delG	-	-	p.E2719fs	Frame-shift_Indel
APC	adenomatous polyposis coli	g.chr5:112179502_112179502delG	c.8157delG	-	-	p.E2719fs	Frame-shift_Indel
APC	adenomatous polyposis coli	g.chr5:112173662_112173663insA	c.2317_2318insA	-	-	p.H773fs	Frame-shift_Indel
APC2	adenomatosis polyposis coli 2	g.chr19:1453447A>C	c.A250C	ACC=>CCC	Thr=>Pro	p.T84P	Missense
APC2	adenomatosis polyposis coli 2	g.chr19:1465715C>T	c.C2415T	TTC=>TTT	Phe=>Phe	p.F805F	Synonymous
APC2	adenomatosis polyposis coli 2	g.chr19:1466570G>T	c.G3270T	CTG=>CTT	Leu=>Leu	p.L1090L	Synonymous
APC2	adenomatosis polyposis coli 2	g.chr19:1462120C>T	c.C1797T	AGC=>AGT	Ser=>Ser	p.S599S	Synonymous
APCDD1	adenomatosis polyposis coli down-regulated 1	g.chr18:10485518T>C	c.T834C	CCT=>CCC	Pro=>Pro	p.P278P	Synonymous
APCDD1L	adenomatosis polyposis coli down-regulated 1-like	g.chr20:57042486G>T	c.C417A	CGC=>CGA	Arg=>Arg	p.R139R	Synonymous
APEX1	APEX nuclease (multifunctional DNA repair enzyme) 1	g.chr14:20925517T>C	c.T807C	TAT=>TAC	Tyr=>Tyr	p.Y269Y	Synonymous
APEX2	APEX nuclease (apurinic/apyrimidinic endonuclease) 2	g.chrX:55026925C>A	c.C70A	CCC=>ACC	Pro=>Thr	p.P24T	Missense
APLNR	apelin receptor	g.chr11:57003397C>G	c.G1082C	GGT=>GCT	Gly=>Ala	p.G361A	Missense
APLP1	amyloid beta (A4) precursor-like protein 1	g.chr19:36365505G>T	c.G1156T	GAC=>TAC	Asp=>Tyr	p.D386Y	Missense
APLP1	amyloid beta (A4) precursor-like protein 1	g.chr19:36362584G>A	c.G608A	CGT=>CAT	Arg=>His	p.R203H	Missense
APLP1	amyloid beta (A4) precursor-like protein 1	g.chr19:36370088C>T	c.C1826T	CCC=>CTC	Pro=>Leu	p.P609L	Missense
APLP1	amyloid beta (A4) precursor-like protein 1	g.chr19:36370258T>A	c.T1871A	CTG=>CAG	Leu=>Gln	p.L624Q	Missense
APOA4	apolipoprotein A-IV	g.chr11:116691894C>T	c.G880A	GGG=>AGG	Gly=>Arg	p.G294R	Missense
APOA4	apolipoprotein A-IV	g.chr11:116692078C>G	c.G696C	GAG=>GAC	Glu=>Asp	p.E232D	Missense
APOA4	apolipoprotein A-IV	g.chr11:116691935C>T	c.G839A	GGC=>GAC	Gly=>Asp	p.G280D	Missense
APOB	apolipoprotein B	g.chr2:21225522T>C	c.A12772G	AGG=>GGG	Arg=>Gly	p.R4258G	Missense
APOB	apolipoprotein B	g.chr2:21230170C>T	c.G9570A	TTG=>TTA	Leu=>Leu	p.L3190L	Synonymous
APOB	apolipoprotein B	g.chr2:21228499A>T	c.T11241A	CCT=>CCA	Pro=>Pro	p.P3747P	Synonymous
APOB	apolipoprotein B	g.chr2:21229952A>T	c.T9788A	TTC=>TAC	Phe=>Tyr	p.F3263Y	Missense
APOB	apolipoprotein B	g.chr2:21231701A>G	c.T8039C	CTG=>CCG	Leu=>Pro	p.L2680P	Missense
APOB	apolipoprotein B	g.chr2:21237445C>G	c.G3717C	CAG=>CAC	Gln=>His	p.Q1239H	Missense
APOB	apolipoprotein B	g.chr2:21235289A>T	c.T4451A	GTC=>GAC	Val=>Asp	p.V1484D	Missense
APOB	apolipoprotein B	g.chr2:21225666T>C	c.A12628G	ATA=>GTA	Ile=>Val	p.I4210V	Missense
APOB	apolipoprotein B	g.chr2:21227508G>C	c.C11828G	TCT=>TGT	Ser=>Cys	p.S3943C	Missense
APOB	apolipoprotein B	g.chr2:21238333G>T	c.C3417A	GCC=>GCA	Ala=>Ala	p.A1139A	Synonymous
APOB	apolipoprotein B	g.chr2:21231346C>G	c.G8394C	GAG=>GAC	Glu=>Asp	p.E2798D	Missense
APOB	apolipoprotein B	g.chr2:21265326G>C	c.C144G	CAC=>CAG	His=>Gln	p.H48Q	Missense
APOB	apolipoprotein B	g.chr2:21225795G>T	c.C12499A	CTC=>ATC	Leu=>Ile	p.L4167I	Missense
APOB	apolipoprotein B	g.chr2:21225871G>C	c.C12423G	TAC=>TAG	Tyr=>Stop	p.Y4141*	Nonsense
APOBEC1	apolipoprotein B mRNA editing enzyme, catalytic polypeptide 1	g.chr12:7805293G>T	c.C183A	CAC=>CAA	His=>Gln	p.H61Q	Missense
APOBEC3B	apolipoprotein B mRNA editing enzyme, catalytic polypeptide-like 3B	g.chr22:39382348A>C	c.A500C	CAA=>CCA	Gln=>Pro	p.Q167P	Missense
APOBEC3F	apolipoprotein B mRNA editing enzyme, catalytic polypeptide-like 3F	g.chr22:39448151A>G	c.A796G	AAC=>GAC	Asn=>Asp	p.N266D	Missense
APOBR	apolipoprotein B receptor	g.chr16:28508913G>C	c.G2551C	GAC=>CAC	Asp=>His	p.D851H	Missense
APOBR	apolipoprotein B receptor	g.chr16:28506811A>G	c.A449G	CAA=>CGA	Gln=>Arg	p.Q150R	Missense
APOBR	apolipoprotein B receptor	g.chr16:28507398_28507424delGGGACAGCCTCAGGAGGGGAGGAGGCC	c.1036_1062del	-	-	p.346_354del	Nonframe-shift_Indel
APOC3	apolipoprotein C-III	g.chr11:116701548G>A	c.G115A	GCC=>ACC	Ala=>Thr	p.A39T	Missense
APOD	apolipoprotein D	g.chr3:195298235C>T	c.G247A	GCT=>ACT	Ala=>Thr	p.A83T	Missense
APOD	apolipoprotein D	g.chr3:195298235C>T	c.G247A	GCT=>ACT	Ala=>Thr	p.A83T	Missense
APOH	apolipoprotein H (beta-2-glycoprotein I)	g.chr17:64212919C>T	c.G771A	ATG=>ATA	Met=>Ile	p.M257I	Missense
APOL4	apolipoprotein L, 4	g.chr22:36587347G>A	c.C830T	ACG=>ATG	Thr=>Met	p.T277M	Missense
APOO	apolipoprotein O	g.chrX:23876771G>A	c.C468T	ATC=>ATT	Ile=>Ile	p.I156I	Synonymous
APP	amyloid beta (A4) precursor protein	g.chr21:27394360T>A	c.663_splice	-	-	p.S221_splice	Splice site
AQP1	aquaporin 1	g.chr7:30963070C>T	c.C483T	TTC=>TTT	Phe=>Phe	p.F161F	Synonymous
AQP1	aquaporin 1	g.chr7:30962258G>A	c.G476A	TGG=>TAG	Trp=>Stop	p.W159*	Nonsense
AQP1	aquaporin 1	g.chr7:30962258G>A	c.G476A	TGG=>TAG	Trp=>Stop	p.W159*	Nonsense
AQP10	aquaporin 10	g.chr1:154294464A>G	c.A161G	AAC=>AGC	Asn=>Ser	p.N54S	Missense
AQP10	aquaporin 10	g.chr1:154294471C>T	c.C168T	TTC=>TTT	Phe=>Phe	p.F56F	Synonymous
AQP11	aquaporin 11	g.chr11:77320417G>A	c.G811A	GAA=>AAA	Glu=>Lys	p.E271K	Missense
AQP12B	aquaporin 12B	g.chr2:241622195T>C	c.A60G	GCA=>GCG	Ala=>Ala	p.A20A	Synonymous
AQP12B	aquaporin 12B	g.chr2:241621990C>T	c.G265A	GGG=>AGG	Gly=>Arg	p.G89R	Missense
AQP7	aquaporin 7	g.chr9:33385235T>G	c.A797C	TAT=>TCT	Tyr=>Ser	p.Y266S	Missense
AQP7	aquaporin 7	g.chr9:33386144G>A	c.C456T	GTC=>GTT	Val=>Val	p.V152V	Synonymous
AQP7	aquaporin 7	g.chr9:33385157G>A	c.C875T	GCG=>GTG	Ala=>Val	p.A292V	Missense
AQP7	aquaporin 7	g.chr9:33385165A>G	c.T867C	GAT=>GAC	Asp=>Asp	p.D289D	Synonymous
AQP7	aquaporin 7	g.chr9:33385235T>G	c.A797C	TAT=>TCT	Tyr=>Ser	p.Y266S	Missense
AQP9	aquaporin 9	g.chr15:58430872G>C	c.G108C	TTG=>TTC	Leu=>Phe	p.L36F	Missense
AQR	aquarius intron-binding spliceosomal factor	g.chr15:35159776T>C	c.A3803G	AAT=>AGT	Asn=>Ser	p.N1268S	Missense
AQR	aquarius intron-binding spliceosomal factor	g.chr15:35166878C>T	c.G3425A	AGG=>AAG	Ser=>Asn	p.S1142N	Missense
AQR	aquarius intron-binding spliceosomal factor	g.chr15:35166878C>T	c.G3425A	AGG=>AAG	Ser=>Asn	p.S1142N	Missense
AR	androgen receptor	g.chrX:66765955G>A	c.G967A	GAG=>AAG	Glu=>Lys	p.E323K	Missense
AR	androgen receptor	g.chrX:66937408C>T	c.C2262T	TCC=>TCT	Ser=>Ser	p.S754S	Synonymous
AR	androgen receptor	g.chrX:66765228_66765242delAGAGACTAGCCCCAG	c.240_254del	-	-	p.80_85del	Nonframe-shift_Indel
AR	androgen receptor	g.chrX:66765158_66765161insGCA	c.170_171insGCA	-	-	p.L57delinsLQ	Nonframe-shift_Indel
ARAF	v-raf murine sarcoma 3611 viral oncogene homolog	g.chrX:47426715G>T	c.G960T	TCG=>TCT	Ser=>Ser	p.S320S	Synonymous
ARAF	v-raf murine sarcoma 3611 viral oncogene homolog	g.chrX:47426495G>T	c.G838T	GAG=>TAG	Glu=>Stop	p.E280*	Nonsense
ARAP1	ArfGAP with RhoGAP domain, ankyrin repeat and PH domain 1	g.chr11:72421561T>G	c.A550C	AGC=>CGC	Ser=>Arg	p.S184R	Missense
ARAP1	ArfGAP with RhoGAP domain, ankyrin repeat and PH domain 1	g.chr11:72408984_72408984delC	c.1791delG	-	-	p.P597fs	Frame-shift_Indel
ARAP1	ArfGAP with RhoGAP domain, ankyrin repeat and PH domain 1	g.chr11:72437678_72437678delG	c.496delC	-	-	p.R166fs	Frame-shift_Indel
ARAP2	ArfGAP with RhoGAP domain, ankyrin repeat and PH domain 2	g.chr4:36195246C>A	c.G1511T	TGG=>TTG	Trp=>Leu	p.W504L	Missense
ARAP2	ArfGAP with RhoGAP domain, ankyrin repeat and PH domain 2	g.chr4:36121292T>C	c.A3943G	ACC=>GCC	Thr=>Ala	p.T1315A	Missense
ARFGAP2	ADP-ribosylation factor GTPase activating protein 2	g.chr11:47198353G>A	c.C52T	CGC=>TGC	Arg=>Cys	p.R18C	Missense
ARFGAP3	ADP-ribosylation factor GTPase activating protein 3	g.chr22:43219676G>A	c.C526T	CAA=>TAA	Gln=>Stop	p.Q176*	Nonsense
ARFGEF1	ADP-ribosylation factor guanine nucleotide-exchange factor 1 (brefeldin A-inhibited)	g.chr8:68150728T>C	c.A3139G	ATT=>GTT	Ile=>Val	p.I1047V	Missense
ARFGEF1	ADP-ribosylation factor guanine nucleotide-exchange factor 1 (brefeldin A-inhibited)	g.chr8:68150728T>C	c.A3139G	ATT=>GTT	Ile=>Val	p.I1047V	Missense
ARFGEF2	ADP-ribosylation factor guanine nucleotide-exchange factor 2 (brefeldin A-inhibited)	g.chr20:47607619C>G	c.C2857G	CTA=>GTA	Leu=>Val	p.L953V	Missense
ARFIP1	ADP-ribosylation factor interacting protein 1	g.chr4:153784857G>A	c.G193A	GCA=>ACA	Ala=>Thr	p.A65T	Missense
ARFRP1	ADP-ribosylation factor related protein 1	g.chr20:62338044C>A	c.G140T	GGG=>GTG	Gly=>Val	p.G47V	Missense
ARGFX	arginine-fifty homeobox	g.chr3:121289645C>A	c.C85A	CAG=>AAG	Gln=>Lys	p.Q29K	Missense
ARHGAP11B	Rho GTPase activating protein 11B	g.chr15:30919082G>T	c.G59T	GGT=>GTT	Gly=>Val	p.G20V	Missense
ARHGAP12	Rho GTPase activating protein 12	g.chr10:32099586C>T	c.G2041A	GAA=>AAA	Glu=>Lys	p.E681K	Missense
ARHGAP12	Rho GTPase activating protein 12	g.chr10:32101671T>C	c.A1915G	ACT=>GCT	Thr=>Ala	p.T639A	Missense
ARHGAP12	Rho GTPase activating protein 12	g.chr10:32132433T>A	c.A1252T	ACA=>TCA	Thr=>Ser	p.T418S	Missense
ARHGAP15	Rho GTPase activating protein 15	g.chr2:143986231C>T	c.C378T	TCC=>TCT	Ser=>Ser	p.S126S	Synonymous
ARHGAP20	Rho GTPase activating protein 20	g.chr11:110450315C>G	c.G3355C	GAG=>CAG	Glu=>Gln	p.E1119Q	Missense
ARHGAP20	Rho GTPase activating protein 20	g.chr11:110450554C>G	c.G3116C	AGA=>ACA	Arg=>Thr	p.R1039T	Missense
ARHGAP21	Rho GTPase activating protein 21	g.chr10:24922361T>C	c.A410G	TAT=>TGT	Tyr=>Cys	p.Y137C	Missense
ARHGAP21	Rho GTPase activating protein 21	g.chr10:24885703C>G	c.G3443C	CGA=>CCA	Arg=>Pro	p.R1148P	Missense
ARHGAP22	Rho GTPase activating protein 22	g.chr10:49687764C>T	c.G366A	GCG=>GCA	Ala=>Ala	p.A122A	Synonymous
ARHGAP22	Rho GTPase activating protein 22	g.chr10:49658609C>A	c.G1563T	TCG=>TCT	Ser=>Ser	p.S521S	Synonymous
ARHGAP22	Rho GTPase activating protein 22	g.chr10:49667809G>T	c.C577A	CTG=>ATG	Leu=>Met	p.L193M	Missense
ARHGAP22	Rho GTPase activating protein 22	g.chr10:49654534G>A	c.C1997T	GCG=>GTG	Ala=>Val	p.A666V	Missense
ARHGAP23	Rho GTPase activating protein 23	g.chr17:36646406T>A	c.T3050A	CTG=>CAG	Leu=>Gln	p.L1017Q	Missense
ARHGAP23	Rho GTPase activating protein 23	g.chr17:36625499C>T	c.C1763T	ACC=>ATC	Thr=>Ile	p.T588I	Missense
ARHGAP25	Rho GTPase activating protein 25	g.chr2:69034475C>A	c.C516A	ATC=>ATA	Ile=>Ile	p.I172I	Synonymous
ARHGAP25	Rho GTPase activating protein 25	g.chr2:69049687G>A	c.G1395A	TCG=>TCA	Ser=>Ser	p.S465S	Synonymous
ARHGAP25	Rho GTPase activating protein 25	g.chr2:69009384G>T	c.G260T	GGA=>GTA	Gly=>Val	p.G87V	Missense
ARHGAP25	Rho GTPase activating protein 25	g.chr2:69034511C>A	c.C552A	CAC=>CAA	His=>Gln	p.H184Q	Missense
ARHGAP28	Rho GTPase activating protein 28	g.chr18:6873571G>T	c.G641T	CGA=>CTA	Arg=>Leu	p.R214L	Missense
ARHGAP28	Rho GTPase activating protein 28	g.chr18:6873717C>T	c.C678T	CTC=>CTT	Leu=>Leu	p.L226L	Synonymous
ARHGAP29	Rho GTPase activating protein 29	g.chr1:94671218C>A	c.G532T	GAA=>TAA	Glu=>Stop	p.E178*	Nonsense
ARHGAP29	Rho GTPase activating protein 29	g.chr1:94671219C>A	c.G531T	GTG=>GTT	Val=>Val	p.V177V	Synonymous
ARHGAP30	Rho GTPase activating protein 30	g.chr1:161022314C>T	c.G856A	GTC=>ATC	Val=>Ile	p.V286I	Missense
ARHGAP31	Rho GTPase activating protein 31	g.chr3:119118105G>C	c.G1066C	GAA=>CAA	Glu=>Gln	p.E356Q	Missense
ARHGAP32	Rho GTPase activating protein 32	g.chr11:128841055C>A	-	-	-	-	Splice site
ARHGAP32	Rho GTPase activating protein 32	g.chr11:128839648C>A	c.G4371T	GTG=>GTT	Val=>Val	p.V1457V	Synonymous
ARHGAP32	Rho GTPase activating protein 32	g.chr11:128932236G>C	c.C860G	TCT=>TGT	Ser=>Cys	p.S287C	Missense
ARHGAP32	Rho GTPase activating protein 32	g.chr11:128840236T>A	c.A3783T	CCA=>CCT	Pro=>Pro	p.P1261P	Synonymous
ARHGAP32	Rho GTPase activating protein 32	g.chr11:128839431C>T	c.G4588A	GCA=>ACA	Ala=>Thr	p.A1530T	Missense
ARHGAP33	Rho GTPase activating protein 33	g.chr19:36276363G>T	c.G1512T	CTG=>CTT	Leu=>Leu	p.L504L	Synonymous
ARHGAP33	Rho GTPase activating protein 33	g.chr19:36275954T>G	c.T1259G	CTG=>CGG	Leu=>Arg	p.L420R	Missense
ARHGAP33	Rho GTPase activating protein 33	g.chr19:36273534G>T	c.G858T	CTG=>CTT	Leu=>Leu	p.L286L	Synonymous
ARHGAP35	Rho GTPase activating protein 35	g.chr19:47422591A>G	c.A659G	AAA=>AGA	Lys=>Arg	p.K220R	Missense
ARHGAP35	Rho GTPase activating protein 35	g.chr19:47503883A>C	c.A4438C	ACC=>CCC	Thr=>Pro	p.T1480P	Missense
ARHGAP35	Rho GTPase activating protein 35	g.chr19:47422317G>A	c.G385A	GAA=>AAA	Glu=>Lys	p.E129K	Missense
ARHGAP35	Rho GTPase activating protein 35	g.chr19:47422638G>T	c.G706T	GTG=>TTG	Val=>Leu	p.V236L	Missense
ARHGAP35	Rho GTPase activating protein 35	g.chr19:47425093G>T	c.G3161T	GGG=>GTG	Gly=>Val	p.G1054V	Missense
ARHGAP39	Rho GTPase activating protein 39	g.chr8:145773458C>A	c.G1012T	GGG=>TGG	Gly=>Trp	p.G338W	Missense
ARHGAP4	Rho GTPase activating protein 4	g.chrX:153186862G>T	c.C391A	CGC=>AGC	Arg=>Ser	p.R131S	Missense
ARHGAP4	Rho GTPase activating protein 4	g.chrX:153191598T>C	c.A59G	CAA=>CGA	Gln=>Arg	p.Q20R	Missense
ARHGAP44	Rho GTPase activating protein 44	g.chr17:12862063G>T	c.G1372T	GGG=>TGG	Gly=>Trp	p.G458W	Missense
ARHGAP5	Rho GTPase activating protein 5	g.chr14:32562721A>G	c.A2846G	TAT=>TGT	Tyr=>Cys	p.Y949C	Missense
ARHGAP5	Rho GTPase activating protein 5	g.chr14:32561076C>T	c.C1201T	CCA=>TCA	Pro=>Ser	p.P401S	Missense
ARHGAP9	Rho GTPase activating protein 9	g.chr12:57871404G>A	c.C42T	CGC=>CGT	Arg=>Arg	p.R14R	Synonymous
ARHGAP9	Rho GTPase activating protein 9	g.chr12:57872962G>A	c.C228T	ATC=>ATT	Ile=>Ile	p.I76I	Synonymous
ARHGAP9	Rho GTPase activating protein 9	g.chr12:57868411C>G	c.G1175C	AGA=>ACA	Arg=>Thr	p.R392T	Missense
ARHGDIG	Rho GDP dissociation inhibitor (GDI) gamma	g.chr16:332513A>T	c.A461T	TAC=>TTC	Tyr=>Phe	p.Y154F	Missense
ARHGEF1	Rho guanine nucleotide exchange factor (GEF) 1	g.chr19:42410685C>A	c.C2469A	GTC=>GTA	Val=>Val	p.V823V	Synonymous
ARHGEF10	Rho guanine nucleotide exchange factor (GEF) 10	g.chr8:1893798C>T	c.C3374T	ACC=>ATC	Thr=>Ile	p.T1125I	Missense
ARHGEF10	Rho guanine nucleotide exchange factor (GEF) 10	g.chr8:1905331C>T	c.C3937T	CAG=>TAG	Gln=>Stop	p.Q1313*	Nonsense
ARHGEF10	Rho guanine nucleotide exchange factor (GEF) 10	g.chr8:1806214G>T	c.G126T	GCG=>GCT	Ala=>Ala	p.A42A	Synonymous
ARHGEF10L	Rho guanine nucleotide exchange factor (GEF) 10-like	g.chr1:17950999G>T	c.1317_splice	-	-	p.K439_splice	Splice site
ARHGEF11	Rho guanine nucleotide exchange factor (GEF) 11	g.chr1:156914227T>C	c.2872_splice	-	-	p.S958_splice	Splice site
ARHGEF11	Rho guanine nucleotide exchange factor (GEF) 11	g.chr1:156914875T>C	c.A2807G	TAC=>TGC	Tyr=>Cys	p.Y936C	Missense
ARHGEF11	Rho guanine nucleotide exchange factor (GEF) 11	g.chr1:156954167C>A	c.G187T	GGG=>TGG	Gly=>Trp	p.G63W	Missense
ARHGEF11	Rho guanine nucleotide exchange factor (GEF) 11	g.chr1:156950254A>C	c.T248G	GTG=>GGG	Val=>Gly	p.V83G	Missense
ARHGEF12	Rho guanine nucleotide exchange factor (GEF) 12	g.chr11:120318967C>T	c.C1590T	CTC=>CTT	Leu=>Leu	p.L530L	Synonymous
ARHGEF12	Rho guanine nucleotide exchange factor (GEF) 12	g.chr11:120322251G>T	c.G1817T	CGC=>CTC	Arg=>Leu	p.R606L	Missense
ARHGEF12	Rho guanine nucleotide exchange factor (GEF) 12	g.chr11:120316165C>T	c.C1280T	GCA=>GTA	Ala=>Val	p.A427V	Missense
ARHGEF15	Rho guanine nucleotide exchange factor (GEF) 15	g.chr17:8215530G>A	c.G173A	TGC=>TAC	Cys=>Tyr	p.C58Y	Missense
ARHGEF17	Rho guanine nucleotide exchange factor (GEF) 17	g.chr11:73020490C>T	c.C807T	TAC=>TAT	Tyr=>Tyr	p.Y269Y	Synonymous
ARHGEF2	Rho/Rac guanine nucleotide exchange factor (GEF) 2	g.chr1:155931924G>A	c.C1191T	CTC=>CTT	Leu=>Leu	p.L397L	Synonymous
ARHGEF2	Rho/Rac guanine nucleotide exchange factor (GEF) 2	g.chr1:155935509T>C	c.A383G	GAC=>GGC	Asp=>Gly	p.D128G	Missense
ARHGEF2	Rho/Rac guanine nucleotide exchange factor (GEF) 2	g.chr1:155920682C>A	c.G2641T	GAT=>TAT	Asp=>Tyr	p.D881Y	Missense
ARHGEF25	Rho guanine nucleotide exchange factor (GEF) 25	g.chr12:58009053C>T	c.C994T	CGC=>TGC	Arg=>Cys	p.R332C	Missense
ARHGEF25	Rho guanine nucleotide exchange factor (GEF) 25	g.chr12:58009090G>A	c.G1031A	GGA=>GAA	Gly=>Glu	p.G344E	Missense
ARHGEF26	Rho guanine nucleotide exchange factor (GEF) 26	g.chr3:153905599A>G	c.A1613G	TAC=>TGC	Tyr=>Cys	p.Y538C	Missense
ARHGEF35	Rho guanine nucleotide exchange factor (GEF) 35	g.chr7:143884370G>C	c.C1107G	GTC=>GTG	Val=>Val	p.V369V	Synonymous
ARHGEF35	Rho guanine nucleotide exchange factor (GEF) 35	g.chr7:143884370G>C	c.C1107G	GTC=>GTG	Val=>Val	p.V369V	Synonymous
ARHGEF35	Rho guanine nucleotide exchange factor (GEF) 35	g.chr7:143884159T>C	c.A1318G	AGG=>GGG	Arg=>Gly	p.R440G	Missense
ARHGEF37	Rho guanine nucleotide exchange factor (GEF) 37	g.chr5:149011733G>T	c.G2007T	TGG=>TGT	Trp=>Cys	p.W669C	Missense
ARHGEF38	Rho guanine nucleotide exchange factor (GEF) 38	g.chr4:106569762C>G	c.C931G	CTA=>GTA	Leu=>Val	p.L311V	Missense
ARHGEF4	Rho guanine nucleotide exchange factor (GEF) 4	g.chr2:131688726G>C	c.G196C	GTG=>CTG	Val=>Leu	p.V66L	Missense
ARHGEF5	Rho guanine nucleotide exchange factor (GEF) 5	g.chr7:144060347G>A	c.G585A	CAG=>CAA	Gln=>Gln	p.Q195Q	Synonymous
ARHGEF7	Rho guanine nucleotide exchange factor (GEF) 7	g.chr13:111928007T>A	c.T1314A	ATT=>ATA	Ile=>Ile	p.I438I	Synonymous
ARHGEF9	Cdc42 guanine nucleotide exchange factor (GEF) 9	g.chrX:62917184C>G	c.G223C	GGC=>CGC	Gly=>Arg	p.G75R	Missense
ARHGEF9	Cdc42 guanine nucleotide exchange factor (GEF) 9	g.chrX:62917184C>G	c.G223C	GGC=>CGC	Gly=>Arg	p.G75R	Missense
ARID1A	AT rich interactive domain 1A (SWI-like)	g.chr1:27107180C>G	c.C6791G	TCA=>TGA	Ser=>Stop	p.S2264*	Nonsense
ARID1A	AT rich interactive domain 1A (SWI-like)	g.chr1:27106410G>T	c.G6021T	CTG=>CTT	Leu=>Leu	p.L2007L	Synonymous
ARID1A	AT rich interactive domain 1A (SWI-like)	g.chr1:27105670G>A	c.G5281A	GGT=>AGT	Gly=>Ser	p.G1761S	Missense
ARID1A	AT rich interactive domain 1A (SWI-like)	g.chr1:27094308G>T	c.G3016T	GAG=>TAG	Glu=>Stop	p.E1006*	Nonsense
ARID1A	AT rich interactive domain 1A (SWI-like)	g.chr1:27107013_27107013delC	c.6624delC	-	-	p.F2208fs	Frame-shift_Indel
ARID1B	AT rich interactive domain 1B (SWI1-like)	g.chr6:157488218C>T	c.C2885T	TCC=>TTC	Ser=>Phe	p.S962F	Missense
ARID1B	AT rich interactive domain 1B (SWI1-like)	g.chr6:157528978G>T	c.G6664T	GTT=>TTT	Val=>Phe	p.V2222F	Missense
ARID2	AT rich interactive domain 2 (ARID, RFX-like)	g.chr12:46285576C>A	c.C4936A	CCC=>ACC	Pro=>Thr	p.P1646T	Missense
ARID3A	AT rich interactive domain 3A (BRIGHT-like)	g.chr19:966669A>C	c.A1296C	GCA=>GCC	Ala=>Ala	p.A432A	Synonymous
ARID3B	AT rich interactive domain 3B (BRIGHT-like)	g.chr15:74836319A>G	c.A42G	CAA=>CAG	Gln=>Gln	p.Q14Q	Synonymous
ARID4A	AT rich interactive domain 4A (RBP1-like)	g.chr14:58831071T>G	c.T2264G	TTA=>TGA	Leu=>Stop	p.L755*	Nonsense
ARID4A	AT rich interactive domain 4A (RBP1-like)	g.chr14:58831059A>T	c.A2252T	CAA=>CTA	Gln=>Leu	p.Q751L	Missense
ARID5A	AT rich interactive domain 5A (MRF1-like)	g.chr2:97213218C>G	c.C84G	GGC=>GGG	Gly=>Gly	p.G28G	Synonymous
ARID5A	AT rich interactive domain 5A (MRF1-like)	g.chr2:97217306_97217306delC	c.1041delC	-	-	p.H347fs	Frame-shift_Indel
ARID5B	AT rich interactive domain 5B (MRF1-like)	g.chr10:63852490G>T	c.G2539T	GGC=>TGC	Gly=>Cys	p.G847C	Missense
ARID5B	AT rich interactive domain 5B (MRF1-like)	g.chr10:63810725C>G	c.C83G	TCC=>TGC	Ser=>Cys	p.S28C	Missense
ARID5B	AT rich interactive domain 5B (MRF1-like)	g.chr10:63810738C>T	c.C96T	TCC=>TCT	Ser=>Ser	p.S32S	Synonymous
ARID5B	AT rich interactive domain 5B (MRF1-like)	g.chr10:63850717G>T	c.G766T	GGG=>TGG	Gly=>Trp	p.G256W	Missense
ARID5B	AT rich interactive domain 5B (MRF1-like)	g.chr10:63851644G>T	c.G1693T	GAG=>TAG	Glu=>Stop	p.E565*	Nonsense
ARIH1	ariadne RBR E3 ubiquitin protein ligase 1	g.chr15:72873141C>T	c.C1285T	CGC=>TGC	Arg=>Cys	p.R429C	Missense
ARL10	ADP-ribosylation factor-like 10	g.chr5:175798875C>A	c.C712A	CTG=>ATG	Leu=>Met	p.L238M	Missense
ARL14	ADP-ribosylation factor-like 14	g.chr3:160395611C>A	c.C477A	CTC=>CTA	Leu=>Leu	p.L159L	Synonymous
ARL15	ADP-ribosylation factor-like 15	g.chr5:53409219T>G	c.A275C	TAC=>TCC	Tyr=>Ser	p.Y92S	Missense
ARL4C	ADP-ribosylation factor-like 4C	g.chr2:235405180G>T	c.C51A	GTC=>GTA	Val=>Val	p.V17V	Synonymous
ARL5C	ADP-ribosylation factor-like 5C	g.chr17:37316944C>T	c.G391A	GAC=>AAC	Asp=>Asn	p.D131N	Missense
ARL6	ADP-ribosylation factor-like 6	g.chr3:97486924G>A	c.-26_splice	-	-	-	Splice site
ARMC4	armadillo repeat containing 4	g.chr10:28250610C>A	c.G1273T	GAT=>TAT	Asp=>Tyr	p.D425Y	Missense
ARMC4	armadillo repeat containing 4	g.chr10:28250578T>C	c.A1305G	GAA=>GAG	Glu=>Glu	p.E435E	Synonymous
ARMC5	armadillo repeat containing 5	g.chr16:31471264G>A	c.G419A	TGT=>TAT	Cys=>Tyr	p.C140Y	Missense
ARMC7	armadillo repeat containing 7	g.chr17:73125053G>C	c.G517C	GTG=>CTG	Val=>Leu	p.V173L	Missense
ARMC9	armadillo repeat containing 9	g.chr2:232156066G>A	c.G1627A	GGA=>AGA	Gly=>Arg	p.G543R	Missense
ARMC9	armadillo repeat containing 9	g.chr2:232156066G>A	c.G1627A	GGA=>AGA	Gly=>Arg	p.G543R	Missense
ARMC9	armadillo repeat containing 9	g.chr2:232123738G>T	c.G949T	GAT=>TAT	Asp=>Tyr	p.D317Y	Missense
ARMCX2	armadillo repeat containing, X-linked 2	g.chrX:100912326G>T	c.C249A	GCC=>GCA	Ala=>Ala	p.A83A	Synonymous
ARMCX2	armadillo repeat containing, X-linked 2	g.chrX:100912046C>A	c.G529T	GTG=>TTG	Val=>Leu	p.V177L	Missense
ARMCX3	armadillo repeat containing, X-linked 3	g.chrX:100881064C>T	c.C1095T	TTC=>TTT	Phe=>Phe	p.F365F	Synonymous
ARMCX5	armadillo repeat containing, X-linked 5	g.chrX:101858581G>T	c.G1512T	CAG=>CAT	Gln=>His	p.Q504H	Missense
ARMCX5	armadillo repeat containing, X-linked 5	g.chrX:101858080C>T	c.C1011T	ATC=>ATT	Ile=>Ile	p.I337I	Synonymous
ARMCX5-GPRASP2	ARMCX5-GPRASP2 readthrough	g.chrX:101972243G>A	c.G2446A	GAG=>AAG	Glu=>Lys	p.E816K	Missense
ARNT	aryl hydrocarbon receptor nuclear translocator	g.chr1:150795707C>T	c.G1312A	GAA=>AAA	Glu=>Lys	p.E438K	Missense
ARNT2	aryl-hydrocarbon receptor nuclear translocator 2	g.chr15:80873649G>A	c.G1822A	GCA=>ACA	Ala=>Thr	p.A608T	Missense
ARNTL2	aryl hydrocarbon receptor nuclear translocator-like 2	g.chr12:27538475C>G	c.C435G	CTC=>CTG	Leu=>Leu	p.L145L	Synonymous
ARPC1A	actin related protein 2/3 complex, subunit 1A, 41kDa	g.chr7:98961253C>A	c.C1029A	TTC=>TTA	Phe=>Leu	p.F343L	Missense
ARPC4-TTLL3	ARPC4-TTLL3 readthrough	g.chr3:9870752C>G	c.C1656G	GCC=>GCG	Ala=>Ala	p.A552A	Synonymous
ARPC5	actin related protein 2/3 complex, subunit 5, 16kDa	g.chr1:183599608T>C	c.A381G	CAA=>CAG	Gln=>Gln	p.Q127Q	Synonymous
ARRDC3	arrestin domain containing 3	g.chr5:90672440G>C	c.C508G	CTG=>GTG	Leu=>Val	p.L170V	Missense
ARSF	arylsulfatase F	g.chrX:3002517G>A	c.G640A	GTT=>ATT	Val=>Ile	p.V214I	Missense
ARSH	arylsulfatase family, member H	g.chrX:2947325G>T	c.G1237T	GGA=>TGA	Gly=>Stop	p.G413*	Nonsense
ARSI	arylsulfatase family, member I	g.chr5:149677103C>T	c.G1384A	GTG=>ATG	Val=>Met	p.V462M	Missense
ARSI	arylsulfatase family, member I	g.chr5:149676878G>C	c.C1609G	CGA=>GGA	Arg=>Gly	p.R537G	Missense
ARSI	arylsulfatase family, member I	g.chr5:149677347G>T	c.C1140A	GGC=>GGA	Gly=>Gly	p.G380G	Synonymous
ART1	ADP-ribosyltransferase 1	g.chr11:3680912G>A	c.G163A	GCT=>ACT	Ala=>Thr	p.A55T	Missense
ART3	ADP-ribosyltransferase 3	g.chr4:76997095T>G	c.T53G	CTA=>CGA	Leu=>Arg	p.L18R	Missense
AS3MT	arsenic (+3 oxidation state) methyltransferase	g.chr10:104632265G>T	c.G231T	CTG=>CTT	Leu=>Leu	p.L77L	Synonymous
ASAH2	N-acylsphingosine amidohydrolase (non-lysosomal ceramidase) 2	g.chr10:52005100G>T	c.C242A	GCC=>GAC	Ala=>Asp	p.A81D	Missense
ASAP1	ArfGAP with SH3 domain, ankyrin repeat and PH domain 1	g.chr8:131124547G>A	c.C2194T	CGC=>TGC	Arg=>Cys	p.R732C	Missense
ASAP2	ArfGAP with SH3 domain, ankyrin repeat and PH domain 2	g.chr2:9347316C>A	c.C83A	ACC=>AAC	Thr=>Asn	p.T28N	Missense
ASAP2	ArfGAP with SH3 domain, ankyrin repeat and PH domain 2	g.chr2:9496443C>A	c.C1296A	GGC=>GGA	Gly=>Gly	p.G432G	Synonymous
ASB1	ankyrin repeat and SOCS box containing 1	g.chr2:239353170A>G	c.A682G	ACA=>GCA	Thr=>Ala	p.T228A	Missense
ASB12	ankyrin repeat and SOCS box containing 12	g.chrX:63445187C>A	c.G344T	AGT=>ATT	Ser=>Ile	p.S115I	Missense
ASB14	ankyrin repeat and SOCS box containing 14	g.chr3:57312652C>G	c.G329C	AGG=>ACG	Arg=>Thr	p.R110T	Missense
ASB15	ankyrin repeat and SOCS box containing 15	g.chr7:123267200C>A	c.C734A	TCG=>TAG	Ser=>Stop	p.S245*	Nonsense
ASB17	ankyrin repeat and SOCS box containing 17	g.chr1:76384768G>A	c.C757T	CCA=>TCA	Pro=>Ser	p.P253S	Missense
ASB2	ankyrin repeat and SOCS box containing 2	g.chr14:94404066C>A	c.G1605T	TGG=>TGT	Trp=>Cys	p.W535C	Missense
ASB2	ankyrin repeat and SOCS box containing 2	g.chr14:94430730G>T	c.C156A	ACC=>ACA	Thr=>Thr	p.T52T	Synonymous
ASB2	ankyrin repeat and SOCS box containing 2	g.chr14:94413845G>A	c.C758T	GCC=>GTC	Ala=>Val	p.A253V	Missense
ASB4	ankyrin repeat and SOCS box containing 4	g.chr7:95157305A>G	c.A668G	AAG=>AGG	Lys=>Arg	p.K223R	Missense
ASB4	ankyrin repeat and SOCS box containing 4	g.chr7:95166902A>G	c.A1112G	CAC=>CGC	His=>Arg	p.H371R	Missense
ASB4	ankyrin repeat and SOCS box containing 4	g.chr7:95165785G>T	c.G1015T	GAA=>TAA	Glu=>Stop	p.E339*	Nonsense
ASCC2	activating signal cointegrator 1 complex subunit 2	g.chr22:30210757C>A	c.610_splice	-	-	p.V204_splice	Splice site
ASCC2	activating signal cointegrator 1 complex subunit 2	g.chr22:30221097C>A	c.G231T	ATG=>ATT	Met=>Ile	p.M77I	Missense
ASCC3	activating signal cointegrator 1 complex subunit 3	g.chr6:101079010C>A	c.G4202T	GGT=>GTT	Gly=>Val	p.G1401V	Missense
ASCC3	activating signal cointegrator 1 complex subunit 3	g.chr6:101315856G>A	c.C18T	CTC=>CTT	Leu=>Leu	p.L6L	Synonymous
ASCC3	activating signal cointegrator 1 complex subunit 3	g.chr6:101090479T>A	c.A3879T	CCA=>CCT	Pro=>Pro	p.P1293P	Synonymous
ASCC3	activating signal cointegrator 1 complex subunit 3	g.chr6:101253745C>A	c.G813T	CTG=>CTT	Leu=>Leu	p.L271L	Synonymous
ASH1L	ash1 (absent, small, or homeotic)-like (Drosophila)	g.chr1:155408335G>A	c.C5611T	CAG=>TAG	Gln=>Stop	p.Q1871*	Nonsense
ASH1L	ash1 (absent, small, or homeotic)-like (Drosophila)	g.chr1:155451079T>A	c.A1582T	ACT=>TCT	Thr=>Ser	p.T528S	Missense
ASH1L	ash1 (absent, small, or homeotic)-like (Drosophila)	g.chr1:155451776T>A	c.A885T	GCA=>GCT	Ala=>Ala	p.A295A	Synonymous
ASIP	agouti signaling protein	g.chr20:32848285C>A	c.C105A	AGC=>AGA	Ser=>Arg	p.S35R	Missense
ASNS	asparagine synthetase (glutamine-hydrolyzing)	g.chr7:97482384G>T	c.C1215A	TAC=>TAA	Tyr=>Stop	p.Y405*	Nonsense
ASNSD1	asparagine synthetase domain containing 1	g.chr2:190530865G>T	c.G7T	GGC=>TGC	Gly=>Cys	p.G3C	Missense
ASNSD1	asparagine synthetase domain containing 1	g.chr2:190530940A>G	c.A82G	AAA=>GAA	Lys=>Glu	p.K28E	Missense
ASPH	aspartate beta-hydroxylase	g.chr8:62438673T>A	c.1765_splice	-	-	p.S589_splice	Splice site
ASPH	aspartate beta-hydroxylase	g.chr8:62626911G>A	c.C20T	GCC=>GTC	Ala=>Val	p.A7V	Missense
ASPM	asp (abnormal spindle) homolog, microcephaly associated (Drosophila)	g.chr1:197072368T>A	c.A6013T	AGG=>TGG	Arg=>Trp	p.R2005W	Missense
ASPM	asp (abnormal spindle) homolog, microcephaly associated (Drosophila)	g.chr1:197102622C>T	c.G2277A	CGG=>CGA	Arg=>Arg	p.R759R	Synonymous
ASPM	asp (abnormal spindle) homolog, microcephaly associated (Drosophila)	g.chr1:197104332C>A	c.G2067T	ATG=>ATT	Met=>Ile	p.M689I	Missense
ASPM	asp (abnormal spindle) homolog, microcephaly associated (Drosophila)	g.chr1:197071479C>A	c.G6902T	TGT=>TTT	Cys=>Phe	p.C2301F	Missense
ASPM	asp (abnormal spindle) homolog, microcephaly associated (Drosophila)	g.chr1:197074055T>G	c.A4326C	CAA=>CAC	Gln=>His	p.Q1442H	Missense
ASPM	asp (abnormal spindle) homolog, microcephaly associated (Drosophila)	g.chr1:197112361C>G	c.G1021C	GAT=>CAT	Asp=>His	p.D341H	Missense
ASPM	asp (abnormal spindle) homolog, microcephaly associated (Drosophila)	g.chr1:197091608C>T	c.G3508A	GAA=>AAA	Glu=>Lys	p.E1170K	Missense
ASPN	asporin	g.chr9:95227296G>T	c.C617A	CCT=>CAT	Pro=>His	p.P206H	Missense
ASPN	asporin	g.chr9:95227297G>T	c.C616A	CCT=>ACT	Pro=>Thr	p.P206T	Missense
ASPSCR1	alveolar soft part sarcoma chromosome region, candidate 1	g.chr17:79953927C>T	c.C492T	GGC=>GGT	Gly=>Gly	p.G164G	Synonymous
ASTN1	astrotactin 1	g.chr1:176853474C>A	c.3226_splice	-	-	p.E1076_splice	Splice site
ASTN1	astrotactin 1	g.chr1:177001843G>T	c.C614A	CCT=>CAT	Pro=>His	p.P205H	Missense
ASTN1	astrotactin 1	g.chr1:176853475C>A	c.G3226T	GGT=>TGT	Glu=>Stop	p.E1076*	Nonsense
ASTN1	astrotactin 1	g.chr1:176853475C>A	c.G3226T	GGT=>TGT	Glu=>Stop	p.E1076*	Nonsense
ASTN1	astrotactin 1	g.chr1:176863746G>T	c.C2892A	ACC=>ACA	Thr=>Thr	p.T964T	Synonymous
ASTN1	astrotactin 1	g.chr1:176915145C>A	c.G2166T	CAG=>CAT	Gln=>His	p.Q722H	Missense
ASTN1	astrotactin 1	g.chr1:177001816C>T	c.G641A	CGG=>CAG	Arg=>Gln	p.R214Q	Missense
ASTN1	astrotactin 1	g.chr1:177030236C>G	c.G449C	AGG=>ACG	Arg=>Thr	p.R150T	Missense
ASTN1	astrotactin 1	g.chr1:176853606T>G	c.A3095C	CAC=>CCC	His=>Pro	p.H1032P	Missense
ASTN1	astrotactin 1	g.chr1:177001676C>A	c.G781T	GGG=>TGG	Gly=>Trp	p.G261W	Missense
ASTN1	astrotactin 1	g.chr1:177001666A>C	c.T791G	TTT=>TGT	Phe=>Cys	p.F264C	Missense
ASTN2	astrotactin 2	g.chr9:119203019C>A	c.G807T	GAG=>GAT	Glu=>Asp	p.E269D	Missense
ASTN2	astrotactin 2	g.chr9:119491293G>A	c.C2451T	CTC=>CTT	Leu=>Leu	p.L817L	Synonymous
ASTN2	astrotactin 2	g.chr9:119976721C>A	c.G931T	GAG=>TAG	Glu=>Stop	p.E311*	Nonsense
ASXL3	additional sex combs like 3 (Drosophila)	g.chr18:31325578C>T	c.C5766T	GAC=>GAT	Asp=>Asp	p.D1922D	Synonymous
ASXL3	additional sex combs like 3 (Drosophila)	g.chr18:31325579G>T	c.G5767T	GCT=>TCT	Ala=>Ser	p.A1923S	Missense
ASXL3	additional sex combs like 3 (Drosophila)	g.chr18:31319985G>A	c.G2617A	GAA=>AAA	Glu=>Lys	p.E873K	Missense
ASXL3	additional sex combs like 3 (Drosophila)	g.chr18:31314356C>A	c.C1059A	TTC=>TTA	Phe=>Leu	p.F353L	Missense
ASXL3	additional sex combs like 3 (Drosophila)	g.chr18:31323964T>A	c.T4152A	ACT=>ACA	Thr=>Thr	p.T1384T	Synonymous
ASXL3	additional sex combs like 3 (Drosophila)	g.chr18:31320066G>T	c.G2698T	GCT=>TCT	Ala=>Ser	p.A900S	Missense
ASXL3	additional sex combs like 3 (Drosophila)	g.chr18:31324430A>T	c.A4618T	ATT=>TTT	Ile=>Phe	p.I1540F	Missense
ASXL3	additional sex combs like 3 (Drosophila)	g.chr18:31319095C>A	c.C1727A	TCA=>TAA	Ser=>Stop	p.S576*	Nonsense
ASXL3	additional sex combs like 3 (Drosophila)	g.chr18:31323454G>A	c.G3642A	GAG=>GAA	Glu=>Glu	p.E1214E	Synonymous
ASZ1	ankyrin repeat, SAM and basic leucine zipper domain containing 1	g.chr7:117023122T>C	c.A730G	AAA=>GAA	Lys=>Glu	p.K244E	Missense
ATAD1	ATPase family, AAA domain containing 1	g.chr10:89544284C>G	c.G526C	GCT=>CCT	Ala=>Pro	p.A176P	Missense
ATAD2	ATPase family, AAA domain containing 2	g.chr8:124349870C>T	c.G3046A	GAT=>AAT	Asp=>Asn	p.D1016N	Missense
ATAD2B	ATPase family, AAA domain containing 2B	g.chr2:24086280C>G	c.G1450C	GAA=>CAA	Glu=>Gln	p.E484Q	Missense
ATAD2B	ATPase family, AAA domain containing 2B	g.chr2:24042751A>G	c.T2133C	GAT=>GAC	Asp=>Asp	p.D711D	Synonymous
ATAD2B	ATPase family, AAA domain containing 2B	g.chr2:24042751A>G	c.T2133C	GAT=>GAC	Asp=>Asp	p.D711D	Synonymous
ATAD3A	ATPase family, AAA domain containing 3A	g.chr1:1452655G>T	c.G391T	GAG=>TAG	Glu=>Stop	p.E131*	Nonsense
ATAD3A	ATPase family, AAA domain containing 3A	g.chr1:1463098A>C	c.A1361C	AAC=>ACC	Asn=>Thr	p.N454T	Missense
ATAD3B	ATPase family, AAA domain containing 3B	g.chr1:1431034C>G	c.C1784G	TCA=>TGA	Ser=>Stop	p.S595*	Nonsense
ATAD3B	ATPase family, AAA domain containing 3B	g.chr1:1425742G>T	c.G1443T	CGG=>CGT	Arg=>Arg	p.R481R	Synonymous
ATAD3B	ATPase family, AAA domain containing 3B	g.chr1:1421600G>C	c.G1074C	AAG=>AAC	Lys=>Asn	p.K358N	Missense
ATAD3B	ATPase family, AAA domain containing 3B	g.chr1:1421993G>T	c.G1159T	GAA=>TAA	Glu=>Stop	p.E387*	Nonsense
ATAD5	ATPase family, AAA domain containing 5	g.chr17:29220414C>G	c.C4543G	CTA=>GTA	Leu=>Val	p.L1515V	Missense
ATAD5	ATPase family, AAA domain containing 5	g.chr17:29220820C>G	c.C4949G	TCT=>TGT	Ser=>Cys	p.S1650C	Missense
ATAD5	ATPase family, AAA domain containing 5	g.chr17:29220785T>A	c.T4914A	TGT=>TGA	Cys=>Stop	p.C1638*	Nonsense
ATF6	activating transcription factor 6	g.chr1:161751772A>G	c.A230G	AAC=>AGC	Asn=>Ser	p.N77S	Missense
ATF7IP	activating transcription factor 7 interacting protein	g.chr12:14599921G>T	c.1930_splice	-	-	p.A644_splice	Splice site
ATF7IP	activating transcription factor 7 interacting protein	g.chr12:14599921G>T	c.1930_splice	-	-	p.A644_splice	Splice site
ATF7IP	activating transcription factor 7 interacting protein	g.chr12:14619486G>T	c.G2824T	GCT=>TCT	Ala=>Ser	p.A942S	Missense
ATF7IP	activating transcription factor 7 interacting protein	g.chr12:14631298C>T	c.C2989T	CAG=>TAG	Gln=>Stop	p.Q997*	Nonsense
ATF7IP	activating transcription factor 7 interacting protein	g.chr12:14614058C>G	c.C2788G	CCA=>GCA	Pro=>Ala	p.P930A	Missense
ATF7IP	activating transcription factor 7 interacting protein	g.chr12:14577361C>G	c.C512G	TCT=>TGT	Ser=>Cys	p.S171C	Missense
ATF7IP	activating transcription factor 7 interacting protein	g.chr12:14650906_14650906delA	c.3712delA	-	-	p.K1238fs	Frame-shift_Indel
ATF7IP2	activating transcription factor 7 interacting protein 2	g.chr16:10524513A>G	c.A36G	TTA=>TTG	Leu=>Leu	p.L12L	Synonymous
ATG13	autophagy related 13	g.chr11:46680955G>C	c.G472C	GAC=>CAC	Asp=>His	p.D158H	Missense
ATG16L1	autophagy related 16-like 1 (S. cerevisiae)	g.chr2:234164747G>C	c.116_splice	-	-	p.Y39_splice	Splice site
ATG2B	autophagy related 2B	g.chr14:96795095C>A	c.G1890T	ACG=>ACT	Thr=>Thr	p.T630T	Synonymous
ATG2B	autophagy related 2B	g.chr14:96829199G>C	c.C115G	CTG=>GTG	Leu=>Val	p.L39V	Missense
ATG4A	autophagy related 4A, cysteine peptidase	g.chrX:107380324A>G	c.A471G	AAA=>AAG	Lys=>Lys	p.K157K	Synonymous
ATG5	autophagy related 5	g.chr6:106764006C>T	c.G78A	GAG=>GAA	Glu=>Glu	p.E26E	Synonymous
ATG5	autophagy related 5	g.chr6:106764008C>T	c.G76A	GAG=>AAG	Glu=>Lys	p.E26K	Missense
ATL3	atlastin GTPase 3	g.chr11:63426668C>T	c.G103A	GAT=>AAT	Asp=>Asn	p.D35N	Missense
ATM	ataxia telangiectasia mutated	g.chr11:108151895G>C	c.G3576C	AAG=>AAC	Lys=>Asn	p.K1192N	Missense
ATM	ataxia telangiectasia mutated	g.chr11:108151895G>C	c.G3576C	AAG=>AAC	Lys=>Asn	p.K1192N	Missense
ATM	ataxia telangiectasia mutated	g.chr11:108173724G>T	c.G5464T	GAA=>TAA	Glu=>Stop	p.E1822*	Nonsense
ATM	ataxia telangiectasia mutated	g.chr11:108163474G>A	c.G4565A	GGT=>GAT	Gly=>Asp	p.G1522D	Missense
ATM	ataxia telangiectasia mutated	g.chr11:108235862G>C	c.G8904C	TTG=>TTC	Leu=>Phe	p.L2968F	Missense
ATM	ataxia telangiectasia mutated	g.chr11:108098600G>T	c.G170T	TGG=>TTG	Trp=>Leu	p.W57L	Missense
ATM	ataxia telangiectasia mutated	g.chr11:108098614A>T	c.A184T	AGG=>TGG	Arg=>Stop	p.R62*	Nonsense
ATM	ataxia telangiectasia mutated	g.chr11:108098614A>T	c.A184T	AGG=>TGG	Arg=>Stop	p.R62*	Nonsense
ATN1	atrophin 1	g.chr12:7050611G>T	c.G3433T	GCA=>TCA	Ala=>Ser	p.A1145S	Missense
ATN1	atrophin 1	g.chr12:7044995G>T	c.G565T	GTG=>TTG	Val=>Leu	p.V189L	Missense
ATP10A	ATPase, class V, type 10A	g.chr15:25947132G>C	c.C2691G	GTC=>GTG	Val=>Val	p.V897V	Synonymous
ATP10A	ATPase, class V, type 10A	g.chr15:25961972G>A	c.C1681T	CTC=>TTC	Leu=>Phe	p.L561F	Missense
ATP10A	ATPase, class V, type 10A	g.chr15:25972323G>C	c.C831G	GGC=>GGG	Gly=>Gly	p.G277G	Synonymous
ATP10A	ATPase, class V, type 10A	g.chr15:25961954C>A	c.G1699T	GAC=>TAC	Asp=>Tyr	p.D567Y	Missense
ATP10B	ATPase, class V, type 10B	g.chr5:159996582A>T	c.T3859A	TGG=>AGG	Trp=>Arg	p.W1287R	Missense
ATP10D	ATPase, class V, type 10D	g.chr4:47589155G>A	c.G3873A	CAG=>CAA	Gln=>Gln	p.Q1291Q	Synonymous
ATP11B	ATPase, class VI, type 11B	g.chr3:182591796G>T	c.G2245T	GCC=>TCC	Ala=>Ser	p.A749S	Missense
ATP11C	ATPase, class VI, type 11C	g.chrX:138869377C>G	c.G1556C	CGA=>CCA	Arg=>Pro	p.R519P	Missense
ATP11C	ATPase, class VI, type 11C	g.chrX:138878606G>T	c.C1041A	TTC=>TTA	Phe=>Leu	p.F347L	Missense
ATP11C	ATPase, class VI, type 11C	g.chrX:138871571C>T	c.G1292A	GGC=>GAC	Gly=>Asp	p.G431D	Missense
ATP12A	ATPase, H+/K+ transporting, nongastric, alpha polypeptide	g.chr13:25266719G>T	c.G1239T	TGG=>TGT	Trp=>Cys	p.W413C	Missense
ATP12A	ATPase, H+/K+ transporting, nongastric, alpha polypeptide	g.chr13:25276094C>A	c.C1921A	CAT=>AAT	His=>Asn	p.H641N	Missense
ATP12A	ATPase, H+/K+ transporting, nongastric, alpha polypeptide	g.chr13:25285638G>T	c.G3116T	TGG=>TTG	Trp=>Leu	p.W1039L	Missense
ATP12A	ATPase, H+/K+ transporting, nongastric, alpha polypeptide	g.chr13:25285639G>T	c.G3117T	TGG=>TGT	Trp=>Cys	p.W1039C	Missense
ATP13A1	ATPase type 13A1	g.chr19:19766210C>A	c.G1449T	CTG=>CTT	Leu=>Leu	p.L483L	Synonymous
ATP13A2	ATPase type 13A2	g.chr1:17323614C>A	c.G1081T	GCA=>TCA	Ala=>Ser	p.A361S	Missense
ATP13A3	ATPase type 13A3	g.chr3:194158179T>A	c.A1860T	ATA=>ATT	Ile=>Ile	p.I620I	Synonymous
ATP13A4	ATPase type 13A4	g.chr3:193120613T>G	c.A3419C	AAA=>ACA	Lys=>Thr	p.K1140T	Missense
ATP13A4	ATPase type 13A4	g.chr3:193188760T>G	c.A831C	TCA=>TCC	Ser=>Ser	p.S277S	Synonymous
ATP13A4	ATPase type 13A4	g.chr3:193207621G>A	c.C636T	TTC=>TTT	Phe=>Phe	p.F212F	Synonymous
ATP13A4	ATPase type 13A4	g.chr3:193185237T>C	c.A982G	ATG=>GTG	Met=>Val	p.M328V	Missense
ATP13A5	ATPase type 13A5	g.chr3:193019037C>G	c.G2738C	GGC=>GCC	Gly=>Ala	p.G913A	Missense
ATP1A2	ATPase, Na+/K+ transporting, alpha 2 polypeptide	g.chr1:160105702C>A	c.C2358A	CCC=>CCA	Pro=>Pro	p.P786P	Synonymous
ATP1A3	ATPase, Na+/K+ transporting, alpha 3 polypeptide	g.chr19:42474458G>T	c.C2421A	GTC=>GTA	Val=>Val	p.V807V	Synonymous
ATP1A3	ATPase, Na+/K+ transporting, alpha 3 polypeptide	g.chr19:42474625G>T	c.C2333A	ACG=>AAG	Thr=>Lys	p.T778K	Missense
ATP1B2	ATPase, Na+/K+ transporting, beta 2 polypeptide	g.chr17:7557202C>A	c.C285A	GTC=>GTA	Val=>Val	p.V95V	Synonymous
ATP2A2	ATPase, Ca++ transporting, cardiac muscle, slow twitch 2	g.chr12:110778797A>G	c.A2095G	ATG=>GTG	Met=>Val	p.M699V	Missense
ATP2A3	ATPase, Ca++ transporting, ubiquitous	g.chr17:3846689T>G	c.A1415C	AAC=>ACC	Asn=>Thr	p.N472T	Missense
ATP2A3	ATPase, Ca++ transporting, ubiquitous	g.chr17:3838520T>A	c.A2576T	GAC=>GTC	Asp=>Val	p.D859V	Missense
ATP2B1	ATPase, Ca++ transporting, plasma membrane 1	g.chr12:90049612A>G	c.T52C	TTG=>CTG	Leu=>Leu	p.L18L	Synonymous
ATP2B1	ATPase, Ca++ transporting, plasma membrane 1	g.chr12:90035950C>T	c.G391A	GAA=>AAA	Glu=>Lys	p.E131K	Missense
ATP2B2	ATPase, Ca++ transporting, plasma membrane 2	g.chr3:10491123C>G	c.G105C	ATG=>ATC	Met=>Ile	p.M35I	Missense
ATP2B2	ATPase, Ca++ transporting, plasma membrane 2	g.chr3:10419975C>T	c.G1027A	GGC=>AGC	Gly=>Ser	p.G343S	Missense
ATP2B3	ATPase, Ca++ transporting, plasma membrane 3	g.chrX:152801840G>A	c.G135A	GCG=>GCA	Ala=>Ala	p.A45A	Synonymous
ATP2B3	ATPase, Ca++ transporting, plasma membrane 3	g.chrX:152825336G>T	c.G2775T	ATG=>ATT	Met=>Ile	p.M925I	Missense
ATP2B4	ATPase, Ca++ transporting, plasma membrane 4	g.chr1:203677091G>C	c.G1416C	ATG=>ATC	Met=>Ile	p.M472I	Missense
ATP2B4	ATPase, Ca++ transporting, plasma membrane 4	g.chr1:203668593G>T	c.G397T	GGT=>TGT	Gly=>Cys	p.G133C	Missense
ATP2C2	ATPase, Ca++ transporting, type 2C, member 2	g.chr16:84474502C>T	c.C1249T	CTT=>TTT	Leu=>Phe	p.L417F	Missense
ATP4A	ATPase, H+/K+ exchanging, alpha polypeptide	g.chr19:36046402C>A	c.G2097T	ATG=>ATT	Met=>Ile	p.M699I	Missense
ATP4A	ATPase, H+/K+ exchanging, alpha polypeptide	g.chr19:36046398A>G	c.T2101C	TTT=>CTT	Phe=>Leu	p.F701L	Missense
ATP5E	ATP synthase, H+ transporting, mitochondrial F1 complex, epsilon subunit	g.chr20:57605445T>C	c.A72G	AGA=>AGG	Arg=>Arg	p.R24R	Synonymous
ATP5F1	ATP synthase, H+ transporting, mitochondrial Fo complex, subunit B1	g.chr1:112002240A>G	c.A675G	CAA=>CAG	Gln=>Gln	p.Q225Q	Synonymous
ATP5J	ATP synthase, H+ transporting, mitochondrial Fo complex, subunit F6	g.chr21:27101974C>A	c.G132T	GTG=>GTT	Val=>Val	p.V44V	Synonymous
ATP5J	ATP synthase, H+ transporting, mitochondrial Fo complex, subunit F6	g.chr21:27102099G>A	c.C7T	CTT=>TTT	Leu=>Phe	p.L3F	Missense
ATP5O	ATP synthase, H+ transporting, mitochondrial F1 complex, O subunit	g.chr21:35288050C>T	c.G18A	GTG=>GTA	Val=>Val	p.V6V	Synonymous
ATP6AP1	ATPase, H+ transporting, lysosomal accessory protein 1	g.chrX:153663748A>T	c.A1100T	TAC=>TTC	Tyr=>Phe	p.Y367F	Missense
ATP6AP1L	ATPase, H+ transporting, lysosomal accessory protein 1-like	g.chr5:81613830C>T	c.C386T	GCC=>GTC	Ala=>Val	p.A129V	Missense
ATP6V0A1	ATPase, H+ transporting, lysosomal V0 subunit a1	g.chr17:40630488G>T	c.G535T	GCT=>TCT	Ala=>Ser	p.A179S	Missense
ATP6V0A2	ATPase, H+ transporting, lysosomal V0 subunit a2	g.chr12:124209204C>G	c.C298G	CAG=>GAG	Gln=>Glu	p.Q100E	Missense
ATP6V0A4	ATPase, H+ transporting, lysosomal V0 subunit a4	g.chr7:138437553C>A	c.G846T	CAG=>CAT	Gln=>His	p.Q282H	Missense
ATP6V0D1	ATPase, H+ transporting, lysosomal 38kDa, V0 subunit d1	g.chr16:67514867C>G	c.G123C	ACG=>ACC	Thr=>Thr	p.T41T	Synonymous
ATP6V1A	ATPase, H+ transporting, lysosomal 70kDa, V1 subunit A	g.chr3:113513967G>A	c.G1142A	CGT=>CAT	Arg=>His	p.R381H	Missense
ATP6V1B1	ATPase, H+ transporting, lysosomal 56/58kDa, V1 subunit B1	g.chr2:71190323G>A	c.G941A	CGC=>CAC	Arg=>His	p.R314H	Missense
ATP6V1B2	ATPase, H+ transporting, lysosomal 56/58kDa, V1 subunit B2	g.chr8:20066983G>T	c.G232T	GAT=>TAT	Asp=>Tyr	p.D78Y	Missense
ATP6V1C2	ATPase, H+ transporting, lysosomal 42kDa, V1 subunit C2	g.chr2:10923379T>G	c.T1136G	CTT=>CGT	Leu=>Arg	p.L379R	Missense
ATP6V1E1	ATPase, H+ transporting, lysosomal 31kDa, V1 subunit E1	g.chr22:18083875C>A	c.G283T	GAT=>TAT	Asp=>Tyr	p.D95Y	Missense
ATP6V1F	ATPase, H+ transporting, lysosomal 14kDa, V1 subunit F	g.chr7:128505602G>T	c.G330T	AGG=>AGT	Arg=>Ser	p.R110S	Missense
ATP6V1H	ATPase, H+ transporting, lysosomal 50/57kDa, V1 subunit H	g.chr8:54742005T>A	c.A305T	CAG=>CTG	Gln=>Leu	p.Q102L	Missense
ATP6V1H	ATPase, H+ transporting, lysosomal 50/57kDa, V1 subunit H	g.chr8:54742005T>A	c.A305T	CAG=>CTG	Gln=>Leu	p.Q102L	Missense
ATP7B	ATPase, Cu++ transporting, beta polypeptide	g.chr13:52539094C>A	c.G1783T	GCC=>TCC	Ala=>Ser	p.A595S	Missense
ATP7B	ATPase, Cu++ transporting, beta polypeptide	g.chr13:52511653T>C	c.A3241G	ACG=>GCG	Thr=>Ala	p.T1081A	Missense
ATP7B	ATPase, Cu++ transporting, beta polypeptide	g.chr13:52509756A>C	c.T3476G	GTG=>GGG	Val=>Gly	p.V1159G	Missense
ATP7B	ATPase, Cu++ transporting, beta polypeptide	g.chr13:52544836C>A	c.G1335T	ATG=>ATT	Met=>Ile	p.M445I	Missense
ATP7B	ATPase, Cu++ transporting, beta polypeptide	g.chr13:52511729G>A	c.C3165T	GTC=>GTT	Val=>Val	p.V1055V	Synonymous
ATP8A2	ATPase, aminophospholipid transporter, class I, type 8A, member 2	g.chr13:26125559G>T	c.G975T	TTG=>TTT	Leu=>Phe	p.L325F	Missense
ATP8A2	ATPase, aminophospholipid transporter, class I, type 8A, member 2	g.chr13:26133185C>T	c.C1338T	GCC=>GCT	Ala=>Ala	p.A446A	Synonymous
ATP8A2	ATPase, aminophospholipid transporter, class I, type 8A, member 2	g.chr13:26343350G>T	c.G2551T	GAT=>TAT	Asp=>Tyr	p.D851Y	Missense
ATP8A2	ATPase, aminophospholipid transporter, class I, type 8A, member 2	g.chr13:26133130A>G	c.A1283G	GAC=>GGC	Asp=>Gly	p.D428G	Missense
ATP8B1	ATPase, aminophospholipid transporter, class I, type 8B, member 1	g.chr18:55342132C>T	c.G1753A	GAA=>AAA	Glu=>Lys	p.E585K	Missense
ATP8B2	ATPase, aminophospholipid transporter, class I, type 8B, member 2	g.chr1:154317240G>T	c.G2364T	CTG=>CTT	Leu=>Leu	p.L788L	Synonymous
ATP8B2	ATPase, aminophospholipid transporter, class I, type 8B, member 2	g.chr1:154309917C>T	c.C931T	CCG=>TCG	Pro=>Ser	p.P311S	Missense
ATP8B3	ATPase, aminophospholipid transporter, class I, type 8B, member 3	g.chr19:1806125C>A	c.G562T	GTC=>TTC	Val=>Phe	p.V188F	Missense
ATP8B3	ATPase, aminophospholipid transporter, class I, type 8B, member 3	g.chr19:1802019T>C	c.A947G	AAC=>AGC	Asn=>Ser	p.N316S	Missense
ATP8B3	ATPase, aminophospholipid transporter, class I, type 8B, member 3	g.chr19:1811721G>A	c.C15T	CCC=>CCT	Pro=>Pro	p.P5P	Synonymous
ATP8B4	ATPase, class I, type 8B, member 4	g.chr15:50168647T>A	c.A2855T	AAG=>ATG	Lys=>Met	p.K952M	Missense
ATP9B	ATPase, class II, type 9B	g.chr18:77104334A>G	c.A2452G	ATA=>GTA	Ile=>Val	p.I818V	Missense
ATR	ataxia telangiectasia and Rad3 related	g.chr3:142178076T>C	c.A7342G	ACA=>GCA	Thr=>Ala	p.T2448A	Missense
ATR	ataxia telangiectasia and Rad3 related	g.chr3:142188295T>A	c.A6436T	ATC=>TTC	Ile=>Phe	p.I2146F	Missense
ATR	ataxia telangiectasia and Rad3 related	g.chr3:142274971T>C	c.A2089G	AAA=>GAA	Lys=>Glu	p.K697E	Missense
ATR	ataxia telangiectasia and Rad3 related	g.chr3:142224045C>G	c.G5132C	AGC=>ACC	Ser=>Thr	p.S1711T	Missense
ATR	ataxia telangiectasia and Rad3 related	g.chr3:142268445G>A	c.C3047T	ACT=>ATT	Thr=>Ile	p.T1016I	Missense
ATR	ataxia telangiectasia and Rad3 related	g.chr3:142243002C>A	c.G3985T	GAA=>TAA	Glu=>Stop	p.E1329*	Nonsense
ATRIP	ATR interacting protein	g.chr3:48505170C>T	c.C1772T	CCA=>CTA	Pro=>Leu	p.P591L	Missense
ATRNL1	attractin-like 1	g.chr10:116975457T>G	c.T1351G	TCA=>GCA	Ser=>Ala	p.S451A	Missense
ATRNL1	attractin-like 1	g.chr10:117075157T>C	c.T2948C	CTT=>CCT	Leu=>Pro	p.L983P	Missense
ATRNL1	attractin-like 1	g.chr10:117027865G>A	c.G2044A	GGG=>AGG	Gly=>Arg	p.G682R	Missense
ATRNL1	attractin-like 1	g.chr10:117486865G>C	c.G3903C	GAG=>GAC	Glu=>Asp	p.E1301D	Missense
ATRNL1	attractin-like 1	g.chr10:117486865G>C	c.G3903C	GAG=>GAC	Glu=>Asp	p.E1301D	Missense
ATRNL1	attractin-like 1	g.chr10:116931024C>G	c.C1322G	ACA=>AGA	Thr=>Arg	p.T441R	Missense
ATRX	alpha thalassemia/mental retardation syndrome X-linked	g.chrX:76814231G>C	c.C6299G	TCT=>TGT	Ser=>Cys	p.S2100C	Missense
ATRX	alpha thalassemia/mental retardation syndrome X-linked	g.chrX:76939121C>T	c.G1513A	GAT=>AAT	Asp=>Asn	p.D505N	Missense
ATRX	alpha thalassemia/mental retardation syndrome X-linked	g.chrX:76829796T>C	c.A6131G	GAC=>GGC	Asp=>Gly	p.D2044G	Missense
ATXN1	ataxin 1	g.chr6:16327897C>A	c.G645T	CAG=>CAT	Gln=>His	p.Q215H	Missense
ATXN1	ataxin 1	g.chr6:16327921C>A	c.G621T	CAG=>CAT	Gln=>His	p.Q207H	Missense
ATXN1	ataxin 1	g.chr6:16327903C>A	c.G639T	CAG=>CAT	Gln=>His	p.Q213H	Missense
ATXN1	ataxin 1	g.chr6:16327891C>A	c.G651T	CAG=>CAT	Gln=>His	p.Q217H	Missense
ATXN1	ataxin 1	g.chr6:16327891C>A	c.G651T	CAG=>CAT	Gln=>His	p.Q217H	Missense
ATXN2	ataxin 2	g.chr12:111891550C>A	c.G3844T	GCT=>TCT	Ala=>Ser	p.A1282S	Missense
ATXN2	ataxin 2	g.chr12:112036770C>T	c.G549A	CAG=>CAA	Gln=>Gln	p.Q183Q	Synonymous
ATXN7L1	ataxin 7-like 1	g.chr7:105516996C>A	c.G9T	TCG=>TCT	Ser=>Ser	p.S3S	Synonymous
ATXN7L2	ataxin 7-like 2	g.chr1:110033978G>T	c.G1793T	TGT=>TTT	Cys=>Phe	p.C598F	Missense
AURKB	aurora kinase B	g.chr17:8110546C>G	c.G346C	GAG=>CAG	Glu=>Gln	p.E116Q	Missense
AURKC	aurora kinase C	g.chr19:57744008T>A	c.T395A	CTG=>CAG	Leu=>Gln	p.L132Q	Missense
AURKC	aurora kinase C	g.chr19:57744862G>T	c.G470T	TGC=>TTC	Cys=>Phe	p.C157F	Missense
AVEN	apoptosis, caspase activation inhibitor	g.chr15:34159910C>A	c.G759T	GTG=>GTT	Val=>Val	p.V253V	Synonymous
AVEN	apoptosis, caspase activation inhibitor	g.chr15:34159710A>T	c.T959A	GTC=>GAC	Val=>Asp	p.V320D	Missense
AVL9	AVL9 homolog (S. cerevisiase)	g.chr7:32620422A>G	c.A1751G	CAG=>CGG	Gln=>Arg	p.Q584R	Missense
AVPR1A	arginine vasopressin receptor 1A	g.chr12:63544476G>C	c.C141G	AAC=>AAG	Asn=>Lys	p.N47K	Missense
AVPR1B	arginine vasopressin receptor 1B	g.chr1:206225190C>A	c.C750A	CCC=>CCA	Pro=>Pro	p.P250P	Synonymous
AVPR2	arginine vasopressin receptor 2	g.chrX:153171696G>A	c.G736A	GGG=>AGG	Gly=>Arg	p.G246R	Missense
AWAT2	acyl-CoA wax alcohol acyltransferase 2	g.chrX:69264218_69264218delC	c.180delG	-	-	p.W60X	Frame-shift_Indel
AXDND1	axonemal dynein light chain domain containing 1	g.chr1:179452261A>G	c.1998_splice	-	-	p.S666_splice	Splice site
AXDND1	axonemal dynein light chain domain containing 1	g.chr1:179364329G>T	c.G1101T	AAG=>AAT	Lys=>Asn	p.K367N	Missense
AZGP1	alpha-2-glycoprotein 1, zinc-binding	g.chr7:99564704C>A	c.G819T	CAG=>CAT	Gln=>His	p.Q273H	Missense
AZGP1	alpha-2-glycoprotein 1, zinc-binding	g.chr7:99565791G>C	c.C600G	ATC=>ATG	Ile=>Met	p.I200M	Missense
AZI1	5-azacytidine induced 1	g.chr17:79170788C>A	c.G1715T	CGG=>CTG	Arg=>Leu	p.R572L	Missense
AZI1	5-azacytidine induced 1	g.chr17:79164870C>T	c.G2672A	CGG=>CAG	Arg=>Gln	p.R891Q	Missense
AZI1	5-azacytidine induced 1	g.chr17:79168719C>T	c.G2070A	GAG=>GAA	Glu=>Glu	p.E690E	Synonymous
AZIN1	antizyme inhibitor 1	g.chr8:103841610C>G	c.G1125C	GTG=>GTC	Val=>Val	p.V375V	Synonymous
AZIN1	antizyme inhibitor 1	g.chr8:103851970T>A	c.A184T	ATA=>TTA	Ile=>Leu	p.I62L	Missense
B2M	beta-2-microglobulin	g.chr15:45007842G>T	c.G289T	GAG=>TAG	Glu=>Stop	p.E97*	Nonsense
B3GALNT1	beta-1,3-N-acetylgalactosaminyltransferase 1 (globoside blood group)	g.chr3:160804364C>A	c.G179T	AGA=>ATA	Arg=>Ile	p.R60I	Missense
B3GALNT2	beta-1,3-N-acetylgalactosaminyltransferase 2	g.chr1:235616440C>T	c.G1330A	GGC=>AGC	Gly=>Ser	p.G444S	Missense
B3GALT1	UDP-Gal:betaGlcNAc beta 1,3-galactosyltransferase, polypeptide 1	g.chr2:168726306A>G	c.A757G	AAG=>GAG	Lys=>Glu	p.K253E	Missense
B3GALT2	UDP-Gal:betaGlcNAc beta 1,3-galactosyltransferase, polypeptide 2	g.chr1:193150141T>A	c.A552T	CAA=>CAT	Gln=>His	p.Q184H	Missense
B3GALT2	UDP-Gal:betaGlcNAc beta 1,3-galactosyltransferase, polypeptide 2	g.chr1:193150596G>A	c.C97T	CTA=>TTA	Leu=>Leu	p.L33L	Synonymous
B3GALT5	UDP-Gal:betaGlcNAc beta 1,3-galactosyltransferase, polypeptide 5	g.chr21:41032710C>T	c.C224T	GCC=>GTC	Ala=>Val	p.A75V	Missense
B3GALT5	UDP-Gal:betaGlcNAc beta 1,3-galactosyltransferase, polypeptide 5	g.chr21:41032610G>C	c.G124C	GGG=>CGG	Gly=>Arg	p.G42R	Missense
B3GNT1	UDP-GlcNAc:betaGal beta-1,3-N-acetylglucosaminyltransferase 1	g.chr11:66114408G>T	c.C609A	ACC=>ACA	Thr=>Thr	p.T203T	Synonymous
B3GNT3	UDP-GlcNAc:betaGal beta-1,3-N-acetylglucosaminyltransferase 3	g.chr19:17918981G>T	c.G365T	CGC=>CTC	Arg=>Leu	p.R122L	Missense
B3GNT3	UDP-GlcNAc:betaGal beta-1,3-N-acetylglucosaminyltransferase 3	g.chr19:17919028G>T	c.G412T	GGT=>TGT	Gly=>Cys	p.G138C	Missense
B3GNT4	UDP-GlcNAc:betaGal beta-1,3-N-acetylglucosaminyltransferase 4	g.chr12:122690954G>A	c.G156A	GCG=>GCA	Ala=>Ala	p.A52A	Synonymous
B4GALNT1	beta-1,4-N-acetyl-galactosaminyl transferase 1	g.chr12:58025102G>C	c.C264G	GGC=>GGG	Gly=>Gly	p.G88G	Synonymous
B4GALNT2	beta-1,4-N-acetyl-galactosaminyl transferase 2	g.chr17:47236545C>A	c.C645A	ACC=>ACA	Thr=>Thr	p.T215T	Synonymous
B4GALNT3	beta-1,4-N-acetyl-galactosaminyl transferase 3	g.chr12:654055C>G	c.C455G	ACA=>AGA	Thr=>Arg	p.T152R	Missense
B4GALNT3	beta-1,4-N-acetyl-galactosaminyl transferase 3	g.chr12:668531G>A	c.G2832A	ATG=>ATA	Met=>Ile	p.M944I	Missense
B4GALNT4	beta-1,4-N-acetyl-galactosaminyl transferase 4	g.chr11:380184G>T	c.G2697T	GCG=>GCT	Ala=>Ala	p.A899A	Synonymous
B4GALNT4	beta-1,4-N-acetyl-galactosaminyl transferase 4	g.chr11:380185G>T	c.G2698T	GGA=>TGA	Gly=>Stop	p.G900*	Nonsense
B4GALT1	UDP-Gal:betaGlcNAc beta 1,4- galactosyltransferase, polypeptide 1	g.chr9:33166925C>A	c.G243T	GGG=>GGT	Gly=>Gly	p.G81G	Synonymous
B4GALT6	UDP-Gal:betaGlcNAc beta 1,4- galactosyltransferase, polypeptide 6	g.chr18:29206277G>C	c.C970G	CAC=>GAC	His=>Asp	p.H324D	Missense
B7H6	natural killer cell cytotoxicity receptor 3 ligand 1	g.chr11:17373533C>A	c.C17A	GCC=>GAC	Ala=>Asp	p.A6D	Missense
B7H6	natural killer cell cytotoxicity receptor 3 ligand 1	g.chr11:17373534C>A	c.C18A	GCC=>GCA	Ala=>Ala	p.A6A	Synonymous
B7H6	natural killer cell cytotoxicity receptor 3 ligand 1	g.chr11:17378395C>T	c.C268T	CGA=>TGA	Arg=>Stop	p.R90*	Nonsense
B7H6	natural killer cell cytotoxicity receptor 3 ligand 1	g.chr11:17388676C>A	c.C542A	ACC=>AAC	Thr=>Asn	p.T181N	Missense
BAALC	brain and acute leukemia, cytoplasmic	g.chr8:104153239C>A	c.C114A	AGC=>AGA	Ser=>Arg	p.S38R	Missense
BAAT	bile acid CoA: amino acid N-acyltransferase (glycine N-choloyltransferase)	g.chr9:104124890C>A	c.G1077T	GGG=>GGT	Gly=>Gly	p.G359G	Synonymous
BACH1	BTB and CNC homology 1, basic leucine zipper transcription factor 1	g.chr21:30714778A>T	c.A1835T	GAG=>GTG	Glu=>Val	p.E612V	Missense
BACH2	BTB and CNC homology 1, basic leucine zipper transcription factor 2	g.chr6:90661058G>T	c.C767A	ACA=>AAA	Thr=>Lys	p.T256K	Missense
BACH2	BTB and CNC homology 1, basic leucine zipper transcription factor 2	g.chr6:90660840G>T	c.C985A	CTG=>ATG	Leu=>Met	p.L329M	Missense
BACH2	BTB and CNC homology 1, basic leucine zipper transcription factor 2	g.chr6:90660932G>T	c.C893A	CCT=>CAT	Pro=>His	p.P298H	Missense
BACH2	BTB and CNC homology 1, basic leucine zipper transcription factor 2	g.chr6:90642280G>A	c.C2373T	ACC=>ACT	Thr=>Thr	p.T791T	Synonymous
BAG1	BCL2-associated athanogene	g.chr9:33264405C>T	c.G268A	GAG=>AAG	Glu=>Lys	p.E90K	Missense
BAG3	BCL2-associated athanogene 3	g.chr10:121411220G>T	c.G33T	CAG=>CAT	Gln=>His	p.Q11H	Missense
BAGE	B melanoma antigen	g.chr21:11097590G>A	c.C72T	TCC=>TCT	Ser=>Ser	p.S24S	Synonymous
BAGE	B melanoma antigen	g.chr21:11097583C>T	c.G79A	GTG=>ATG	Val=>Met	p.V27M	Missense
BAGE2	B melanoma antigen family, member 2	g.chr21:11098702C>A	-	-	-	-	Splice site
BAGE2	B melanoma antigen family, member 2	g.chr21:11058315T>A	c.A125T	CAT=>CTT	His=>Leu	p.H42L	Missense
BAGE2	B melanoma antigen family, member 2	g.chr21:11097590G>A	c.C72T	TCC=>TCT	Ser=>Ser	p.S24S	Synonymous
BAGE2	B melanoma antigen family, member 2	g.chr21:11097583C>T	c.G79A	GTG=>ATG	Val=>Met	p.V27M	Missense
BAGE3	B melanoma antigen family, member 3	g.chr21:11058315T>A	c.A125T	CAT=>CTT	His=>Leu	p.H42L	Missense
BAGE3	B melanoma antigen family, member 3	g.chr21:11097590G>A	c.C72T	TCC=>TCT	Ser=>Ser	p.S24S	Synonymous
BAGE3	B melanoma antigen family, member 3	g.chr21:11097583C>T	c.G79A	GTG=>ATG	Val=>Met	p.V27M	Missense
BAGE4	B melanoma antigen family, member 4	g.chr21:11097590G>A	c.C72T	TCC=>TCT	Ser=>Ser	p.S24S	Synonymous
BAGE4	B melanoma antigen family, member 4	g.chr21:11097583C>T	c.G79A	GTG=>ATG	Val=>Met	p.V27M	Missense
BAGE5	B melanoma antigen family, member 5	g.chr21:11097590G>A	c.C72T	TCC=>TCT	Ser=>Ser	p.S24S	Synonymous
BAGE5	B melanoma antigen family, member 5	g.chr21:11097583C>T	c.G79A	GTG=>ATG	Val=>Met	p.V27M	Missense
BAHCC1	BAH domain and coiled-coil containing 1	g.chr17:79414081G>C	c.G3018C	CTG=>CTC	Leu=>Leu	p.L1006L	Synonymous
BAHCC1	BAH domain and coiled-coil containing 1	g.chr17:79412425G>T	c.G2716T	GAG=>TAG	Glu=>Stop	p.E906*	Nonsense
BAHCC1	BAH domain and coiled-coil containing 1	g.chr17:79425856G>A	c.G5301A	GTG=>GTA	Val=>Val	p.V1767V	Synonymous
BAHCC1	BAH domain and coiled-coil containing 1	g.chr17:79411579G>T	c.G2332T	GGG=>TGG	Gly=>Trp	p.G778W	Missense
BAHD1	bromo adjacent homology domain containing 1	g.chr15:40751453G>A	c.G790A	GCC=>ACC	Ala=>Thr	p.A264T	Missense
BAI1	brain-specific angiogenesis inhibitor 1	g.chr8:143624777G>T	c.G4427T	CGG=>CTG	Arg=>Leu	p.R1476L	Missense
BAI1	brain-specific angiogenesis inhibitor 1	g.chr8:143545830G>A	c.G271A	GTG=>ATG	Val=>Met	p.V91M	Missense
BAI1	brain-specific angiogenesis inhibitor 1	g.chr8:143565391G>T	c.G2184T	TGG=>TGT	Trp=>Cys	p.W728C	Missense
BAI1	brain-specific angiogenesis inhibitor 1	g.chr8:143545832G>T	c.G273T	GTG=>GTT	Val=>Val	p.V91V	Synonymous
BAI2	brain-specific angiogenesis inhibitor 2	g.chr1:32196515G>A	c.C4266T	ACC=>ACT	Thr=>Thr	p.T1422T	Synonymous
BAI2	brain-specific angiogenesis inhibitor 2	g.chr1:32222050C>G	c.G388C	GAG=>CAG	Glu=>Gln	p.E130Q	Missense
BAI3	brain-specific angiogenesis inhibitor 3	g.chr6:69349247A>T	c.A680T	GAG=>GTG	Glu=>Val	p.E227V	Missense
BAI3	brain-specific angiogenesis inhibitor 3	g.chr6:70071044C>A	c.C3879A	GAC=>GAA	Asp=>Glu	p.D1293E	Missense
BAI3	brain-specific angiogenesis inhibitor 3	g.chr6:69684718G>T	c.G1589T	GGC=>GTC	Gly=>Val	p.G530V	Missense
BAI3	brain-specific angiogenesis inhibitor 3	g.chr6:69943298C>A	c.C2597A	CCT=>CAT	Pro=>His	p.P866H	Missense
BAI3	brain-specific angiogenesis inhibitor 3	g.chr6:69666563C>A	c.C1387A	CAT=>AAT	His=>Asn	p.H463N	Missense
BAI3	brain-specific angiogenesis inhibitor 3	g.chr6:70049289C>G	c.C3352G	CTG=>GTG	Leu=>Val	p.L1118V	Missense
BAI3	brain-specific angiogenesis inhibitor 3	g.chr6:69653755G>C	c.G1064C	AGT=>ACT	Ser=>Thr	p.S355T	Missense
BAI3	brain-specific angiogenesis inhibitor 3	g.chr6:70070989G>C	c.G3824C	AGT=>ACT	Ser=>Thr	p.S1275T	Missense
BAIAP2	BAI1-associated protein 2	g.chr17:79082298G>T	c.G1524T	CGG=>CGT	Arg=>Arg	p.R508R	Synonymous
BAIAP2	BAI1-associated protein 2	g.chr17:79077777C>T	c.C935T	CCG=>CTG	Pro=>Leu	p.P312L	Missense
BAIAP2L1	BAI1-associated protein 2-like 1	g.chr7:97939812C>A	c.G900T	ATG=>ATT	Met=>Ile	p.M300I	Missense
BAIAP3	BAI1-associated protein 3	g.chr16:1394236G>A	c.G1412A	GGC=>GAC	Gly=>Asp	p.G471D	Missense
BANK1	B-cell scaffold protein with ankyrin repeats 1	g.chr4:102712068G>C	c.G31C	GGG=>CGG	Gly=>Arg	p.G11R	Missense
BARD1	BRCA1 associated RING domain 1	g.chr2:215645716C>A	c.G882T	AGG=>AGT	Arg=>Ser	p.R294S	Missense
BARD1	BRCA1 associated RING domain 1	g.chr2:215645717C>A	c.G881T	AGG=>ATG	Arg=>Met	p.R294M	Missense
BARD1	BRCA1 associated RING domain 1	g.chr2:215645818T>C	c.A780G	TTA=>TTG	Leu=>Leu	p.L260L	Synonymous
BARHL1	BarH-like homeobox 1	g.chr9:135462872G>A	c.G623A	CGC=>CAC	Arg=>His	p.R208H	Missense
BARHL2	BarH-like homeobox 2	g.chr1:91182480G>T	c.C273A	AGC=>AGA	Ser=>Arg	p.S91R	Missense
BARHL2	BarH-like homeobox 2	g.chr1:91182749_91182750delTC	c.3_4del	-	-	p.1_2del	Frame-shift_Indel
BARX1	BARX homeobox 1	g.chr9:96714524A>T	c.T687A	ACT=>ACA	Thr=>Thr	p.T229T	Synonymous
BARX1	BARX homeobox 1	g.chr9:96714525G>A	c.C686T	ACT=>ATT	Thr=>Ile	p.T229I	Missense
BASP1	brain abundant, membrane attached signal protein 1	g.chr5:17275860G>T	c.G535T	GCT=>TCT	Ala=>Ser	p.A179S	Missense
BAZ1A	bromodomain adjacent to zinc finger domain, 1A	g.chr14:35245173T>C	c.A2689G	ATA=>GTA	Ile=>Val	p.I897V	Missense
BAZ1B	bromodomain adjacent to zinc finger domain, 1B	g.chr7:72883944G>A	c.C2769T	TTC=>TTT	Phe=>Phe	p.F923F	Synonymous
BAZ1B	bromodomain adjacent to zinc finger domain, 1B	g.chr7:72892500G>C	c.C1291G	CCT=>GCT	Pro=>Ala	p.P431A	Missense
BAZ1B	bromodomain adjacent to zinc finger domain, 1B	g.chr7:72891957T>C	c.A1834G	ATG=>GTG	Met=>Val	p.M612V	Missense
BAZ1B	bromodomain adjacent to zinc finger domain, 1B	g.chr7:72922777C>A	c.G249T	TGG=>TGT	Trp=>Cys	p.W83C	Missense
BAZ1B	bromodomain adjacent to zinc finger domain, 1B	g.chr7:72922693C>G	c.G333C	ATG=>ATC	Met=>Ile	p.M111I	Missense
BAZ1B	bromodomain adjacent to zinc finger domain, 1B	g.chr7:72907203T>G	c.A620C	AAA=>ACA	Lys=>Thr	p.K207T	Missense
BAZ2A	bromodomain adjacent to zinc finger domain, 2A	g.chr12:56993830C>A	c.G4949T	CGG=>CTG	Arg=>Leu	p.R1650L	Missense
BAZ2A	bromodomain adjacent to zinc finger domain, 2A	g.chr12:56992992A>C	c.T5329G	TAC=>GAC	Tyr=>Asp	p.Y1777D	Missense
BAZ2B	bromodomain adjacent to zinc finger domain, 2B	g.chr2:160289771C>A	c.G1397T	AGT=>ATT	Ser=>Ile	p.S466I	Missense
BAZ2B	bromodomain adjacent to zinc finger domain, 2B	g.chr2:160239087C>T	c.G3988A	GAT=>AAT	Asp=>Asn	p.D1330N	Missense
BAZ2B	bromodomain adjacent to zinc finger domain, 2B	g.chr2:160245942G>A	c.C3130T	CGT=>TGT	Arg=>Cys	p.R1044C	Missense
BAZ2B	bromodomain adjacent to zinc finger domain, 2B	g.chr2:160284544T>C	c.A2374G	AGA=>GGA	Arg=>Gly	p.R792G	Missense
BBS1	Bardet-Biedl syndrome 1	g.chr11:66281909G>A	c.G192A	CAG=>CAA	Gln=>Gln	p.Q64Q	Synonymous
BBS1	Bardet-Biedl syndrome 1	g.chr11:66297417C>T	c.C1467T	CAC=>CAT	His=>His	p.H489H	Synonymous
BBS12	Bardet-Biedl syndrome 12	g.chr4:123663879G>T	c.G832T	GGA=>TGA	Gly=>Stop	p.G278*	Nonsense
BBS2	Bardet-Biedl syndrome 2	g.chr16:56532461T>C	c.A1547G	CAG=>CGG	Gln=>Arg	p.Q516R	Missense
BBS7	Bardet-Biedl syndrome 7	g.chr4:122768623C>A	c.G973T	GAA=>TAA	Glu=>Stop	p.E325*	Nonsense
BBS7	Bardet-Biedl syndrome 7	g.chr4:122775948C>A	c.G629T	GGG=>GTG	Gly=>Val	p.G210V	Missense
BBX	bobby sox homolog (Drosophila)	g.chr3:107492308G>T	c.G1740T	ATG=>ATT	Met=>Ile	p.M580I	Missense
BBX	bobby sox homolog (Drosophila)	g.chr3:107492395G>A	c.G1827A	AGG=>AGA	Arg=>Arg	p.R609R	Synonymous
BCAN	brevican	g.chr1:156622570C>A	c.C1828A	CCC=>ACC	Pro=>Thr	p.P610T	Missense
BCAN	brevican	g.chr1:156617809G>A	c.G676A	GGA=>AGA	Gly=>Arg	p.G226R	Missense
BCAN	brevican	g.chr1:156618584C>G	c.C994G	CTC=>GTC	Leu=>Val	p.L332V	Missense
BCAP29	B-cell receptor-associated protein 29	g.chr7:107254153G>A	c.G745A	GGA=>AGA	Gly=>Arg	p.G249R	Missense
BCAR1	breast cancer anti-estrogen resistance 1	g.chr16:75276620G>C	c.C435G	CTC=>CTG	Leu=>Leu	p.L145L	Synonymous
BCAR3	breast cancer anti-estrogen resistance 3	g.chr1:94048383C>T	c.G1161A	AGG=>AGA	Arg=>Arg	p.R387R	Synonymous
BCAS1	breast carcinoma amplified sequence 1	g.chr20:52645452C>G	c.G202C	GAG=>CAG	Glu=>Gln	p.E68Q	Missense
BCAS1	breast carcinoma amplified sequence 1	g.chr20:52645046C>G	c.G608C	GGA=>GCA	Gly=>Ala	p.G203A	Missense
BCAS3	breast carcinoma amplified sequence 3	g.chr17:58952080G>T	c.G642T	ACG=>ACT	Thr=>Thr	p.T214T	Synonymous
BCAS3	breast carcinoma amplified sequence 3	g.chr17:58952047G>T	c.G609T	GAG=>GAT	Glu=>Asp	p.E203D	Missense
BCAT1	branched chain amino-acid transaminase 1, cytosolic	g.chr12:25034233A>T	c.390_splice	-	-	p.P130_splice	Splice site
BCHE	butyrylcholinesterase	g.chr3:165547841G>T	c.C981A	CTC=>CTA	Leu=>Leu	p.L327L	Synonymous
BCHE	butyrylcholinesterase	g.chr3:165491277C>G	c.G1702C	GAA=>CAA	Glu=>Gln	p.E568Q	Missense
BCHE	butyrylcholinesterase	g.chr3:165548256T>A	c.A566T	GAG=>GTG	Glu=>Val	p.E189V	Missense
BCHE	butyrylcholinesterase	g.chr3:165547858C>A	c.G964T	GTG=>TTG	Val=>Leu	p.V322L	Missense
BCKDK	branched chain ketoacid dehydrogenase kinase	g.chr16:31120886G>T	c.G250T	GGC=>TGC	Gly=>Cys	p.G84C	Missense
BCL11B	B-cell CLL/lymphoma 11B (zinc finger protein)	g.chr14:99640715C>T	c.G2245A	GGC=>AGC	Gly=>Ser	p.G749S	Missense
BCL2A1	BCL2-related protein A1	g.chr15:80263422G>A	c.C40T	CAG=>TAG	Gln=>Stop	p.Q14*	Nonsense
BCL2A1	BCL2-related protein A1	g.chr15:80263423A>G	c.T39C	GCT=>GCC	Ala=>Ala	p.A13A	Synonymous
BCL2L12	BCL2-like 12 (proline rich)	g.chr19:50172111C>T	c.C503T	CCA=>CTA	Pro=>Leu	p.P168L	Missense
BCL2L13	BCL2-like 13 (apoptosis facilitator)	g.chr22:18171759C>T	c.C237T	ACC=>ACT	Thr=>Thr	p.T79T	Synonymous
BCL6	B-cell CLL/lymphoma 6	g.chr3:187443336G>A	c.C1622T	TCT=>TTT	Ser=>Phe	p.S541F	Missense
BCL6	B-cell CLL/lymphoma 6	g.chr3:187447675G>C	c.C518G	CCT=>CGT	Pro=>Arg	p.P173R	Missense
BCL9	B-cell CLL/lymphoma 9	g.chr1:147091977G>T	c.G2016T	GGG=>GGT	Gly=>Gly	p.G672G	Synonymous
BCL9L	B-cell CLL/lymphoma 9-like	g.chr11:118772674C>A	c.G1778T	CGG=>CTG	Arg=>Leu	p.R593L	Missense
BCLAF1	BCL2-associated transcription factor 1	g.chr6:136599687C>T	c.G326A	CGT=>CAT	Arg=>His	p.R109H	Missense
BCLAF1	BCL2-associated transcription factor 1	g.chr6:136599699C>T	c.G314A	CGA=>CAA	Arg=>Gln	p.R105Q	Missense
BCLAF1	BCL2-associated transcription factor 1	g.chr6:136600949G>A	c.C56T	TCT=>TTT	Ser=>Phe	p.S19F	Missense
BCLAF1	BCL2-associated transcription factor 1	g.chr6:136599620A>G	c.T393C	TAT=>TAC	Tyr=>Tyr	p.Y131Y	Synonymous
BCOR	BCL6 corepressor	g.chrX:39931923T>A	c.A2676T	CTA=>CTT	Leu=>Leu	p.L892L	Synonymous
BCOR	BCL6 corepressor	g.chrX:39916557G>T	c.C4290A	TGC=>TGA	Cys=>Stop	p.C1430*	Nonsense
BCOR	BCL6 corepressor	g.chrX:39932609C>A	c.G1990T	GAG=>TAG	Glu=>Stop	p.E664*	Nonsense
BCORL1	BCL6 corepressor-like 1	g.chrX:129149134G>T	c.G2386T	GGG=>TGG	Gly=>Trp	p.G796W	Missense
BCORL1	BCL6 corepressor-like 1	g.chrX:129148211G>T	c.G1463T	AGG=>ATG	Arg=>Met	p.R488M	Missense
BCORL1	BCL6 corepressor-like 1	g.chrX:129189932A>T	c.A4957T	AAG=>TAG	Lys=>Stop	p.K1653*	Nonsense
BCORL1	BCL6 corepressor-like 1	g.chrX:129171452_129171453insA	c.4416_4417insA	-	-	p.L1472fs	Frame-shift_Indel
BDP1	B double prime 1, subunit of RNA polymerase III transcription initiation factor IIIB	g.chr5:70806321G>T	c.G3402T	GTG=>GTT	Val=>Val	p.V1134V	Synonymous
BDP1	B double prime 1, subunit of RNA polymerase III transcription initiation factor IIIB	g.chr5:70820064G>T	c.G5686T	GAA=>TAA	Glu=>Stop	p.E1896*	Nonsense
BDP1	B double prime 1, subunit of RNA polymerase III transcription initiation factor IIIB	g.chr5:70845349C>T	c.C6911T	GCC=>GTC	Ala=>Val	p.A2304V	Missense
BEGAIN	brain-enriched guanylate kinase-associated	g.chr14:101005002G>A	c.C1086T	GCC=>GCT	Ala=>Ala	p.A362A	Synonymous
BEND2	BEN domain containing 2	g.chrX:18192238C>G	c.G1620C	AAG=>AAC	Lys=>Asn	p.K540N	Missense
BEND2	BEN domain containing 2	g.chrX:18213439T>C	c.A1157G	TAT=>TGT	Tyr=>Cys	p.Y386C	Missense
BEND2	BEN domain containing 2	g.chrX:18221916C>G	c.G612C	GAG=>GAC	Glu=>Asp	p.E204D	Missense
BEND2	BEN domain containing 2	g.chrX:18234695G>T	c.C184A	CCA=>ACA	Pro=>Thr	p.P62T	Missense
BEND3	BEN domain containing 3	g.chr6:107391061G>T	c.C1334A	CCG=>CAG	Pro=>Gln	p.P445Q	Missense
BEND4	BEN domain containing 4	g.chr4:42127611G>T	c.C1135A	CAG=>AAG	Gln=>Lys	p.Q379K	Missense
BEST1	bestrophin 1	g.chr11:61730587C>T	c.C1781T	CCG=>CTG	Pro=>Leu	p.P594L	Missense
BEST2	bestrophin 2	g.chr19:12866477C>T	c.C763T	CGC=>TGC	Arg=>Cys	p.R255C	Missense
BEST2	bestrophin 2	g.chr19:12863423C>T	c.C17T	ACA=>ATA	Thr=>Ile	p.T6I	Missense
BFSP1	beaded filament structural protein 1, filensin	g.chr20:17474970G>T	c.C1372A	CCA=>ACA	Pro=>Thr	p.P458T	Missense
BFSP2	beaded filament structural protein 2, phakinin	g.chr3:133119153C>T	c.C226T	CGG=>TGG	Arg=>Trp	p.R76W	Missense
BFSP2	beaded filament structural protein 2, phakinin	g.chr3:133185766A>G	c.A986G	CAG=>CGG	Gln=>Arg	p.Q329R	Missense
BHLHB9	basic helix-loop-helix domain containing, class B, 9	g.chrX:102004935C>G	c.C1012G	CCT=>GCT	Pro=>Ala	p.P338A	Missense
BHLHE22	basic helix-loop-helix family, member e22	g.chr8:65494233C>T	c.C886T	CAG=>TAG	Gln=>Stop	p.Q296*	Nonsense
BHLHE23	basic helix-loop-helix family, member e23	g.chr20:61637591C>A	c.G488T	CGC=>CTC	Arg=>Leu	p.R163L	Missense
BHMT	betaine--homocysteine S-methyltransferase	g.chr5:78417135G>A	c.G572A	GGA=>GAA	Gly=>Glu	p.G191E	Missense
BHMT2	betaine--homocysteine S-methyltransferase 2	g.chr5:78376571C>T	c.C320T	GCT=>GTT	Ala=>Val	p.A107V	Missense
BICC1	bicaudal C homolog 1 (Drosophila)	g.chr10:60549151C>T	c.C730T	CGT=>TGT	Arg=>Cys	p.R244C	Missense
BICC1	bicaudal C homolog 1 (Drosophila)	g.chr10:60562979C>A	c.C2158A	CGG=>AGG	Arg=>Arg	p.R720R	Synonymous
BICD1	bicaudal D homolog 1 (Drosophila)	g.chr12:32480935G>A	c.G1546A	GCT=>ACT	Ala=>Thr	p.A516T	Missense
BICD2	bicaudal D homolog 2 (Drosophila)	g.chr9:95485040C>A	c.G504T	AAG=>AAT	Lys=>Asn	p.K168N	Missense
BICD2	bicaudal D homolog 2 (Drosophila)	g.chr9:95481797C>A	c.G1130T	CGG=>CTG	Arg=>Leu	p.R377L	Missense
BICD2	bicaudal D homolog 2 (Drosophila)	g.chr9:95480098G>A	c.C2239T	CGT=>TGT	Arg=>Cys	p.R747C	Missense
BIN1	bridging integrator 1	g.chr2:127808008G>A	c.C1111T	CCT=>TCT	Pro=>Ser	p.P371S	Missense
BIN2	bridging integrator 2	g.chr12:51696526G>A	c.C256T	CAG=>TAG	Gln=>Stop	p.Q86*	Nonsense
BIRC6	baculoviral IAP repeat containing 6	g.chr2:32692766C>G	c.C5530G	CTT=>GTT	Leu=>Val	p.L1844V	Missense
BIRC6	baculoviral IAP repeat containing 6	g.chr2:32774443G>T	c.G13039T	GAG=>TAG	Glu=>Stop	p.E4347*	Nonsense
BIRC6	baculoviral IAP repeat containing 6	g.chr2:32712829C>T	c.C7929T	TTC=>TTT	Phe=>Phe	p.F2643F	Synonymous
BIRC6	baculoviral IAP repeat containing 6	g.chr2:32770911G>T	c.G12794T	AGC=>ATC	Ser=>Ile	p.S4265I	Missense
BIRC6	baculoviral IAP repeat containing 6	g.chr2:32724921G>C	c.G8776C	GTT=>CTT	Val=>Leu	p.V2926L	Missense
BIRC6	baculoviral IAP repeat containing 6	g.chr2:32733197G>A	c.G9851A	CGT=>CAT	Arg=>His	p.R3284H	Missense
BIRC6	baculoviral IAP repeat containing 6	g.chr2:32774537G>T	c.G13133T	CGA=>CTA	Arg=>Leu	p.R4378L	Missense
BIRC6	baculoviral IAP repeat containing 6	g.chr2:32772981G>T	c.G12875T	GGG=>GTG	Gly=>Val	p.G4292V	Missense
BIRC6	baculoviral IAP repeat containing 6	g.chr2:32733310C>T	c.C9964T	CAG=>TAG	Gln=>Stop	p.Q3322*	Nonsense
BIRC6	baculoviral IAP repeat containing 6	g.chr2:32822989C>G	c.C13784G	TCT=>TGT	Ser=>Cys	p.S4595C	Missense
BIRC6	baculoviral IAP repeat containing 6	g.chr2:32724845T>A	c.T8700A	CTT=>CTA	Leu=>Leu	p.L2900L	Synonymous
BIRC8	baculoviral IAP repeat containing 8	g.chr19:53793075C>G	c.G553C	GAG=>CAG	Glu=>Gln	p.E185Q	Missense
BIVM-ERCC5	BIVM-ERCC5 readthrough	g.chr13:103513940G>T	c.G756T	AAG=>AAT	Lys=>Asn	p.K252N	Missense
BIVM-ERCC5	BIVM-ERCC5 readthrough	g.chr13:103504617G>T	c.G238T	GCT=>TCT	Ala=>Ser	p.A80S	Missense
BIVM-ERCC5	BIVM-ERCC5 readthrough	g.chr13:103506639G>T	c.G382T	GAT=>TAT	Asp=>Tyr	p.D128Y	Missense
BIVM-ERCC5	BIVM-ERCC5 readthrough	g.chr13:103506639G>T	c.G382T	GAT=>TAT	Asp=>Tyr	p.D128Y	Missense
BIVM-ERCC5	BIVM-ERCC5 readthrough	g.chr13:103504516A>G	c.A137G	CAT=>CGT	His=>Arg	p.H46R	Missense
BIVM-ERCC5	BIVM-ERCC5 readthrough	g.chr13:103514394A>G	c.A895G	ACA=>GCA	Thr=>Ala	p.T299A	Missense
BLK	B lymphoid tyrosine kinase	g.chr8:11420543C>A	c.C1236A	TTC=>TTA	Phe=>Leu	p.F412L	Missense
BLM	Bloom syndrome, RecQ helicase-like	g.chr15:91303826G>A	c.G1223A	AGG=>AAG	Arg=>Lys	p.R408K	Missense
BLM	Bloom syndrome, RecQ helicase-like	g.chr15:91292869A>G	c.A371G	AAC=>AGC	Asn=>Ser	p.N124S	Missense
BLM	Bloom syndrome, RecQ helicase-like	g.chr15:91292934G>C	c.G436C	GAT=>CAT	Asp=>His	p.D146H	Missense
BLZF1	basic leucine zipper nuclear factor 1	g.chr1:169356408G>C	c.G1191C	CTG=>CTC	Leu=>Leu	p.L397L	Synonymous
BMI1	BMI1 polycomb ring finger oncogene	g.chr10:22618214G>T	c.G724T	GGA=>TGA	Gly=>Stop	p.G242*	Nonsense
BMP4	bone morphogenetic protein 4	g.chr14:54417540C>T	c.G437A	AGC=>AAC	Ser=>Asn	p.S146N	Missense
BMP4	bone morphogenetic protein 4	g.chr14:54418601C>A	c.G340T	GCC=>TCC	Ala=>Ser	p.A114S	Missense
BMP4	bone morphogenetic protein 4	g.chr14:54417113C>A	c.G864T	CGG=>CGT	Arg=>Arg	p.R288R	Synonymous
BMP5	bone morphogenetic protein 5	g.chr6:55684522C>T	c.G614A	AGC=>AAC	Ser=>Asn	p.S205N	Missense
BMP6	bone morphogenetic protein 6	g.chr6:7727522_7727525insAGC	c.334_335insAGC	-	-	p.E112delinsEQ	Nonframe-shift_Indel
BMP7	bone morphogenetic protein 7	g.chr20:55758776A>C	c.958_splice	-	-	p.E320_splice	Splice site
BMP7	bone morphogenetic protein 7	g.chr20:55803450G>T	c.C446A	CCA=>CAA	Pro=>Gln	p.P149Q	Missense
BMP7	bone morphogenetic protein 7	g.chr20:55803454G>A	c.C442T	CAC=>TAC	His=>Tyr	p.H148Y	Missense
BMP8A	bone morphogenetic protein 8a	g.chr1:39988740C>T	c.C1010T	CCG=>CTG	Pro=>Leu	p.P337L	Missense
BMPER	BMP binding endothelial regulator	g.chr7:34094830G>T	c.G842T	GGC=>GTC	Gly=>Val	p.G281V	Missense
BMPER	BMP binding endothelial regulator	g.chr7:34091490G>C	c.G694C	GAC=>CAC	Asp=>His	p.D232H	Missense
BMPER	BMP binding endothelial regulator	g.chr7:34086003G>A	c.G662A	TGC=>TAC	Cys=>Tyr	p.C221Y	Missense
BMPR1B	bone morphogenetic protein receptor, type IB	g.chr4:96052401T>C	c.T814C	TGG=>CGG	Trp=>Arg	p.W272R	Missense
BMS1	BMS1 ribosome biogenesis factor	g.chr10:43326444G>A	c.G3749A	CGG=>CAG	Arg=>Gln	p.R1250Q	Missense
BMS1	BMS1 ribosome biogenesis factor	g.chr10:43279951G>T	c.G109T	GCC=>TCC	Ala=>Ser	p.A37S	Missense
BMS1	BMS1 ribosome biogenesis factor	g.chr10:43315983A>T	c.A2797T	AAG=>TAG	Lys=>Stop	p.K933*	Nonsense
BMX	BMX non-receptor tyrosine kinase	g.chrX:15526517G>T	c.G41T	AGA=>ATA	Arg=>Ile	p.R14I	Missense
BNC1	basonuclin 1	g.chr15:83935675G>T	c.C348A	TTC=>TTA	Phe=>Leu	p.F116L	Missense
BNC2	basonuclin 2	g.chr9:16419005G>A	c.C3282T	CCC=>CCT	Pro=>Pro	p.P1094P	Synonymous
BNC2	basonuclin 2	g.chr9:16435873C>A	c.G2319T	AAG=>AAT	Lys=>Asn	p.K773N	Missense
BNC2	basonuclin 2	g.chr9:16436331G>T	c.C1861A	CAT=>AAT	His=>Asn	p.H621N	Missense
BNIP3	BCL2/adenovirus E1B 19kDa interacting protein 3	g.chr10:133786566T>A	c.A254T	CAT=>CTT	His=>Leu	p.H85L	Missense
BOD1L	biorientation of chromosomes in cell division 1-like 1	g.chr4:13600815C>A	c.G7709T	TGT=>TTT	Cys=>Phe	p.C2570F	Missense
BOD1L	biorientation of chromosomes in cell division 1-like 1	g.chr4:13604696T>C	c.A3828G	ACA=>ACG	Thr=>Thr	p.T1276T	Synonymous
BOD1L	biorientation of chromosomes in cell division 1-like 1	g.chr4:13602459G>A	c.C6065T	GCT=>GTT	Ala=>Val	p.A2022V	Missense
BOD1L	biorientation of chromosomes in cell division 1-like 1	g.chr4:13571661C>A	c.G9130T	GCC=>TCC	Ala=>Ser	p.A3044S	Missense
BOD1L	biorientation of chromosomes in cell division 1-like 1	g.chr4:13606290T>C	c.A2234G	TAT=>TGT	Tyr=>Cys	p.Y745C	Missense
BOD1L	biorientation of chromosomes in cell division 1-like 1	g.chr4:13603965C>A	c.G4559T	AGT=>ATT	Ser=>Ile	p.S1520I	Missense
BOD1L	biorientation of chromosomes in cell division 1-like 1	g.chr4:13604350C>A	c.G4174T	GGC=>TGC	Gly=>Cys	p.G1392C	Missense
BORA	bora, aurora kinase A activator	g.chr13:73320938G>A	c.G1171A	GAG=>AAG	Glu=>Lys	p.E391K	Missense
BORA	bora, aurora kinase A activator	g.chr13:73321139C>T	c.C1372T	CCC=>TCC	Pro=>Ser	p.P458S	Missense
BORA	bora, aurora kinase A activator	g.chr13:73321140C>T	c.C1373T	CCC=>CTC	Pro=>Leu	p.P458L	Missense
BPHL	biphenyl hydrolase-like (serine hydrolase)	g.chr6:3119015G>T	c.G41T	CGG=>CTG	Arg=>Leu	p.R14L	Missense
BPI	bactericidal/permeability-increasing protein	g.chr20:36938977C>A	c.C471A	GGC=>GGA	Gly=>Gly	p.G157G	Synonymous
BPI	bactericidal/permeability-increasing protein	g.chr20:36948645C>A	c.C737A	ACC=>AAC	Thr=>Asn	p.T246N	Missense
BPIFB2	BPI fold containing family B, member 2	g.chr20:31608189C>A	c.C1136A	ACG=>AAG	Thr=>Lys	p.T379K	Missense
BPIFB3	BPI fold containing family B, member 3	g.chr20:31651430G>T	c.G601T	GTG=>TTG	Val=>Leu	p.V201L	Missense
BPIFB3	BPI fold containing family B, member 3	g.chr20:31656746G>C	c.G1116C	AAG=>AAC	Lys=>Asn	p.K372N	Missense
BPIFB4	BPI fold containing family B, member 4	g.chr20:31678579G>A	c.G1117A	GGG=>AGG	Gly=>Arg	p.G373R	Missense
BPIFB4	BPI fold containing family B, member 4	g.chr20:31699235A>T	c.A1837T	AGC=>TGC	Ser=>Cys	p.S613C	Missense
BPIFB4	BPI fold containing family B, member 4	g.chr20:31676827C>T	c.C982T	CCT=>TCT	Pro=>Ser	p.P328S	Missense
BPIFB6	BPI fold containing family B, member 6	g.chr20:31620843G>A	c.G151A	GCA=>ACA	Ala=>Thr	p.A51T	Missense
BPIFC	BPI fold containing family C	g.chr22:32828410G>C	c.C1099G	CTC=>GTC	Leu=>Val	p.L367V	Missense
BPIFC	BPI fold containing family C	g.chr22:32831722C>T	c.G893A	GGG=>GAG	Gly=>Glu	p.G298E	Missense
BPIFC	BPI fold containing family C	g.chr22:32831696C>A	c.G919T	GAA=>TAA	Glu=>Stop	p.E307*	Nonsense
BPNT1	3'(2'), 5'-bisphosphate nucleotidase 1	g.chr1:220232292T>C	c.A821G	AAG=>AGG	Lys=>Arg	p.K274R	Missense
BPTF	bromodomain PHD finger transcription factor	g.chr17:65944389A>T	c.A7893T	GCA=>GCT	Ala=>Ala	p.A2631A	Synonymous
BPTF	bromodomain PHD finger transcription factor	g.chr17:65850541C>G	c.C1099G	CTA=>GTA	Leu=>Val	p.L367V	Missense
BPTF	bromodomain PHD finger transcription factor	g.chr17:65955818A>G	c.A8088G	ACA=>ACG	Thr=>Thr	p.T2696T	Synonymous
BPTF	bromodomain PHD finger transcription factor	g.chr17:65940365G>T	c.G6577T	GGC=>TGC	Gly=>Cys	p.G2193C	Missense
BRAF	v-raf murine sarcoma viral oncogene homolog B	g.chr7:140453136A>T	c.T1799A	GTG=>GAG	Val=>Glu	p.V600E	Missense
BRAF	v-raf murine sarcoma viral oncogene homolog B	g.chr7:140453136A>T	c.T1799A	GTG=>GAG	Val=>Glu	p.V600E	Missense
BRAF	v-raf murine sarcoma viral oncogene homolog B	g.chr7:140487356C>A	c.G1169T	GGT=>GTT	Gly=>Val	p.G390V	Missense
BRAF	v-raf murine sarcoma viral oncogene homolog B	g.chr7:140453181T>C	c.A1754G	CAT=>CGT	His=>Arg	p.H585R	Missense
BRAF	v-raf murine sarcoma viral oncogene homolog B	g.chr7:140453182G>T	c.C1753A	CAT=>AAT	His=>Asn	p.H585N	Missense
BRAP	BRCA1 associated protein	g.chr12:112120950C>T	c.G244A	GGT=>AGT	Asp=>Asn	p.D82N	Missense
BRAP	BRCA1 associated protein	g.chr12:112120950C>T	c.G244A	GGT=>AGT	Asp=>Asn	p.D82N	Missense
BRCA1	breast cancer 1, early onset	g.chr17:41245819C>T	c.G1588A	GAA=>AAA	Glu=>Lys	p.E530K	Missense
BRCA2	breast cancer 2, early onset	g.chr13:32912662G>C	c.G4170C	TTG=>TTC	Leu=>Phe	p.L1390F	Missense
BRCA2	breast cancer 2, early onset	g.chr13:32900666A>G	c.A547G	AGT=>GGT	Ser=>Gly	p.S183G	Missense
BRCA2	breast cancer 2, early onset	g.chr13:32968839C>T	c.C9270T	TTC=>TTT	Phe=>Phe	p.F3090F	Synonymous
BRD4	bromodomain containing 4	g.chr19:15375319C>A	c.G1108T	GCC=>TCC	Ala=>Ser	p.A370S	Missense
BRD7	bromodomain containing 7	g.chr16:50384080T>C	c.447_splice	-	-	p.R149_splice	Splice site
BRD7	bromodomain containing 7	g.chr16:50357574G>A	c.C1367T	CCG=>CTG	Pro=>Leu	p.P456L	Missense
BRD8	bromodomain containing 8	g.chr5:137495863C>T	c.2428_splice	-	-	p.Q810_splice	Splice site
BRD8	bromodomain containing 8	g.chr5:137496741T>C	c.A2275G	ACT=>GCT	Thr=>Ala	p.T759A	Missense
BRD8	bromodomain containing 8	g.chr5:137480894C>T	c.G3409A	GCC=>ACC	Ala=>Thr	p.A1137T	Missense
BRD9	bromodomain containing 9	g.chr5:871681T>C	c.1384_splice	-	-	p.R462_splice	Splice site
BRE	brain and reproductive organ-expressed (TNFRSF1A modulator)	g.chr2:28117484G>A	c.G61A	GTG=>ATG	Val=>Met	p.V21M	Missense
BRE	brain and reproductive organ-expressed (TNFRSF1A modulator)	g.chr2:28352209G>T	c.G642T	CAG=>CAT	Gln=>His	p.Q214H	Missense
BRF2	BRF2, RNA polymerase III transcription initiation factor 50 kDa subunit	g.chr8:37704628C>A	c.G280T	GTT=>TTT	Val=>Phe	p.V94F	Missense
BRI3BP	BRI3 binding protein	g.chr12:125509674G>A	c.G454A	GTG=>ATG	Val=>Met	p.V152M	Missense
BRIP1	BRCA1 interacting protein C-terminal helicase 1	g.chr17:59871044A>C	c.T1387G	TCA=>GCA	Ser=>Ala	p.S463A	Missense
BRIP1	BRCA1 interacting protein C-terminal helicase 1	g.chr17:59761196C>T	c.G3211A	GAA=>AAA	Glu=>Lys	p.E1071K	Missense
BRPF1	bromodomain and PHD finger containing, 1	g.chr3:9776303C>G	c.C479G	TCC=>TGC	Ser=>Cys	p.S160C	Missense
BRS3	bombesin-like receptor 3	g.chrX:135574436A>T	c.A1102T	ATG=>TTG	Met=>Leu	p.M368L	Missense
BRSK1	BR serine/threonine kinase 1	g.chr19:55805766G>T	c.678_splice	-	-	p.V226_splice	Splice site
BRSK1	BR serine/threonine kinase 1	g.chr19:55805484C>G	c.C558G	CTC=>CTG	Leu=>Leu	p.L186L	Synonymous
BRSK1	BR serine/threonine kinase 1	g.chr19:55816204_55816204delG	c.1633delG	-	-	p.G545fs	Frame-shift_Indel
BRWD3	bromodomain and WD repeat domain containing 3	g.chrX:79971683C>G	c.G2298C	AAG=>AAC	Lys=>Asn	p.K766N	Missense
BRWD3	bromodomain and WD repeat domain containing 3	g.chrX:79989656A>G	c.T1047C	TCT=>TCC	Ser=>Ser	p.S349S	Synonymous
BRWD3	bromodomain and WD repeat domain containing 3	g.chrX:79945283C>A	c.G3791T	AGT=>ATT	Ser=>Ile	p.S1264I	Missense
BSCL2	Berardinelli-Seip congenital lipodystrophy 2 (seipin)	g.chr11:62458546C>A	c.880_splice	-	-	p.G294_splice	Splice site
BSG	basigin	g.chr19:572659C>T	c.C25T	CTG=>TTG	Leu=>Leu	p.L9L	Synonymous
BSN	bassoon presynaptic cytomatrix protein	g.chr3:49690167C>T	c.C3178T	CGG=>TGG	Arg=>Trp	p.R1060W	Missense
BSPH1	binder of sperm protein homolog 1	g.chr19:48480743G>T	c.C143A	CCA=>CAA	Pro=>Gln	p.P48Q	Missense
BST1	bone marrow stromal cell antigen 1	g.chr4:15733447G>C	c.G936C	CTG=>CTC	Leu=>Leu	p.L312L	Synonymous
BST1	bone marrow stromal cell antigen 1	g.chr4:15709189G>T	c.G371T	CGT=>CTT	Arg=>Leu	p.R124L	Missense
BTAF1	BTAF1 RNA polymerase II, B-TFIID transcription factor-associated, 170kDa	g.chr10:93751983G>C	c.G2962C	GGT=>CGT	Gly=>Arg	p.G988R	Missense
BTAF1	BTAF1 RNA polymerase II, B-TFIID transcription factor-associated, 170kDa	g.chr10:93751984G>T	c.G2963T	GGT=>GTT	Gly=>Val	p.G988V	Missense
BTAF1	BTAF1 RNA polymerase II, B-TFIID transcription factor-associated, 170kDa	g.chr10:93773733G>T	c.G4531T	GAT=>TAT	Asp=>Tyr	p.D1511Y	Missense
BTBD1	BTB (POZ) domain containing 1	g.chr15:83689489T>G	c.A1081C	ATA=>CTA	Ile=>Leu	p.I361L	Missense
BTBD11	BTB (POZ) domain containing 11	g.chr12:108042982G>T	c.2923_splice	-	-	p.L975_splice	Splice site
BTBD11	BTB (POZ) domain containing 11	g.chr12:108011164C>A	c.C793A	CCC=>ACC	Pro=>Thr	p.P265T	Missense
BTBD11	BTB (POZ) domain containing 11	g.chr12:108051406G>T	c.G1837T	GGC=>TGC	Gly=>Cys	p.G613C	Missense
BTBD11	BTB (POZ) domain containing 11	g.chr12:108010956G>T	c.G703T	GTA=>TTA	Val=>Leu	p.V235L	Missense
BTBD3	BTB (POZ) domain containing 3	g.chr20:11904174G>A	c.G1429A	GAA=>AAA	Glu=>Lys	p.E477K	Missense
BTBD7	BTB (POZ) domain containing 7	g.chr14:93712296C>A	c.G2458T	GTG=>TTG	Val=>Leu	p.V820L	Missense
BTBD8	BTB (POZ) domain containing 8	g.chr1:92568178G>A	c.G496A	GAA=>AAA	Glu=>Lys	p.E166K	Missense
BTBD9	BTB (POZ) domain containing 9	g.chr6:38312856C>A	c.G964T	GTT=>TTT	Val=>Phe	p.V322F	Missense
BTF3	basic transcription factor 3	g.chr5:72795005C>A	c.C179A	GCA=>GAA	Ala=>Glu	p.A60E	Missense
BTN1A1	butyrophilin, subfamily 1, member A1	g.chr6:26502020G>A	c.G282A	CGG=>CGA	Arg=>Arg	p.R94R	Synonymous
BTN2A1	butyrophilin, subfamily 2, member A1	g.chr6:26468758G>T	c.G1382T	GGG=>GTG	Gly=>Val	p.G461V	Missense
BTN3A1	butyrophilin, subfamily 3, member A1	g.chr6:26408124G>T	c.G503T	TGT=>TTT	Cys=>Phe	p.C168F	Missense
BTN3A2	butyrophilin, subfamily 3, member A2	g.chr6:26370822T>A	c.T706A	TCC=>ACC	Ser=>Thr	p.S236T	Missense
BTN3A2	butyrophilin, subfamily 3, member A2	g.chr6:26370709G>C	c.G593C	GGA=>GCA	Gly=>Ala	p.G198A	Missense
BUB1	BUB1 mitotic checkpoint serine/threonine kinase	g.chr2:111431921C>T	c.G48A	CAG=>CAA	Gln=>Gln	p.Q16Q	Synonymous
BUB1B	BUB1 mitotic checkpoint serine/threonine kinase B	g.chr15:40477788G>T	c.G1003T	GCT=>TCT	Ala=>Ser	p.A335S	Missense
BUB3	BUB3 mitotic checkpoint protein	g.chr10:124920056G>T	c.G551T	TGC=>TTC	Cys=>Phe	p.C184F	Missense
BUD13	BUD13 homolog (S. cerevisiae)	g.chr11:116629079G>A	c.C1003T	CGT=>TGT	Arg=>Cys	p.R335C	Missense
BVES	blood vessel epicardial substance	g.chr6:105549071G>A	c.C976T	CAG=>TAG	Gln=>Stop	p.Q326*	Nonsense
BYSL	bystin-like	g.chr6:41899219G>A	c.G790A	GAA=>AAA	Glu=>Lys	p.E264K	Missense
BZRAP1	benzodiazapine receptor (peripheral) associated protein 1	g.chr17:56386237C>A	c.G4216T	GGG=>TGG	Gly=>Trp	p.G1406W	Missense
BZRAP1	benzodiazapine receptor (peripheral) associated protein 1	g.chr17:56400707C>T	c.G876A	GAG=>GAA	Glu=>Glu	p.E292E	Synonymous
BZRAP1	benzodiazapine receptor (peripheral) associated protein 1	g.chr17:56385062C>T	c.G4713A	GTG=>GTA	Val=>Val	p.V1571V	Synonymous
C10orf111	chromosome 10 open reading frame 111	g.chr10:15138632G>A	c.C192T	TCC=>TCT	Ser=>Ser	p.S64S	Synonymous
C10orf118	chromosome 10 open reading frame 118	g.chr10:115885701T>A	c.A2557T	AAC=>TAC	Asn=>Tyr	p.N853Y	Missense
C10orf12	chromosome 10 open reading frame 12	g.chr10:98744569C>T	c.C3422T	TCT=>TTT	Ser=>Phe	p.S1141F	Missense
C10orf137	chromosome 10 open reading frame 137	g.chr10:127436133G>T	c.G2741T	AGG=>ATG	Arg=>Met	p.R914M	Missense
C10orf137	chromosome 10 open reading frame 137	g.chr10:127412482G>T	c.G487T	GAA=>TAA	Glu=>Stop	p.E163*	Nonsense
C10orf2	chromosome 10 open reading frame 2	g.chr10:102748321A>T	c.A354T	GCA=>GCT	Ala=>Ala	p.A118A	Synonymous
C10orf26	WW domain binding protein 1-like	g.chr10:104557805A>T	c.A146T	CAC=>CTC	His=>Leu	p.H49L	Missense
C10orf53	chromosome 10 open reading frame 53	g.chr10:50916552C>A	c.C363A	GCC=>GCA	Ala=>Ala	p.A121A	Synonymous
C10orf53	chromosome 10 open reading frame 53	g.chr10:50901870T>C	c.T148C	TGG=>CGG	Trp=>Arg	p.W50R	Missense
C10orf55	chromosome 10 open reading frame 55	g.chr10:75671456G>A	c.C443T	ACC=>ATC	Thr=>Ile	p.T148I	Missense
C10orf68	coiled-coil domain containing 7	g.chr10:32977980G>T	c.155_splice	-	-	p.T52_splice	Splice site
C10orf68	coiled-coil domain containing 7	g.chr10:32974966C>G	c.C112G	CAA=>GAA	Gln=>Glu	p.Q38E	Missense
C10orf71	chromosome 10 open reading frame 71	g.chr10:50531651C>A	c.C1061A	CCA=>CAA	Pro=>Gln	p.P354Q	Missense
C10orf90	chromosome 10 open reading frame 90	g.chr10:128118392C>A	c.G1925T	TGC=>TTC	Cys=>Phe	p.C642F	Missense
C10orf90	chromosome 10 open reading frame 90	g.chr10:128193237G>T	c.C532A	CCG=>ACG	Pro=>Thr	p.P178T	Missense
C10orf96	coiled-coil domain containing 172	g.chr10:118116956G>T	c.G513T	TTG=>TTT	Leu=>Phe	p.L171F	Missense
C11orf1	chromosome 11 open reading frame 1	g.chr11:111754512C>T	c.C361T	CAC=>TAC	His=>Tyr	p.H121Y	Missense
C11orf24	chromosome 11 open reading frame 24	g.chr11:68030286T>A	c.A177T	GCA=>GCT	Ala=>Ala	p.A59A	Synonymous
C11orf24	chromosome 11 open reading frame 24	g.chr11:68029271C>G	c.G1192C	GAC=>CAC	Asp=>His	p.D398H	Missense
C11orf30	chromosome 11 open reading frame 30	g.chr11:76253306C>T	c.C2604T	ACC=>ACT	Thr=>Thr	p.T868T	Synonymous
C11orf30	chromosome 11 open reading frame 30	g.chr11:76255366G>T	c.G2773T	GTT=>TTT	Val=>Phe	p.V925F	Missense
C11orf31	chromosome 11 open reading frame 31	g.chr11:57509106G>A	c.G39A	GCG=>GCA	Ala=>Ala	p.A13A	Synonymous
C11orf34	placenta expressed transcript 1	g.chr11:112123070C>T	c.448_splice	-	-	p.L150_splice	Splice site
C11orf41	KIAA1549-like	g.chr11:33596269C>A	c.C3361A	CCA=>ACA	Pro=>Thr	p.P1121T	Missense
C11orf41	KIAA1549-like	g.chr11:33596270C>G	c.C3362G	CCA=>CGA	Pro=>Arg	p.P1121R	Missense
C11orf41	KIAA1549-like	g.chr11:33564355G>T	c.G355T	GCT=>TCT	Ala=>Ser	p.A119S	Missense
C11orf41	KIAA1549-like	g.chr11:33564716C>A	c.C716A	CCT=>CAT	Pro=>His	p.P239H	Missense
C11orf61	-	g.chr11:124669983_124669985delGGC	c.292_294del	-	-	p.98_98del	Nonframe-shift_Indel
C11orf63	chromosome 11 open reading frame 63	g.chr11:122775138T>C	c.T850C	TCT=>CCT	Ser=>Pro	p.S284P	Missense
C11orf63	chromosome 11 open reading frame 63	g.chr11:122774961C>T	c.C673T	CTT=>TTT	Leu=>Phe	p.L225F	Missense
C11orf65	chromosome 11 open reading frame 65	g.chr11:108253798G>C	c.C892G	CAA=>GAA	Gln=>Glu	p.Q298E	Missense
C11orf65	chromosome 11 open reading frame 65	g.chr11:108253788T>C	c.A902G	AAT=>AGT	Asn=>Ser	p.N301S	Missense
C11orf71	chromosome 11 open reading frame 71	g.chr11:114270936C>A	c.G118T	GGC=>TGC	Gly=>Cys	p.G40C	Missense
C11orf88	chromosome 11 open reading frame 88	g.chr11:111385721G>A	c.G212A	AGG=>AAG	Arg=>Lys	p.R71K	Missense
C11orf9	myelin regulatory factor	g.chr11:61548766T>C	c.T2624C	CTC=>CCC	Leu=>Pro	p.L875P	Missense
C11orf9	myelin regulatory factor	g.chr11:61553601C>A	c.C3322A	CGC=>AGC	Arg=>Ser	p.R1108S	Missense
C11orf93	colorectal cancer associated 2	g.chr11:111178810C>T	c.C113T	TCA=>TTA	Ser=>Leu	p.S38L	Missense
C12orf10	chromosome 12 open reading frame 10	g.chr12:53693713G>T	c.G192T	CTG=>CTT	Leu=>Leu	p.L64L	Synonymous
C12orf11	asunder spermatogenesis regulator	g.chr12:27081775T>A	c.A364T	ATT=>TTT	Ile=>Phe	p.I122F	Missense
C12orf11	asunder spermatogenesis regulator	g.chr12:27069090G>T	c.C1093A	CCA=>ACA	Pro=>Thr	p.P365T	Missense
C12orf23	chromosome 12 open reading frame 23	g.chr12:107360932C>T	c.C38T	TCA=>TTA	Ser=>Leu	p.S13L	Missense
C12orf24	family with sequence similarity 216, member A	g.chr12:110922928T>A	c.T230A	CTG=>CAG	Leu=>Gln	p.L77Q	Missense
C12orf34	family with sequence similarity 222, member A	g.chr12:110181907G>T	-	-	-	-	Splice site
C12orf35	KIAA1551	g.chr12:32140217G>T	c.G5047T	GCT=>TCT	Ala=>Ser	p.A1683S	Missense
C12orf35	KIAA1551	g.chr12:32134441G>A	c.G552A	CAG=>CAA	Gln=>Gln	p.Q184Q	Synonymous
C12orf35	KIAA1551	g.chr12:32137303G>C	c.G3414C	GAG=>GAC	Glu=>Asp	p.E1138D	Missense
C12orf35	KIAA1551	g.chr12:32137518T>C	c.T3629C	TTG=>TCG	Leu=>Ser	p.L1210S	Missense
C12orf39	chromosome 12 open reading frame 39	g.chr12:21684126G>T	c.G348T	TGG=>TGT	Trp=>Cys	p.W116C	Missense
C12orf39	chromosome 12 open reading frame 39	g.chr12:21682017A>T	c.A291T	GAA=>GAT	Glu=>Asp	p.E97D	Missense
C12orf39	chromosome 12 open reading frame 39	g.chr12:21682017A>T	c.A291T	GAA=>GAT	Glu=>Asp	p.E97D	Missense
C12orf50	chromosome 12 open reading frame 50	g.chr12:88391883G>T	c.C218A	TCA=>TAA	Ser=>Stop	p.S73*	Nonsense
C12orf50	chromosome 12 open reading frame 50	g.chr12:88379744C>A	c.G1009T	GTT=>TTT	Val=>Phe	p.V337F	Missense
C12orf51	HECT domain containing E3 ubiquitin protein ligase 4	g.chr12:112600911C>A	c.G12539T	GGG=>GTG	Gly=>Val	p.G4180V	Missense
C12orf51	HECT domain containing E3 ubiquitin protein ligase 4	g.chr12:112617150C>G	c.G10523C	AGT=>ACT	Ser=>Thr	p.S3508T	Missense
C12orf51	HECT domain containing E3 ubiquitin protein ligase 4	g.chr12:112621011C>G	c.G10323C	TTG=>TTC	Leu=>Phe	p.L3441F	Missense
C12orf51	HECT domain containing E3 ubiquitin protein ligase 4	g.chr12:112608217C>T	c.G11456A	CGA=>CAA	Arg=>Gln	p.R3819Q	Missense
C12orf51	HECT domain containing E3 ubiquitin protein ligase 4	g.chr12:112622002C>T	c.G10252A	GCA=>ACA	Ala=>Thr	p.A3418T	Missense
C12orf51	HECT domain containing E3 ubiquitin protein ligase 4	g.chr12:112688181C>A	c.G3201T	AGG=>AGT	Arg=>Ser	p.R1067S	Missense
C12orf51	HECT domain containing E3 ubiquitin protein ligase 4	g.chr12:112688181C>A	c.G3201T	AGG=>AGT	Arg=>Ser	p.R1067S	Missense
C12orf51	HECT domain containing E3 ubiquitin protein ligase 4	g.chr12:112670867G>A	c.C5422T	CGA=>TGA	Arg=>Stop	p.R1808*	Nonsense
C12orf53	PILR alpha associated neural protein	g.chr12:6804721A>G	c.T702C	GCT=>GCC	Ala=>Ala	p.A234A	Synonymous
C12orf54	chromosome 12 open reading frame 54	g.chr12:48888605G>C	c.G267C	TTG=>TTC	Leu=>Phe	p.L89F	Missense
C12orf56	chromosome 12 open reading frame 56	g.chr12:64746706G>A	c.C383T	CCA=>CTA	Pro=>Leu	p.P128L	Missense
C12orf65	chromosome 12 open reading frame 65	g.chr12:123738464C>T	c.C243T	TGC=>TGT	Cys=>Cys	p.C81C	Synonymous
C12orf66	chromosome 12 open reading frame 66	g.chr12:64587993C>A	c.G967T	GAG=>TAG	Glu=>Stop	p.E323*	Nonsense
C12orf66	chromosome 12 open reading frame 66	g.chr12:64588282C>A	c.G678T	TGG=>TGT	Trp=>Cys	p.W226C	Missense
C12orf71	chromosome 12 open reading frame 71	g.chr12:27235142C>T	c.G275A	TGG=>TAG	Trp=>Stop	p.W92*	Nonsense
C13orf33	mesenteric estrogen-dependent adipogenesis	g.chr13:31495224G>T	c.G462T	ATG=>ATT	Met=>Ile	p.M154I	Missense
C14orf102	NRDE-2, necessary for RNA interference, domain containing	g.chr14:90744769C>A	c.G3406T	GAG=>TAG	Glu=>Stop	p.E1136*	Nonsense
C14orf102	NRDE-2, necessary for RNA interference, domain containing	g.chr14:90778762G>A	c.C533T	TCT=>TTT	Ser=>Phe	p.S178F	Missense
C14orf102	NRDE-2, necessary for RNA interference, domain containing	g.chr14:90770386G>A	c.C898T	CCA=>TCA	Pro=>Ser	p.P300S	Missense
C14orf105	chromosome 14 open reading frame 105	g.chr14:57947376G>T	c.C592A	CCA=>ACA	Pro=>Thr	p.P198T	Missense
C14orf118	G patch domain containing 2-like	g.chr14:76668148C>T	c.C1403T	GCT=>GTT	Ala=>Val	p.A468V	Missense
C14orf118	G patch domain containing 2-like	g.chr14:76621087G>T	c.G381T	AGG=>AGT	Arg=>Ser	p.R127S	Missense
C14orf135	pecanex-like 4 (Drosophila)	g.chr14:60585273G>T	c.G1103T	GGG=>GTG	Gly=>Val	p.G368V	Missense
C14orf177	chromosome 14 open reading frame 177	g.chr14:99182634C>G	c.C106G	CTT=>GTT	Leu=>Val	p.L36V	Missense
C14orf37	chromosome 14 open reading frame 37	g.chr14:58605397G>T	c.C680A	GCA=>GAA	Ala=>Glu	p.A227E	Missense
C14orf37	chromosome 14 open reading frame 37	g.chr14:58605659G>T	c.C418A	CTT=>ATT	Leu=>Ile	p.L140I	Missense
C14orf38	coiled-coil domain containing 175	g.chr14:59988345T>C	c.A2045G	GAA=>GGA	Glu=>Gly	p.E682G	Missense
C14orf38	coiled-coil domain containing 175	g.chr14:60004848T>A	c.A1516T	AGT=>TGT	Ser=>Cys	p.S506C	Missense
C14orf38	coiled-coil domain containing 175	g.chr14:60012002G>T	c.C1051A	CAT=>AAT	His=>Asn	p.H351N	Missense
C14orf38	coiled-coil domain containing 175	g.chr14:59993841C>A	c.G1814T	AGG=>ATG	Arg=>Met	p.R605M	Missense
C14orf43	ELM2 and Myb/SANT-like domain containing 1	g.chr14:74196589T>G	c.A1849C	ACT=>CCT	Thr=>Pro	p.T617P	Missense
C14orf80	chromosome 14 open reading frame 80	g.chr14:105963776G>T	c.G668T	TGG=>TTG	Trp=>Leu	p.W223L	Missense
C14orf80	chromosome 14 open reading frame 80	g.chr14:105964164G>T	c.G702T	GAG=>GAT	Glu=>Asp	p.E234D	Missense
C15orf2	nuclear pore associated protein 1	g.chr15:24923228C>A	c.C2214A	AAC=>AAA	Asn=>Lys	p.N738K	Missense
C15orf2	nuclear pore associated protein 1	g.chr15:24924261T>G	c.T3247G	TCT=>GCT	Ser=>Ala	p.S1083A	Missense
C15orf2	nuclear pore associated protein 1	g.chr15:24923805C>A	c.C2791A	CCT=>ACT	Pro=>Thr	p.P931T	Missense
C15orf2	nuclear pore associated protein 1	g.chr15:24922573G>T	c.G1559T	TGT=>TTT	Cys=>Phe	p.C520F	Missense
C15orf2	nuclear pore associated protein 1	g.chr15:24921115C>T	c.C101T	CCG=>CTG	Pro=>Leu	p.P34L	Missense
C15orf2	nuclear pore associated protein 1	g.chr15:24921116G>T	c.G102T	CCG=>CCT	Pro=>Pro	p.P34P	Synonymous
C15orf2	nuclear pore associated protein 1	g.chr15:24922953C>A	c.C1939A	CCC=>ACC	Pro=>Thr	p.P647T	Missense
C15orf2	nuclear pore associated protein 1	g.chr15:24924187C>A	c.C3173A	GCC=>GAC	Ala=>Asp	p.A1058D	Missense
C15orf2	nuclear pore associated protein 1	g.chr15:24922899C>A	c.C1885A	CAC=>AAC	His=>Asn	p.H629N	Missense
C15orf23	kinetochore-localized astrin/SPAG5 binding protein	g.chr15:40678632A>T	c.A374T	CAG=>CTG	Gln=>Leu	p.Q125L	Missense
C15orf24	ER membrane protein complex subunit 7	g.chr15:34376621T>A	c.A643T	ACA=>TCA	Thr=>Ser	p.T215S	Missense
C15orf26	chromosome 15 open reading frame 26	g.chr15:81428868C>T	c.C171T	TCC=>TCT	Ser=>Ser	p.S57S	Synonymous
C15orf26	chromosome 15 open reading frame 26	g.chr15:81436137G>A	c.G612A	CTG=>CTA	Leu=>Leu	p.L204L	Synonymous
C15orf29	katanin p80 subunit B-like 1	g.chr15:34440930T>C	c.A460G	ATG=>GTG	Met=>Val	p.M154V	Missense
C15orf29	katanin p80 subunit B-like 1	g.chr15:34445035G>A	c.C394T	CAG=>TAG	Gln=>Stop	p.Q132*	Nonsense
C15orf29	katanin p80 subunit B-like 1	g.chr15:34446853G>A	c.C150T	TAC=>TAT	Tyr=>Tyr	p.Y50Y	Synonymous
C15orf33	family with sequence similarity 227, member B	g.chr15:49800432C>A	c.G988T	GAC=>TAC	Asp=>Tyr	p.D330Y	Missense
C15orf38-AP3S2	C15orf38-AP3S2 readthrough	g.chr15:90380849C>T	c.G451A	GAG=>AAG	Glu=>Lys	p.E151K	Missense
C15orf39	chromosome 15 open reading frame 39	g.chr15:75499464C>G	c.C1075G	CTG=>GTG	Leu=>Val	p.L359V	Missense
C15orf41	chromosome 15 open reading frame 41	g.chr15:36950106C>T	c.C346T	CGT=>TGT	Pro=>Ser	p.P116S	Missense
C15orf41	chromosome 15 open reading frame 41	g.chr15:36950106C>T	c.C346T	CGT=>TGT	Pro=>Ser	p.P116S	Missense
C15orf42	TOPBP1-interacting checkpoint and replication regulator	g.chr15:90128967G>A	c.G1205A	CGG=>CAG	Arg=>Gln	p.R402Q	Missense
C15orf43	chromosome 15 open reading frame 43	g.chr15:45253735A>T	c.A301T	ATT=>TTT	Ile=>Phe	p.I101F	Missense
C15orf44	von Willebrand factor A domain containing 9	g.chr15:65871797G>A	c.C1335T	AAC=>AAT	Asn=>Asn	p.N445N	Synonymous
C15orf44	von Willebrand factor A domain containing 9	g.chr15:65890752C>A	c.G484T	GGC=>TGC	Gly=>Cys	p.G162C	Missense
C15orf55	NUT midline carcinoma, family member 1	g.chr15:34649615C>T	c.C3322T	CGA=>TGA	Arg=>Stop	p.R1108*	Nonsense
C15orf55	NUT midline carcinoma, family member 1	g.chr15:34640711C>A	c.C558A	ACC=>ACA	Thr=>Thr	p.T186T	Synonymous
C15orf55	NUT midline carcinoma, family member 1	g.chr15:34648624A>T	c.A2331T	GTA=>GTT	Val=>Val	p.V777V	Synonymous
C15orf58	GDP-D-glucose phosphorylase 1	g.chr15:90784933G>T	c.G793T	GAC=>TAC	Asp=>Tyr	p.D265Y	Missense
C16orf46	chromosome 16 open reading frame 46	g.chr16:81094805G>A	c.C1149T	AGC=>AGT	Ser=>Ser	p.S383S	Synonymous
C16orf46	chromosome 16 open reading frame 46	g.chr16:81095304G>A	c.C650T	TCA=>TTA	Ser=>Leu	p.S217L	Missense
C16orf48	enkurin domain containing 1	g.chr16:67697683C>T	c.G620A	CGA=>CAA	Arg=>Gln	p.R207Q	Missense
C16orf62	chromosome 16 open reading frame 62	g.chr16:19640054C>G	c.C1746G	ATC=>ATG	Ile=>Met	p.I582M	Missense
C16orf62	chromosome 16 open reading frame 62	g.chr16:19711756G>C	c.G3117C	CTG=>CTC	Leu=>Leu	p.L1039L	Synonymous
C16orf7	-	g.chr16:89783208_89783208delG	c.198delC	-	-	p.P66fs	Frame-shift_Indel
C16orf71	chromosome 16 open reading frame 71	g.chr16:4790418C>T	c.C541T	CCA=>TCA	Pro=>Ser	p.P181S	Missense
C16orf78	chromosome 16 open reading frame 78	g.chr16:49430401C>G	c.C462G	AGC=>AGG	Ser=>Arg	p.S154R	Missense
C16orf82	chromosome 16 open reading frame 82	g.chr16:27078569G>T	c.G253T	GCC=>TCC	Ala=>Ser	p.A85S	Missense
C16orf82	chromosome 16 open reading frame 82	g.chr16:27078488A>T	c.A172T	AGC=>TGC	Ser=>Cys	p.S58C	Missense
C16orf92	chromosome 16 open reading frame 92	g.chr16:30035099G>A	c.G116A	CGC=>CAC	Arg=>His	p.R39H	Missense
C16orf96	chromosome 16 open reading frame 96	g.chr16:4650153G>A	c.G3261A	ACG=>ACA	Thr=>Thr	p.T1087T	Synonymous
C17orf104	chromosome 17 open reading frame 104	g.chr17:42744956C>G	c.C1677G	GTC=>GTG	Val=>Val	p.V559V	Synonymous
C17orf104	chromosome 17 open reading frame 104	g.chr17:42745396C>T	c.C2117T	TCC=>TTC	Ser=>Phe	p.S706F	Missense
C17orf104	chromosome 17 open reading frame 104	g.chr17:42744320C>A	c.C1041A	GTC=>GTA	Val=>Val	p.V347V	Synonymous
C17orf105	chromosome 17 open reading frame 105	g.chr17:41860591A>T	c.A358T	ATG=>TTG	Met=>Leu	p.M120L	Missense
C17orf105	chromosome 17 open reading frame 105	g.chr17:41857858T>A	c.T28A	TAC=>AAC	Tyr=>Asn	p.Y10N	Missense
C17orf46	spermatogenesis associated 32	g.chr17:43333293C>G	c.G256C	GAG=>CAG	Glu=>Gln	p.E86Q	Missense
C17orf49	chromosome 17 open reading frame 49	g.chr17:6919133G>A	c.G157A	GCT=>ACT	Ala=>Thr	p.A53T	Missense
C17orf63	family with sequence similarity 222, member B	g.chr17:27085302G>A	c.C1675T	CCA=>TCA	Pro=>Ser	p.P559S	Missense
C17orf66	chromosome 17 open reading frame 66	g.chr17:34185232C>A	c.G1124T	AGG=>ATG	Arg=>Met	p.R375M	Missense
C17orf70	chromosome 17 open reading frame 70	g.chr17:79517896C>T	c.G624A	CCG=>CCA	Pro=>Pro	p.P208P	Synonymous
C17orf74	chromosome 17 open reading frame 74	g.chr17:7329997G>A	c.G687A	CTG=>CTA	Leu=>Leu	p.L229L	Synonymous
C17orf75	chromosome 17 open reading frame 75	g.chr17:30668268C>T	c.G176A	AGC=>AAC	Ser=>Asn	p.S59N	Missense
C17orf78	chromosome 17 open reading frame 78	g.chr17:35745709A>C	c.A613C	ATT=>CTT	Ile=>Leu	p.I205L	Missense
C17orf80	chromosome 17 open reading frame 80	g.chr17:71232929G>T	c.G1308T	CAG=>CAT	Gln=>His	p.Q436H	Missense
C17orf97	chromosome 17 open reading frame 97	g.chr17:263607T>A	c.T973A	TTC=>ATC	Phe=>Ile	p.F325I	Missense
C17orf97	chromosome 17 open reading frame 97	g.chr17:263637T>A	c.T1003A	TTC=>ATC	Phe=>Ile	p.F335I	Missense
C17orf97	chromosome 17 open reading frame 97	g.chr17:263586_263645delGACCCCGAGGCCCTCAAGGGCTTCCACCCCGACCCCAAGGCCCTCAAGGGCTTCCACCCC	c.952_1011del	-	-	p.318_337del	Nonframe-shift_Indel
C17orf97	chromosome 17 open reading frame 97	g.chr17:263586_263645delGACCCCGAGGCCCTCAAGGGCTTCCACCCCGACCCCAAGGCCCTCAAGGGCTTCCACCCC	c.952_1011del	-	-	p.318_337del	Nonframe-shift_Indel
C18orf10	tubulin polyglutamylase complex subunit 2	g.chr18:34376821T>A	c.A850T	ACT=>TCT	Thr=>Ser	p.T284S	Missense
C18orf26	dynactin associated protein	g.chr18:52262200C>T	c.C166T	CAC=>TAC	His=>Tyr	p.H56Y	Missense
C18orf34	coiled-coil domain containing 178	g.chr18:30846940G>A	c.C1349T	ACG=>ATG	Thr=>Met	p.T450M	Missense
C18orf34	coiled-coil domain containing 178	g.chr18:30873165T>C	c.A1134G	GAA=>GAG	Glu=>Glu	p.E378E	Synonymous
C18orf34	coiled-coil domain containing 178	g.chr18:30847169A>G	c.T1269C	GCT=>GCC	Ala=>Ala	p.A423A	Synonymous
C18orf63	chromosome 18 open reading frame 63	g.chr18:72010916A>T	c.A957T	GAA=>GAT	Glu=>Asp	p.E319D	Missense
C19orf26	chromosome 19 open reading frame 26	g.chr19:1231098A>C	c.T1138G	TAT=>GAT	Tyr=>Asp	p.Y380D	Missense
C19orf29	cactin, spliceosome C complex subunit	g.chr19:3624106G>T	c.C222A	CCC=>CCA	Pro=>Pro	p.P74P	Synonymous
C19orf33	chromosome 19 open reading frame 33	g.chr19:38795550_38795565insAAGAAGGAGAAGGGC	c.267_268insAAGAAGGAGAAGGGC	-	-	p.K89delinsKKKEKG	Nonframe-shift_Indel
C19orf35	chromosome 19 open reading frame 35	g.chr19:2280865G>A	c.C66T	CCC=>CCT	Pro=>Pro	p.P22P	Synonymous
C19orf38	chromosome 19 open reading frame 38	g.chr19:10969002A>T	c.A444T	AGA=>AGT	Arg=>Ser	p.R148S	Missense
C19orf43	chromosome 19 open reading frame 43	g.chr19:12845127G>A	c.C345T	TTC=>TTT	Phe=>Phe	p.F115F	Synonymous
C19orf43	chromosome 19 open reading frame 43	g.chr19:12845127G>A	c.C345T	TTC=>TTT	Phe=>Phe	p.F115F	Synonymous
C19orf43	chromosome 19 open reading frame 43	g.chr19:12841855C>T	c.G451A	GCC=>ACC	Ala=>Thr	p.A151T	Missense
C19orf76	adrenomedullin 5 (putative)	g.chr19:50193553G>T	c.G265T	GCT=>TCT	Ala=>Ser	p.A89S	Missense
C1orf101	chromosome 1 open reading frame 101	g.chr1:244643046G>C	c.G286C	GAA=>CAA	Glu=>Gln	p.E96Q	Missense
C1orf101	chromosome 1 open reading frame 101	g.chr1:244715624G>A	c.G84A	AGG=>AGA	Gly=>Gly	p.G28G	Synonymous
C1orf101	chromosome 1 open reading frame 101	g.chr1:244715624G>A	c.G84A	AGG=>AGA	Gly=>Gly	p.G28G	Synonymous
C1orf101	chromosome 1 open reading frame 101	g.chr1:244662354G>T	c.G402T	TTG=>TTT	Leu=>Phe	p.L134F	Missense
C1orf106	chromosome 1 open reading frame 106	g.chr1:200867449G>A	c.G218A	AGG=>AAG	Arg=>Lys	p.R73K	Missense
C1orf106	chromosome 1 open reading frame 106	g.chr1:200882754G>T	c.G1734T	GTG=>GTT	Val=>Val	p.V578V	Synonymous
C1orf106	chromosome 1 open reading frame 106	g.chr1:200880767C>T	c.C1146T	CCC=>CCT	Pro=>Pro	p.P382P	Synonymous
C1orf110	chromosome 1 open reading frame 110	g.chr1:162824680T>G	c.A784C	AGG=>CGG	Arg=>Arg	p.R262R	Synonymous
C1orf114	coiled-coil domain containing 181	g.chr1:169391341C>G	c.G328C	GAA=>CAA	Glu=>Gln	p.E110Q	Missense
C1orf116	chromosome 1 open reading frame 116	g.chr1:207195458C>A	c.G913T	GAG=>TAG	Glu=>Stop	p.E305*	Nonsense
C1orf127	chromosome 1 open reading frame 127	g.chr1:11007899C>A	c.G2293T	GCT=>TCT	Ala=>Ser	p.A765S	Missense
C1orf127	chromosome 1 open reading frame 127	g.chr1:11030092A>G	c.T182C	CTG=>CCG	Leu=>Pro	p.L61P	Missense
C1orf127	chromosome 1 open reading frame 127	g.chr1:11017092C>T	c.G766A	GCT=>ACT	Ala=>Thr	p.A256T	Missense
C1orf129	maestro heat-like repeat family member 9	g.chr1:170985368T>C	c.T1799C	GTT=>GCT	Val=>Ala	p.V600A	Missense
C1orf129	maestro heat-like repeat family member 9	g.chr1:170961365G>A	c.G1089A	CTG=>CTA	Leu=>Leu	p.L363L	Synonymous
C1orf129	maestro heat-like repeat family member 9	g.chr1:170934396C>A	c.C480A	TAC=>TAA	Tyr=>Stop	p.Y160*	Nonsense
C1orf129	maestro heat-like repeat family member 9	g.chr1:170934396C>A	c.C480A	TAC=>TAA	Tyr=>Stop	p.Y160*	Nonsense
C1orf141	chromosome 1 open reading frame 141	g.chr1:67561083G>T	c.C438A	AAC=>AAA	Asn=>Lys	p.N146K	Missense
C1orf141	chromosome 1 open reading frame 141	g.chr1:67561096G>T	c.C425A	TCT=>TAT	Ser=>Tyr	p.S142Y	Missense
C1orf141	chromosome 1 open reading frame 141	g.chr1:67558737G>A	c.C1154T	CCA=>CTA	Pro=>Leu	p.P385L	Missense
C1orf141	chromosome 1 open reading frame 141	g.chr1:67561021A>G	c.T500C	GTA=>GCA	Val=>Ala	p.V167A	Missense
C1orf144	SUZ RNA binding domain containing 1	g.chr1:16719955C>A	c.C277A	CAG=>AAG	Gln=>Lys	p.Q93K	Missense
C1orf150	germinal center-associated, signaling and motility-like	g.chr1:247719735C>A	c.C56A	CCC=>CAC	Pro=>His	p.P19H	Missense
C1orf150	germinal center-associated, signaling and motility-like	g.chr1:247729242T>A	c.T149A	GTT=>GAT	Val=>Asp	p.V50D	Missense
C1orf150	germinal center-associated, signaling and motility-like	g.chr1:247737676C>T	c.C400T	CCA=>TCA	Pro=>Ser	p.P134S	Missense
C1orf150	germinal center-associated, signaling and motility-like	g.chr1:247737629G>T	c.G353T	AGT=>ATT	Ser=>Ile	p.S118I	Missense
C1orf168	chromosome 1 open reading frame 168	g.chr1:57219598C>T	c.G1141A	GAA=>AAA	Glu=>Lys	p.E381K	Missense
C1orf172	chromosome 1 open reading frame 172	g.chr1:27277215C>G	c.G1072C	GCA=>CCA	Ala=>Pro	p.A358P	Missense
C1orf173	chromosome 1 open reading frame 173	g.chr1:75036839C>T	c.G4555A	GAG=>AAG	Glu=>Lys	p.E1519K	Missense
C1orf173	chromosome 1 open reading frame 173	g.chr1:75038612A>G	c.T2782C	TCG=>CCG	Ser=>Pro	p.S928P	Missense
C1orf173	chromosome 1 open reading frame 173	g.chr1:75038459C>A	c.G2935T	GAA=>TAA	Glu=>Stop	p.E979*	Nonsense
C1orf173	chromosome 1 open reading frame 173	g.chr1:75078417C>G	c.G1077C	GTG=>GTC	Val=>Val	p.V359V	Synonymous
C1orf173	chromosome 1 open reading frame 173	g.chr1:75037079G>A	c.C4315T	CGG=>TGG	Arg=>Trp	p.R1439W	Missense
C1orf173	chromosome 1 open reading frame 173	g.chr1:75086535C>T	c.G883A	GGG=>AGG	Gly=>Arg	p.G295R	Missense
C1orf173	chromosome 1 open reading frame 173	g.chr1:75037901T>A	c.A3493T	AAG=>TAG	Lys=>Stop	p.K1165*	Nonsense
C1orf173	chromosome 1 open reading frame 173	g.chr1:75065508C>T	c.G1597A	GAT=>AAT	Asp=>Asn	p.D533N	Missense
C1orf173	chromosome 1 open reading frame 173	g.chr1:75112434G>C	c.C160G	CTA=>GTA	Leu=>Val	p.L54V	Missense
C1orf173	chromosome 1 open reading frame 173	g.chr1:75037692G>T	c.C3702A	ATC=>ATA	Ile=>Ile	p.I1234I	Synonymous
C1orf173	chromosome 1 open reading frame 173	g.chr1:75038958C>A	c.G2436T	TGG=>TGT	Trp=>Cys	p.W812C	Missense
C1orf183	family with sequence similarity 212, member B	g.chr1:112269990A>G	c.T494C	CTG=>CCG	Leu=>Pro	p.L165P	Missense
C1orf183	family with sequence similarity 212, member B	g.chr1:112269879C>T	c.G605A	CGC=>CAC	Arg=>His	p.R202H	Missense
C1orf185	chromosome 1 open reading frame 185	g.chr1:51578225C>T	c.C106T	CTG=>TTG	Leu=>Leu	p.L36L	Synonymous
C1orf204	chromosome 1 open reading frame 204	g.chr1:159824689C>A	c.G190T	GGC=>TGC	Gly=>Cys	p.G64C	Missense
C1orf204	chromosome 1 open reading frame 204	g.chr1:159807714C>A	c.G702T	GAG=>GAT	Glu=>Asp	p.E234D	Missense
C1orf212	small integral membrane protein 12	g.chr1:35324441C>A	-	-	-	-	Splice site
C1orf212	small integral membrane protein 12	g.chr1:35324442C>A	-	-	-	-	Splice site
C1orf226	chromosome 1 open reading frame 226	g.chr1:162353264C>T	c.C610T	CAC=>TAC	His=>Tyr	p.H204Y	Missense
C1orf52	chromosome 1 open reading frame 52	g.chr1:85725294G>A	c.C23T	CCT=>CTT	Pro=>Leu	p.P8L	Missense
C1orf52	chromosome 1 open reading frame 52	g.chr1:85724220C>G	c.G462C	GAG=>GAC	Glu=>Asp	p.E154D	Missense
C1orf65	chromosome 1 open reading frame 65	g.chr1:223567578C>T	c.C761T	TCC=>TTC	Ser=>Phe	p.S254F	Missense
C1orf68	chromosome 1 open reading frame 68	g.chr1:152692160T>C	c.T163C	TAT=>CAT	Tyr=>His	p.Y55H	Missense
C1orf87	chromosome 1 open reading frame 87	g.chr1:60520907C>A	c.G311T	GGG=>GTG	Gly=>Val	p.G104V	Missense
C1orf87	chromosome 1 open reading frame 87	g.chr1:60538282C>G	c.G34C	GAT=>CAT	Asp=>His	p.D12H	Missense
C1orf87	chromosome 1 open reading frame 87	g.chr1:60456397G>T	c.C1589A	TCG=>TAG	Ser=>Stop	p.S530*	Nonsense
C1orf9	SUN domain containing ossification factor	g.chr1:172547507G>A	c.G1278A	CAG=>CAA	Gln=>Gln	p.Q426Q	Synonymous
C1orf9	SUN domain containing ossification factor	g.chr1:172558896A>T	c.A2523T	ACA=>ACT	Thr=>Thr	p.T841T	Synonymous
C1orf9	SUN domain containing ossification factor	g.chr1:172558933G>A	c.G2560A	GGA=>AGA	Gly=>Arg	p.G854R	Missense
C1orf93	family with sequence similarity 213, member B	g.chr1:2519779T>C	c.T415C	TGG=>CGG	Trp=>Arg	p.W139R	Missense
C1orf94	chromosome 1 open reading frame 94	g.chr1:34666623G>A	c.G1260A	CCG=>CCA	Pro=>Pro	p.P420P	Synonymous
C1orf95	chromosome 1 open reading frame 95	g.chr1:226784582G>A	c.G282A	TGG=>TGA	Trp=>Stop	p.W94*	Nonsense
C1QC	complement component 1, q subcomponent, C chain	g.chr1:22970604A>G	c.A88G	ACA=>GCA	Thr=>Ala	p.T30A	Missense
C1QL3	complement component 1, q subcomponent-like 3	g.chr10:16556622C>T	c.G673A	GAT=>AAT	Asp=>Asn	p.D225N	Missense
C1QTNF2	C1q and tumor necrosis factor related protein 2	g.chr5:159774775T>G	-	-	-	-	Splice site
C1QTNF7	C1q and tumor necrosis factor related protein 7	g.chr4:15443951C>T	c.C419T	CCG=>CTG	Pro=>Leu	p.P140L	Missense
C1QTNF7	C1q and tumor necrosis factor related protein 7	g.chr4:15443881G>C	c.G349C	GGA=>CGA	Gly=>Arg	p.G117R	Missense
C1QTNF9B	C1q and tumor necrosis factor related protein 9B	g.chr13:24465600C>T	c.G830A	AGA=>AAA	Arg=>Lys	p.R277K	Missense
C1R	complement component 1, r subcomponent	g.chr12:7242716G>T	c.C360A	TTC=>TTA	Phe=>Leu	p.F120L	Missense
C20orf103	lysosomal-associated membrane protein family, member 5	g.chr20:9510383C>A	c.C627A	CTC=>CTA	Leu=>Leu	p.L209L	Synonymous
C20orf107	family with sequence similarity 209, member B	g.chr20:55108398A>T	c.A1T	ATG=>TTG	Met=>Leu	p.M1L	Missense
C20orf123	osteoclast stimulatory transmembrane protein	g.chr20:45169917C>A	c.G1697T	GGA=>GTA	Gly=>Val	p.G566V	Missense
C20orf123	osteoclast stimulatory transmembrane protein	g.chr20:45169918C>A	c.G1696T	GGA=>TGA	Gly=>Stop	p.G566*	Nonsense
C20orf134	actin-like 10	g.chr20:32255676G>A	c.G373A	GAA=>AAA	Glu=>Lys	p.E125K	Missense
C20orf141	chromosome 20 open reading frame 141	g.chr20:2795853G>T	c.G23T	AGA=>ATA	Arg=>Ile	p.R8I	Missense
C20orf160	cerebral cavernous malformation 2-like	g.chr20:30602821T>G	c.T145G	TAC=>GAC	Tyr=>Asp	p.Y49D	Missense
C20orf196	chromosome 20 open reading frame 196	g.chr20:5843882C>A	c.C391A	CAA=>AAA	Gln=>Lys	p.Q131K	Missense
C20orf202	chromosome 20 open reading frame 202	g.chr20:1184171C>T	c.C11T	TCA=>TTA	Ser=>Leu	p.S4L	Missense
C20orf26	chromosome 20 open reading frame 26	g.chr20:20257854G>A	c.G2548A	GTG=>ATG	Val=>Met	p.V850M	Missense
C20orf26	chromosome 20 open reading frame 26	g.chr20:20257883C>T	c.C2577T	AGC=>AGT	Ser=>Ser	p.S859S	Synonymous
C20orf26	chromosome 20 open reading frame 26	g.chr20:20226805G>T	c.G2105T	GGA=>GTA	Gly=>Val	p.G702V	Missense
C20orf26	chromosome 20 open reading frame 26	g.chr20:20243680G>T	c.G2409T	ACG=>ACT	Thr=>Thr	p.T803T	Synonymous
C20orf26	chromosome 20 open reading frame 26	g.chr20:20177280G>A	c.G1657A	GAA=>AAA	Glu=>Lys	p.E553K	Missense
C20orf27	chromosome 20 open reading frame 27	g.chr20:3735086T>A	c.A457T	ACT=>TCT	Thr=>Ser	p.T153S	Missense
C20orf3	adipocyte plasma membrane associated protein	g.chr20:24950241G>T	c.C769A	CGG=>AGG	Arg=>Arg	p.R257R	Synonymous
C20orf54	solute carrier family 52 (riboflavin transporter), member 3	g.chr20:741813C>A	c.G1267T	GAC=>TAC	Asp=>Tyr	p.D423Y	Missense
C20orf54	solute carrier family 52 (riboflavin transporter), member 3	g.chr20:745962C>A	c.G457T	GCC=>TCC	Ala=>Ser	p.A153S	Missense
C20orf72	mitochondrial genome maintenance exonuclease 1	g.chr20:17949784G>C	-	-	-	-	Splice site
C20orf94	SLX4 interacting protein	g.chr20:10536903G>T	c.G52T	GAT=>TAT	Asp=>Tyr	p.D18Y	Missense
C21orf63	eva-1 homolog C (C. elegans)	g.chr21:33840074C>G	c.C552G	CTC=>CTG	Leu=>Leu	p.L184L	Synonymous
C21orf7	MAP3K7 C-terminal like	g.chr21:30547161A>T	c.A677T	GAA=>GTA	Glu=>Val	p.E226V	Missense
C22orf28	RNA 2',3'-cyclic phosphate and 5'-OH ligase	g.chr22:32792067G>A	c.C984T	ACC=>ACT	Thr=>Thr	p.T328T	Synonymous
C22orf33	testis expressed 33	g.chr22:37397886C>T	c.G481A	GAG=>AAG	Glu=>Lys	p.E161K	Missense
C22orf43	chromosome 22 open reading frame 43	g.chr22:23967070C>A	c.G298T	GGT=>TGT	Gly=>Cys	p.G100C	Missense
C22orf43	chromosome 22 open reading frame 43	g.chr22:23967070C>A	c.G298T	GGT=>TGT	Gly=>Cys	p.G100C	Missense
C2CD2	C2 calcium-dependent domain containing 2	g.chr21:43309290G>A	c.C1569T	CTC=>CTT	Leu=>Leu	p.L523L	Synonymous
C2CD2	C2 calcium-dependent domain containing 2	g.chr21:43338233G>A	c.C236T	ACG=>ATG	Thr=>Met	p.T79M	Missense
C2CD2L	C2CD2-like	g.chr11:118983071C>G	c.C1053G	CTC=>CTG	Leu=>Leu	p.L351L	Synonymous
C2CD3	C2 calcium-dependent domain containing 3	g.chr11:73748533G>A	c.C5871T	TCC=>TCT	Ser=>Ser	p.S1957S	Synonymous
C2orf16	chromosome 2 open reading frame 16	g.chr2:27800631C>T	c.C1192T	CAA=>TAA	Gln=>Stop	p.Q398*	Nonsense
C2orf16	chromosome 2 open reading frame 16	g.chr2:27801265G>A	c.G1826A	GGA=>GAA	Gly=>Glu	p.G609E	Missense
C2orf18	solute carrier family 35, member F6	g.chr2:26998349G>C	c.G340C	GCC=>CCC	Ala=>Pro	p.A114P	Missense
C2orf3	GC-rich sequence DNA-binding factor 2	g.chr2:75917804C>T	c.G679A	GAA=>AAA	Glu=>Lys	p.E227K	Missense
C2orf43	chromosome 2 open reading frame 43	g.chr2:20901357G>A	c.C759T	GAC=>GAT	Asp=>Asp	p.D253D	Synonymous
C2orf53	chromosome 2 open reading frame 53	g.chr2:27360286C>T	c.G912A	CAG=>CAA	Gln=>Gln	p.Q304Q	Synonymous
C2orf53	chromosome 2 open reading frame 53	g.chr2:27360487C>T	c.G711A	TGG=>TGA	Trp=>Stop	p.W237*	Nonsense
C2orf54	chromosome 2 open reading frame 54	g.chr2:241831011C>A	c.G684T	TTG=>TTT	Leu=>Phe	p.L228F	Missense
C2orf55	KIAA1211-like	g.chr2:99454601C>A	c.G220T	GAC=>TAC	Asp=>Tyr	p.D74Y	Missense
C2orf62	chromosome 2 open reading frame 62	g.chr2:219232213A>T	c.A893T	GAG=>GTG	Glu=>Val	p.E298V	Missense
C2orf65	meiosis 1 associated protein	g.chr2:74842101G>T	c.C416A	ACC=>AAC	Thr=>Asn	p.T139N	Missense
C2orf67	KAT8 regulatory NSL complex subunit 1-like	g.chr2:210892018A>T	c.2451_splice	-	-	p.E817_splice	Splice site
C2orf72	chromosome 2 open reading frame 72	g.chr2:231911645C>T	c.C797T	CCC=>CTC	Pro=>Leu	p.P266L	Missense
C2orf72	chromosome 2 open reading frame 72	g.chr2:231911646C>T	c.C798T	CCC=>CCT	Pro=>Pro	p.P266P	Synonymous
C2orf74	chromosome 2 open reading frame 74	g.chr2:61390032G>T	c.G172T	GGA=>TGA	Gly=>Stop	p.G58*	Nonsense
C2orf77	coiled-coil domain containing 173	g.chr2:170506980C>A	c.G1011T	TTG=>TTT	Leu=>Phe	p.L337F	Missense
C2orf78	chromosome 2 open reading frame 78	g.chr2:74042345G>A	c.G995A	GGG=>GAG	Gly=>Glu	p.G332E	Missense
C2orf78	chromosome 2 open reading frame 78	g.chr2:74043914G>A	c.G2564A	CGT=>CAT	Arg=>His	p.R855H	Missense
C2orf81	chromosome 2 open reading frame 81	g.chr2:74643228G>A	c.C168T	CTC=>CTT	Leu=>Leu	p.L56L	Synonymous
C2orf81	chromosome 2 open reading frame 81	g.chr2:74642265_74642289insCGCGGAGGGGCGGGTGGCGCCGCC	c.958_959insGGCGGCGCCACCCGCCCCTCCGCG	-	-	p.S320delinsGGATRPSAS	Nonframe-shift_Indel
C2orf81	chromosome 2 open reading frame 81	g.chr2:74642265_74642289insCGCGGAGGGGCGGGTGGCGCCGCC	c.958_959insGGCGGCGCCACCCGCCCCTCCGCG	-	-	p.S320delinsGGATRPSAS	Nonframe-shift_Indel
C2orf85	CXXC finger protein 11	g.chr2:242814097C>T	c.C390T	CCC=>CCT	Pro=>Pro	p.P130P	Synonymous
C2orf89	TraB domain containing 2A	g.chr2:85051237C>A	c.G1027T	GTA=>TTA	Val=>Leu	p.V343L	Missense
C3	complement component 3	g.chr19:6686862T>A	c.A3541T	ATG=>TTG	Met=>Leu	p.M1181L	Missense
C3	complement component 3	g.chr19:6702155C>T	c.G2423A	AGC=>AAC	Ser=>Asn	p.S808N	Missense
C3	complement component 3	g.chr19:6684635G>A	c.C4056T	GCC=>GCT	Ala=>Ala	p.A1352A	Synonymous
C3orf20	chromosome 3 open reading frame 20	g.chr3:14746062G>T	c.G731T	GGG=>GTG	Gly=>Val	p.G244V	Missense
C3orf27	chromosome 3 open reading frame 27	g.chr3:128292234A>G	c.T339C	CCT=>CCC	Pro=>Pro	p.P113P	Synonymous
C3orf30	chromosome 3 open reading frame 30	g.chr3:118865186_118865195delAATAGCTGAC	c.150_159del	-	-	p.50_53del	Frame-shift_Indel
C3orf39	protein O-linked mannose N-acetylglucosaminyltransferase 2 (beta 1,4-)	g.chr3:43121656G>A	c.C1268T	GCC=>GTC	Ala=>Val	p.A423V	Missense
C3orf52	chromosome 3 open reading frame 52	g.chr3:111812253G>A	c.G185A	GGA=>GAA	Gly=>Glu	p.G62E	Missense
C3orf58	chromosome 3 open reading frame 58	g.chr3:143704496T>A	c.T142A	TGG=>AGG	Trp=>Arg	p.W48R	Missense
C3orf58	chromosome 3 open reading frame 58	g.chr3:143704497G>T	c.G143T	TGG=>TTG	Trp=>Leu	p.W48L	Missense
C3orf62	chromosome 3 open reading frame 62	g.chr3:49308725G>A	c.C692T	GCT=>GTT	Ala=>Val	p.A231V	Missense
C3orf72	chromosome 3 open reading frame 72	g.chr3:138669161G>T	c.G275T	GGC=>GTC	Gly=>Val	p.G92V	Missense
C3orf75	elongator acetyltransferase complex subunit 6	g.chr3:47543277C>G	c.G388C	GAC=>CAC	Asp=>His	p.D130H	Missense
C3orf77	testis and ovary specific PAZ domain containing 1	g.chr3:44346698G>T	c.G3924T	ATG=>ATT	Met=>Ile	p.M1308I	Missense
C3orf77	testis and ovary specific PAZ domain containing 1	g.chr3:44329322C>A	c.C3672A	ATC=>ATA	Ile=>Ile	p.I1224I	Synonymous
C3orf77	testis and ovary specific PAZ domain containing 1	g.chr3:44286404A>T	c.A2406T	ACA=>ACT	Thr=>Thr	p.T802T	Synonymous
C3orf77	testis and ovary specific PAZ domain containing 1	g.chr3:44286405G>T	c.G2407T	GTT=>TTT	Val=>Phe	p.V803F	Missense
C3orf77	testis and ovary specific PAZ domain containing 1	g.chr3:44283670G>A	c.G125A	GGG=>GAG	Gly=>Glu	p.G42E	Missense
C3orf77	testis and ovary specific PAZ domain containing 1	g.chr3:44373284G>T	c.G4860T	AGG=>AGT	Arg=>Ser	p.R1620S	Missense
C3orf77	testis and ovary specific PAZ domain containing 1	g.chr3:44373284G>T	c.G4860T	AGG=>AGT	Arg=>Ser	p.R1620S	Missense
C3orf79	chromosome 3 open reading frame 79	g.chr3:153202465T>G	c.T120G	TGT=>TGG	Cys=>Trp	p.C40W	Missense
C3orf79	chromosome 3 open reading frame 79	g.chr3:153203828C>A	c.C157A	CCA=>ACA	Pro=>Thr	p.P53T	Missense
C4orf14	nitric oxide associated 1	g.chr4:57832803C>G	c.G1747C	GGT=>CGT	Gly=>Arg	p.G583R	Missense
C4orf14	nitric oxide associated 1	g.chr4:57843643C>G	c.G109C	GCT=>CCT	Ala=>Pro	p.A37P	Missense
C4orf21	chromosome 4 open reading frame 21	g.chr4:113505331C>T	c.4102_splice	-	-	p.G1368_splice	Splice site
C4orf21	chromosome 4 open reading frame 21	g.chr4:113483642C>A	c.4583_splice	-	-	p.M1528_splice	Splice site
C4orf21	chromosome 4 open reading frame 21	g.chr4:113505267C>G	c.G4165C	GAG=>CAG	Glu=>Gln	p.E1389Q	Missense
C4orf21	chromosome 4 open reading frame 21	g.chr4:113460721T>A	c.A6297T	AAA=>AAT	Lys=>Asn	p.K2099N	Missense
C4orf21	chromosome 4 open reading frame 21	g.chr4:113506721C>A	c.G4077T	ATG=>ATT	Met=>Ile	p.M1359I	Missense
C4orf22	chromosome 4 open reading frame 22	g.chr4:81791269T>C	c.T456C	CTT=>CTC	Leu=>Leu	p.L152L	Synonymous
C4orf27	chromosome 4 open reading frame 27	g.chr4:170669932T>C	c.A460G	ATT=>GTT	Ile=>Val	p.I154V	Missense
C4orf40	chromosome 4 open reading frame 40	g.chr4:71024307C>A	c.C338A	CCT=>CAT	Pro=>His	p.P113H	Missense
C4orf40	chromosome 4 open reading frame 40	g.chr4:71024466C>A	c.C497A	GCT=>GAT	Ala=>Asp	p.A166D	Missense
C4orf40	chromosome 4 open reading frame 40	g.chr4:71024467T>A	c.T498A	GCT=>GCA	Ala=>Ala	p.A166A	Synonymous
C4orf41	trafficking protein particle complex 11	g.chr4:184589237C>A	c.C527A	CCG=>CAG	Pro=>Gln	p.P176Q	Missense
C4orf41	trafficking protein particle complex 11	g.chr4:184614270G>T	c.G2207T	TGG=>TTG	Trp=>Leu	p.W736L	Missense
C4orf43	translation machinery associated 16 homolog (S. cerevisiae)	g.chr4:164435272G>C	c.G201C	AAG=>AAC	Lys=>Asn	p.K67N	Missense
C4orf43	translation machinery associated 16 homolog (S. cerevisiae)	g.chr4:164440595C>G	c.C541G	CAA=>GAA	Gln=>Glu	p.Q181E	Missense
C4orf49	mitochondria-localized glutamic acid-rich protein	g.chr4:140187899C>T	c.G577A	GAT=>AAT	Asp=>Asn	p.D193N	Missense
C5orf28	chromosome 5 open reading frame 28	g.chr5:43453915C>A	c.G157T	GAT=>TAT	Asp=>Tyr	p.D53Y	Missense
C5orf30	chromosome 5 open reading frame 30	g.chr5:102611762G>A	c.G142A	GTG=>ATG	Val=>Met	p.V48M	Missense
C5orf39	annexin A2 receptor	g.chr5:43039964C>A	c.G185T	TGG=>TTG	Trp=>Leu	p.W62L	Missense
C5orf4	fatty acid hydroxylase domain containing 2	g.chr5:154202038C>T	c.G672A	GAG=>GAA	Glu=>Glu	p.E224E	Synonymous
C5orf42	chromosome 5 open reading frame 42	g.chr5:37170171G>A	c.C6434T	TCT=>TTT	Ser=>Phe	p.S2145F	Missense
C5orf42	chromosome 5 open reading frame 42	g.chr5:37167208T>C	c.A7341G	CAA=>CAG	Gln=>Gln	p.Q2447Q	Synonymous
C5orf42	chromosome 5 open reading frame 42	g.chr5:37185078C>A	c.G4293T	GTG=>GTT	Val=>Val	p.V1431V	Synonymous
C5orf42	chromosome 5 open reading frame 42	g.chr5:37244600G>C	c.C447G	ATC=>ATG	Ile=>Met	p.I149M	Missense
C5orf42	chromosome 5 open reading frame 42	g.chr5:37213727T>C	c.A2854G	AAT=>GAT	Asn=>Asp	p.N952D	Missense
C5orf42	chromosome 5 open reading frame 42	g.chr5:37213735T>C	c.A2846G	TAT=>TGT	Tyr=>Cys	p.Y949C	Missense
C5orf42	chromosome 5 open reading frame 42	g.chr5:37165771T>G	c.A7403C	CAA=>CCA	Gln=>Pro	p.Q2468P	Missense
C5orf42	chromosome 5 open reading frame 42	g.chr5:37148349C>T	c.G8233A	GAA=>AAA	Glu=>Lys	p.E2745K	Missense
C5orf44	trafficking protein particle complex 13	g.chr5:64931196G>T	c.G115T	GGT=>TGT	Gly=>Stop	p.G39*	Nonsense
C5orf44	trafficking protein particle complex 13	g.chr5:64931196G>T	c.G115T	GGT=>TGT	Gly=>Stop	p.G39*	Nonsense
C5orf45	chromosome 5 open reading frame 45	g.chr5:179264802C>G	c.G456C	GAG=>GAC	Glu=>Asp	p.E152D	Missense
C5orf45	chromosome 5 open reading frame 45	g.chr5:179264855G>T	c.C403A	CAA=>AAA	Gln=>Lys	p.Q135K	Missense
C5orf46	chromosome 5 open reading frame 46	g.chr5:147281284T>C	c.A123G	CCA=>CCG	Pro=>Pro	p.P41P	Synonymous
C5orf47	chromosome 5 open reading frame 47	g.chr5:173426748G>C	c.G457C	GAA=>CAA	Glu=>Gln	p.E153Q	Missense
C5orf49	chromosome 5 open reading frame 49	g.chr5:7835590C>A	c.G169T	GAT=>TAT	Asp=>Tyr	p.D57Y	Missense
C5orf52	chromosome 5 open reading frame 52	g.chr5:157098721G>C	c.G99C	TCG=>TCC	Ser=>Ser	p.S33S	Synonymous
C5orf56	chromosome 5 open reading frame 56	g.chr5:131796465G>T	c.G300T	TGG=>TGT	Trp=>Cys	p.W100C	Missense
C5orf60	chromosome 5 open reading frame 60	g.chr5:179070442G>A	c.C330T	TTC=>TTT	Phe=>Phe	p.F110F	Synonymous
C5orf60	chromosome 5 open reading frame 60	g.chr5:179069977C>G	c.G576C	CTG=>CTC	Leu=>Leu	p.L192L	Synonymous
C6	complement component 6	g.chr5:41160361A>T	c.T1567A	TGT=>AGT	Cys=>Ser	p.C523S	Missense
C6	complement component 6	g.chr5:41160362C>A	c.G1566T	CAG=>CAT	Gln=>His	p.Q522H	Missense
C6	complement component 6	g.chr5:41160349G>T	c.C1579A	CCT=>ACT	Pro=>Thr	p.P527T	Missense
C6	complement component 6	g.chr5:41176801C>T	c.G944A	AGG=>AAG	Arg=>Lys	p.R315K	Missense
C6	complement component 6	g.chr5:41176695G>A	c.C1050T	AAC=>AAT	Asn=>Asn	p.N350N	Synonymous
C6orf103	androglobin	g.chr6:146978016G>T	c.G512T	TGG=>TTG	Trp=>Leu	p.W171L	Missense
C6orf103	androglobin	g.chr6:147054341T>C	c.T2606C	ATG=>ACG	Met=>Thr	p.M869T	Missense
C6orf103	androglobin	g.chr6:147067216C>T	c.C3336T	TAC=>TAT	Tyr=>Tyr	p.Y1112Y	Synonymous
C6orf103	androglobin	g.chr6:147049800G>T	c.G2443T	GCA=>TCA	Ala=>Ser	p.A815S	Missense
C6orf103	androglobin	g.chr6:147073845C>T	c.C3545T	TCC=>TTC	Ser=>Phe	p.S1182F	Missense
C6orf103	androglobin	g.chr6:147122409A>T	c.A4628T	TAT=>TTT	Tyr=>Phe	p.Y1543F	Missense
C6orf103	androglobin	g.chr6:147022134C>A	c.C1635A	TCC=>TCA	Ser=>Ser	p.S545S	Synonymous
C6orf138	patched domain containing 4	g.chr6:47847100G>C	c.C1480G	CTA=>GTA	Leu=>Val	p.L494V	Missense
C6orf138	patched domain containing 4	g.chr6:48036046G>A	c.C346T	CTC=>TTC	Leu=>Phe	p.L116F	Missense
C6orf138	patched domain containing 4	g.chr6:47846191G>C	c.C2389G	CTG=>GTG	Leu=>Val	p.L797V	Missense
C6orf138	patched domain containing 4	g.chr6:47976770T>G	c.A507C	TCA=>TCC	Ser=>Ser	p.S169S	Synonymous
C6orf138	patched domain containing 4	g.chr6:47847195T>C	c.A1385G	TAT=>TGT	Tyr=>Cys	p.Y462C	Missense
C6orf138	patched domain containing 4	g.chr6:47846045T>A	c.A2535T	ACA=>ACT	Thr=>Thr	p.T845T	Synonymous
C6orf145	PX domain containing 1	g.chr6:3737385G>C	c.C394G	CTG=>GTG	Leu=>Val	p.L132V	Missense
C6orf146	family with sequence similarity 217, member A	g.chr6:4068982G>T	c.C1475A	TCG=>TAG	Ser=>Stop	p.S492*	Nonsense
C6orf162	small integral membrane protein 8	g.chr6:88046875C>T	c.C126T	TTC=>TTT	Phe=>Phe	p.F42F	Synonymous
C6orf165	chromosome 6 open reading frame 165	g.chr6:88140846T>A	c.T1255A	TTT=>ATT	Phe=>Ile	p.F419I	Missense
C6orf170	TBC1 domain family, member 32	g.chr6:121482137C>A	c.G2636T	GGT=>GTT	Gly=>Val	p.G879V	Missense
C6orf170	TBC1 domain family, member 32	g.chr6:121452814C>A	c.G2858T	TGC=>TTC	Cys=>Phe	p.C953F	Missense
C6orf191	transmembrane protein 244	g.chr6:130154659C>A	c.G265T	GTT=>TTT	Val=>Phe	p.V89F	Missense
C6orf192	solute carrier family 18, subfamily B, member 1	g.chr6:133092216C>T	c.G1213A	GAA=>AAA	Glu=>Lys	p.E405K	Missense
C6orf222	chromosome 6 open reading frame 222	g.chr6:36290175C>T	c.G1516A	GAG=>AAG	Glu=>Lys	p.E506K	Missense
C6orf222	chromosome 6 open reading frame 222	g.chr6:36287214G>A	c.C1842T	AGC=>AGT	Ser=>Ser	p.S614S	Synonymous
C6orf35	transmembrane protein 242	g.chr6:157744491C>A	c.G41T	GGG=>GTG	Gly=>Val	p.G14V	Missense
C6orf64	SAYSVFN motif domain containing 1	g.chr6:39073241G>A	c.C519T	CGC=>CGT	Arg=>Arg	p.R173R	Synonymous
C6orf7	chromosome 6 open reading frame 7	g.chr6:80515674A>G	c.T278C	ATG=>ACG	Met=>Thr	p.M93T	Missense
C6orf72	glycoprotein integral membrane 1	g.chr6:149900083G>A	c.G403A	GAG=>AAG	Glu=>Lys	p.E135K	Missense
C6orf89	chromosome 6 open reading frame 89	g.chr6:36887374A>G	c.A867G	CTA=>CTG	Leu=>Leu	p.L289L	Synonymous
C6orf97	coiled-coil domain containing 170	g.chr6:151894607G>T	c.G1073T	CGG=>CTG	Arg=>Leu	p.R358L	Missense
C7	complement component 7	g.chr5:40936536C>A	c.C377A	CCT=>CAT	Pro=>His	p.P126H	Missense
C7	complement component 7	g.chr5:40959616A>G	c.A1555G	AGA=>GGA	Arg=>Gly	p.R519G	Missense
C7orf10	chromosome 7 open reading frame 10	g.chr7:40899938T>C	c.T1054C	TTC=>CTC	Phe=>Leu	p.F352L	Missense
C7orf10	chromosome 7 open reading frame 10	g.chr7:40488916G>T	c.G724T	GTT=>TTT	Val=>Phe	p.V242F	Missense
C7orf11	M-phase specific PLK1 interacting protein	g.chr7:40173932C>G	c.G235C	GGG=>CGG	Gly=>Arg	p.G79R	Missense
C7orf25	chromosome 7 open reading frame 25	g.chr7:42949620C>G	c.G1054C	GCC=>CCC	Ala=>Pro	p.A352P	Missense
C7orf31	chromosome 7 open reading frame 31	g.chr7:25194783G>A	c.C442T	CAC=>TAC	His=>Tyr	p.H148Y	Missense
C7orf33	chromosome 7 open reading frame 33	g.chr7:148311303T>G	c.T374G	GTT=>GGT	Val=>Gly	p.V125G	Missense
C7orf34	chromosome 7 open reading frame 34	g.chr7:142637629G>A	c.G399A	AGG=>AGA	Arg=>Arg	p.R133R	Synonymous
C7orf36	Yae1 domain containing 1	g.chr7:39606045A>G	c.A28G	ATC=>GTC	Ile=>Val	p.I10V	Missense
C7orf41	maturin, neural progenitor differentiation regulator homolog (Xenopus)	g.chr7:30174824C>A	c.C72A	ACC=>ACA	Thr=>Thr	p.T24T	Synonymous
C7orf46	family with sequence similarity 221, member A	g.chr7:23737846A>C	c.A673C	ACG=>CCG	Thr=>Pro	p.T225P	Missense
C7orf46	family with sequence similarity 221, member A	g.chr7:23737848G>T	c.G675T	ACG=>ACT	Thr=>Thr	p.T225T	Synonymous
C7orf51	neuronal tyrosine-phosphorylated phosphoinositide-3-kinase adaptor 1	g.chr7:100086100G>A	c.G756A	TCG=>TCA	Ser=>Ser	p.S252S	Synonymous
C7orf52	N-acetyltransferase 16 (GCN5-related, putative)	g.chr7:100817846A>T	c.T243A	CCT=>CCA	Pro=>Pro	p.P81P	Synonymous
C7orf57	chromosome 7 open reading frame 57	g.chr7:48089520G>C	c.G551C	GGC=>GCC	Gly=>Ala	p.G184A	Missense
C7orf58	cadherin-like and PC-esterase domain containing 1	g.chr7:120704365C>A	c.C614A	CCA=>CAA	Pro=>Gln	p.P205Q	Missense
C7orf58	cadherin-like and PC-esterase domain containing 1	g.chr7:120768497T>C	c.T1364C	ATG=>ACG	Met=>Thr	p.M455T	Missense
C7orf58	cadherin-like and PC-esterase domain containing 1	g.chr7:120687004G>C	c.G497C	TGT=>TCT	Cys=>Ser	p.C166S	Missense
C7orf58	cadherin-like and PC-esterase domain containing 1	g.chr7:120935629C>G	c.C3004G	CAT=>GAT	His=>Asp	p.H1002D	Missense
C7orf58	cadherin-like and PC-esterase domain containing 1	g.chr7:120907333G>A	c.G2698A	GAT=>AAT	Asp=>Asn	p.D900N	Missense
C7orf58	cadherin-like and PC-esterase domain containing 1	g.chr7:120782193C>T	c.C2053T	CAG=>TAG	Gln=>Stop	p.Q685*	Nonsense
C7orf62	chromosome 7 open reading frame 62	g.chr7:88423690C>G	c.G567C	ATG=>ATC	Met=>Ile	p.M189I	Missense
C7orf62	chromosome 7 open reading frame 62	g.chr7:88424173G>T	c.C84A	AGC=>AGA	Ser=>Arg	p.S28R	Missense
C7orf62	chromosome 7 open reading frame 62	g.chr7:88423827T>A	c.A430T	ATG=>TTG	Met=>Leu	p.M144L	Missense
C7orf63	chromosome 7 open reading frame 63	g.chr7:89915671A>G	c.A1614G	TTA=>TTG	Leu=>Leu	p.L538L	Synonymous
C7orf63	chromosome 7 open reading frame 63	g.chr7:89912253G>T	c.G1420T	GGC=>TGC	Gly=>Cys	p.G474C	Missense
C7orf66	chromosome 7 open reading frame 66	g.chr7:108524555G>T	c.C35A	TCT=>TAT	Ser=>Tyr	p.S12Y	Missense
C7orf71	chromosome 7 open reading frame 71	g.chr7:26686068C>G	c.C419G	TCA=>TGA	Ser=>Stop	p.S140*	Nonsense
C7orf72	chromosome 7 open reading frame 72	g.chr7:50135756G>C	c.G75C	GAG=>GAC	Glu=>Asp	p.E25D	Missense
[truncated: 18,287 more rows]
