# Supplementary material for: Frequent alterations in cytoskeleton remodelling genes in primary and metastatic lung adenocarcinomas
Source: Nat Commun. 2015 Dec 9;6:10131. doi: 10.1038/ncomms10131 (PMC4682110; doi:10.1038/ncomms10131)
Supplement: Supplementary Data 8 — Verification of somatic mutations by mass spectrum [file ncomms10131-s9.xlsx]

## Sheet: Sup_Data 8
Supplementary Data 8: Verification of somatic mutations by mass spectrum
SNP_ID	Chromosome	Position	Reference	Reference Allele	Alternate Allele	Tumor ID	Original sequencing reads for Reference Allele Count	Original sequencing reads for Alternate Allele Count	Mass spectrum reads for Reference Allele Count	Mass spectrum reads for Alternate Allele Count	Validation Judgement
SNP_1_201175993	1	201175993	human19	G	A	PM02M	204	12	59.136	6.672	VALIDATED
SNP_1_22173852	1	22173852	human19	G	A	PM02M	194	9	46	5	VALIDATED
SNP_1_201181789	1	201181789	human19	G	T	WG08T	52	9	63.139	23.805	VALIDATED
SNP_1_201181789	1	201181789	human19	G	T	WG08M	25	8	74.355	30.328	VALIDATED
SNP_1_202709831	1	202709831	human19	C	T	WG06M	37	3	143	22	VALIDATED
SNP_1_202743854	1	202743854	human19	G	A	EX05M	209	14	113.903	19.755	VALIDATED
SNP_1_22155895	1	22155895	human19	G	C	WG06T	46	5	76	26	VALIDATED
SNP_1_22155895	1	22155895	human19	G	C	WG06M	42	10	152	79	VALIDATED
SNP_2_173338798	2	173338798	human19	C	T	WG08T	41	3	56.207	1.737	FALSE
SNP_2_141264434	2	141264434	human19	T	G	WG06T	28	11	63	29	VALIDATED
SNP_2_141264434	2	141264434	human19	T	G	WG06M	35	21	115	69	VALIDATED
SNP_2_141267532	2	141267532	human19	G	T	WG08T	62	8	80.25	22.936	VALIDATED
SNP_2_141267532	2	141267532	human19	G	T	WG08M	39	6	93.409	19.139	VALIDATED
SNP_2_142567968	2	142567968	human19	G	T	WG08T	43	3	151.238	18.861	VALIDATED
SNP_2_142567968	2	142567968	human19	G	T	WG08M	39	6	145.007	23.795	VALIDATED
SNP_2_173333916	2	173333916	human19	T	G	PM02T	412	18	63	10	VALIDATED
SNP_4_126242091	4	126242091	human19	C	T	WG05T	45	9	58.752	17.288	VALIDATED
SNP_4_126242091	4	126242091	human19	C	T	WG05M	57	21	65.383	29.661	VALIDATED
SNP_4_126372354	4	126372354	human19	G	A	EX05T	157	29	95	29	VALIDATED
SNP_4_126372354	4	126372354	human19	G	A	EX05M	149	13	93	24	VALIDATED
SNP_4_126337691	4	126337691	human19	C	G	EX05M	254	15	99	23	VALIDATED
SNP_7_117171058	7	117171058	human19	T	G	PM02M	290	12	51	3	VALIDATED
SNP_7_100403193	7	100403193	human19	C	G	PM02T	185	10	43	8	VALIDATED
SNP_7_100417224	7	100417224	human19	C	A	WG08T	68	10	72.801	23.935	VALIDATED
SNP_7_100417224	7	100417224	human19	C	A	WG08M	22	4	79.595	24.269	VALIDATED
SNP_7_103124236	7	103124236	human19	G	T	PM02T	255	36	69.72	24.414	VALIDATED
SNP_7_103124236	7	103124236	human19	G	T	PM02M	260	15	69.372	19.935	VALIDATED
SNP_7_111400246	7	111400246	human19	C	G	PM02M	422	43	29	6	VALIDATED
SNP_7_116403120	7	116403120	human19	C	G	WG05M	50	13	58	28	VALIDATED
SNP_7_151878208	7	151878208	human19	T	A	WG08T	58	21	76	32	VALIDATED
SNP_7_151878208	7	151878208	human19	T	A	WG08M	47	11	80	33	VALIDATED
SNP_7_151884356	7	151884356	human19	C	G	PM02T	344	13	81	5	VALIDATED
SNP_7_45141111	7	45141111	human19	C	A	WG08T	92	25	86.56	40.924	VALIDATED
SNP_7_45141111	7	45141111	human19	C	A	WG08M	48	11	106.918	44.923	VALIDATED
SNP_7_45142054	7	45142054	human19	C	G	WG24T	53	11	125.337	22.446	VALIDATED
SNP_7_45142054	7	45142054	human19	C	G	WG24M	38	3	120.135	16.973	VALIDATED
SNP_7_55259515	7	55259515	human19	T	G	PM01T	113	36	57.243	24.459	VALIDATED
SNP_7_55259515	7	55259515	human19	T	G	PM01M	113	11	40.19	12.168	VALIDATED
SNP_7_55259515	7	55259515	human19	T	G	WG05T	46	15	60.534	22.804	VALIDATED
SNP_7_55259515	7	55259515	human19	T	G	WG05M	44	6	81.843	24.155	VALIDATED
SNP_7_55259515	7	55259515	human19	T	G	PM02T	123	12	67.482	20.405	VALIDATED
SNP_7_55259515	7	55259515	human19	T	G	PM02M	122	22	65.358	17.381	VALIDATED
SNP_7_103130202	7	103130202	human19	G	T	PM01T	92	4	66.328	2.662	VALIDATED
SNP_12_132498147	12	132498147	human19	C	G	PM02T	201	11	57.762	10.355	VALIDATED
SNP_12_132539656	12	132539656	human19	G	C	PM02T	214	7	48.251	5.077	VALIDATED
SNP_12_108930522	12	108930522	human19	G	A	WG06T	60	13	68.048	10.913	VALIDATED
SNP_12_132498162	12	132498162	human19	G	T	WG08T	54	5	68.816	22.221	VALIDATED
SNP_12_132498162	12	132498162	human19	G	T	WG08M	43	5	85.997	32.996	VALIDATED
SNP_12_132514342	12	132514342	human19	G	T	WG08T	42	7	71.6	16.027	VALIDATED
SNP_12_132514342	12	132514342	human19	G	T	WG08M	30	7	79.958	13.774	VALIDATED
SNP_12_108925054	12	108925054	human19	G	A	PM01T	299	10	16	3	VALIDATED
SNP_13_103397642	13	103397642	human19	G	A	WG24T	32	5	108	9	VALIDATED
SNP_13_103384572	13	103384572	human19	G	T	WG08T	39	4	37.575	2.607	VALIDATED
SNP_13_103384572	13	103384572	human19	G	T	WG08M	43	3	55.782	5.939	VALIDATED
SNP_13_103383893	13	103383893	human19	G	T	WG08T	45	8	54.307	30.49	VALIDATED
SNP_13_103383893	13	103383893	human19	G	T	WG08M	30	9	94.744	55.259	VALIDATED
SNP_13_103401992	13	103401992	human19	G	A	PM02T	204	9	93.185	9.7	VALIDATED
SNP_15_75761112	15	75761112	human19	A	G	WG02T	65	5	91.022	13.663	VALIDATED
SNP_15_75761112	15	75761112	human19	A	G	WG02M	45	4	106.384	11.649	VALIDATED
SNP_17_43191698	17	43191698	human19	G	C	WG24T	31	7	121.942	21.118	VALIDATED
SNP_17_43191698	17	43191698	human19	G	C	WG24M	30	1	107.536	9.39	VALIDATED
SNP_17_43196226	17	43196226	human19	G	A	WG08T	46	5	87.1	11.983	VALIDATED
SNP_17_43196226	17	43196226	human19	G	A	WG08M	36	2	107.31	19.46	VALIDATED
SNP_17_74898645	17	74898645	human19	C	G	WG08T	34	7	67.254	32.93	VALIDATED
SNP_17_74898645	17	74898645	human19	C	G	WG08M	33	11	87.908	45.265	VALIDATED
SNP_17_74934109	17	74934109	human19	G	T	EX05T	87	4	89.031	2.11	FALSE
SNP_18_743353	18	743353	human19	G	A	PM02M	248	14	38.298	3.254	VALIDATED
SNP_18_736906	18	736906	human19	C	A	WG23T	26	3	137.516	27.954	VALIDATED
SNP_19_56369057	19	56369057	human19	C	G	PM02T	192	7	66.232	11.204	VALIDATED
SNP_19_56370086	19	56370086	human19	G	T	WG08T	37	9	77.781	14.575	VALIDATED
SNP_19_56370086	19	56370086	human19	G	T	WG08M	28	8	94.869	20.034	VALIDATED
SNP_20_61510958	20	61510958	human19	C	T	PM02T	64	7	37.218	4.216	VALIDATED
SNP_20_61526210	20	61526210	human19	C	A	WG08T	35	14	52.281	25.638	VALIDATED
SNP_20_61526210	20	61526210	human19	C	A	WG08M	30	8	67.835	30.086	VALIDATED
SNP_22_24581250	22	24581250	human19	C	A	PM01M	44	3	39.014	2.698	VALIDATED
SNP_X_106082680	X	106082680	human19	C	T	PM01T	317	23	21	1	FALSE
SNP_X_135430082	X	135430082	human19	C	G	PM02T	105	12	44.521	8.15	VALIDATED
SNP_X_135430037	X	135430037	human19	C	A	WG08T	20	5	85.279	44.213	VALIDATED
SNP_X_135430037	X	135430037	human19	C	A	WG08M	23	1	122.172	43.62	VALIDATED
