# Supplementary material for: Frequent alterations in cytoskeleton remodelling genes in primary and metastatic lung adenocarcinomas
Source: Nat Commun. 2015 Dec 9;6:10131. doi: 10.1038/ncomms10131 (PMC4682110; doi:10.1038/ncomms10131)
Supplement: Supplementary Data 10 — Tumour Purity and Ploidy estimation of 24 pairs of primary lung adenocarcinomas and corresponding metastases with WGS [file ncomms10131-s11.xlsx]

## Sheet: Sup_Data 10
Supplementary Data 10: Tumour Purity and Ploidy estimation of 24 pairs of primary lung adenocarcinomas and corresponding metastases with WGS
Tumor ID	Sample type	Tumor purity	Tumor ploidy
WG01T	Primary	0.68	1.08
WG02T	Primary	0.86	2.03
WG03T	Primary	0.19	2.35
WG04T	Primary	0.76	2.86
WG05T	Primary	0.33	3.43
WG06T	Primary	0.56	3.98
WG07T	Primary	0.18	2.81
WG08T	Primary	0.84	0.98
WG09T	Primary	0.84	3.01
WG10T	Primary	0.84	1.04
WG11T	Primary	0.24	2.17
WG12T	Primary	0.87	2.06
WG13T	Primary	0.69	1.04
WG14T	Primary	0.87	2.19
WG15T	Primary	0.64	1.06
WG16T	Primary	0.29	6.61
WG17T	Primary	0.64	4.02
WG18T	Primary	0.67	2.83
WG19T	Primary	0.21	2.05
WG20T	Primary	0.36	1.94
WG21T	Primary	0.2	4.02
WG22T	Primary	0.22	2.12
WG23T	Primary	0.41	1.97
WG24T	Primary	0.6	3.28
WG01M	Metastasis	0.66	1
WG02M	Metastasis	0.53	2.02
WG03M	Metastasis	0.2	2.01
WG04M	Metastasis	0.57	2.87
WG05M	Metastasis	0.35	3.1
WG06M	Metastasis	0.56	2.97
WG07M	Metastasis	0.19	1.95
WG08M	Metastasis	0.81	1.12
WG09M	Metastasis	0.81	2.97
WG10M	Metastasis	0.58	2.97
WG11M	Metastasis	0.17	2.15
WG12M	Metastasis	0.87	2.02
WG13M	Metastasis	0.65	3
WG14M	Metastasis	0.23	2.17
WG15M	Metastasis	NA	NA
WG16M	Metastasis	0.23	2.14
WG17M	Metastasis	0.38	4.06
WG18M	Metastasis	NA	NA
WG19M	Metastasis	0.2	2.09
WG20M	Metastasis	0.36	2.03
WG21M	Metastasis	0.17	2.09
WG22M	Metastasis	NA	NA
WG23M	Metastasis	0.18	1.82
WG24M	Metastasis	0.23	2.03
