# Supplementary material for: Frequent alterations in cytoskeleton remodelling genes in primary and metastatic lung adenocarcinomas
Source: Nat Commun. 2015 Dec 9;6:10131. doi: 10.1038/ncomms10131 (PMC4682110; doi:10.1038/ncomms10131)
Supplement: Supplementary Data 11 — Somatic mutations identified in 335 lung adenocarcinomas [file ncomms10131-s12.xlsx]

## Sheet: Sup_Data 11
Supplementary Data 11: Somatic mutations identified in 335 lung adenocarcinomas
Gene	Discovery cohort (primary, n=101) # missense mutations	Discovery cohort (primary, n=101) # nonsense mutations	Discovery cohort (primary, n=101) # splice sites	Discovery cohort (primary, n=101) # indels	Validation cohort (primary, n=234) # missense mutations	Validation cohort (primary, n=234) # nonsense mutations	Validation cohort (primary, n=234) # splice sites	Validation cohort (primary, n=234) # indels	Metastasis tumors (n=35) # missense mutations	Metastasis tumors (n=35) # nonsense mutations	Metastasis tumors (n=35) # splice sites	Metastasis tumors (n=35) # indels	All samples (primary, n=335) # missense mutations	All samples (primary, n=335) # nonsense mutations	All samples (primary, n=335) # splice sites	All samples (primary, n=335) # indels	All samples (primary, n=335) # mutated patients	All samples (primary, n=335) # mutated sites	p value	q value
TP53	35	7	4	0	82	12	10	6	10	1	0	0	117	19	14	6	148	107	0	0
EGFR	23	0	0	12	77	1	0	37	9	0	0	1	100	1	0	49	132	37	0	0
LRP1B	18	4	2	0	47	9	2	0	5	1	0	0	65	13	4	0	62	80	1.17684e-14	1.38734e-11
KRAS	14	0	0	0	23	0	0	0	0	0	0	0	37	0	0	0	36	12	1.0103e-14	1.27042e-11
PTPRD	7	1	0	0	15	0	1	0	3	1	0	0	22	1	1	0	23	24	1.8863e-07	0.00020929
PIK3CA	6	0	0	0	10	0	0	0	0	0	0	0	16	0	0	0	16	11	0	0
RHPN2	2	0	0	0	14	2	0	0	2	0	0	0	16	2	0	0	16	10	0	0
STK11	2	2	0	2	3	2	0	4	0	0	0	0	5	4	0	6	15	15	0	0
GLI3	6	0	0	0	11	1	0	0	0	0	0	0	17	1	0	0	15	17	0	0
BRAF	5	0	0	0	7	0	1	0	2	0	0	0	12	0	1	0	13	8	0	0
FLT1	3	1	0	0	6	0	2	0	0	0	0	0	9	1	2	0	11	12	4.38734e-05	0.0435548
MRC2	1	0	2	0	5	0	0	0	0	0	0	0	6	0	2	0	8	8	1.33748e-05	0.0140153
SMAD2	3	1	0	0	1	1	0	0	0	0	0	0	4	2	0	0	6	6	0	0
APC	32	5	0	3	4	3	0	0	0	2	0	1	36	8	0	3	18	47	0.121901	1
KEAP1	4	2	0	0	5	2	0	0	1	0	0	0	9	4	0	0	13	13	0.424863	1
ATF7IP	3	1	1	2	4	0	1	0	3	0	0	0	7	1	2	2	12	10	0.0414304	1
ITIH5	3	0	0	0	6	2	0	0	2	0	0	0	9	2	0	0	11	11	0.0054559	1
IQGAP3	2	1	0	0	7	0	1	0	3	0	0	0	9	1	1	0	11	11	0.999996	1
MET	2	0	1	0	5	1	1	0	2	0	0	0	7	1	2	0	10	10	0.068078	1
ERBB2	3	0	0	0	5	0	0	1	0	0	0	0	8	0	0	1	8	8	1	1
TERT	3	0	0	0	2	0	1	0	1	0	0	0	5	0	1	0	6	6	0.131957	1
