# Supplementary material for: Frequent alterations in cytoskeleton remodelling genes in primary and metastatic lung adenocarcinomas
Source: Nat Commun. 2015 Dec 9;6:10131. doi: 10.1038/ncomms10131 (PMC4682110; doi:10.1038/ncomms10131)
Supplement: Supplementary Data 13 — Reads coverage of KRAS mutations in normal, primary and metastasis tissues [file ncomms10131-s14.xlsx]

## Sheet: Sup_Data 13
Supplementary Data 13: Reads coverage of KRAS mutations in normal, primary and metastasis tissues
Gene Symbol	Position	Reference Allele	Alternate Allele	Patient ID	Normal tissue		Primary tumor		Metastatic tumor
					Reference Allele Count	Alternate Allele Count	Reference Allele Count	Alternate Allele Count	Reference Allele Count	Alternate Allele Count
KRAS	Chr12_25398284	C	A	GMU-LAC-WG01	192	0	79	66	128	2
KRAS	Chr12_25398285	C	A	GMU-LAC-WG15	97	0	107	23	132	2
KRAS	Chr12_25380277	G	T	GMU-LAC-WG23	164	0	155	65	167	3
KRAS	Chr12_25398285	C	A	GMU-LAC-EX07	203	0	124	52	141	1
KRAS	Chr12_25398285	C	A	GMU-LAC-EX09	90	0	62	23	85	0
