# Supplementary material for: Frequent alterations in cytoskeleton remodelling genes in primary and metastatic lung adenocarcinomas
Source: Nat Commun. 2015 Dec 9;6:10131. doi: 10.1038/ncomms10131 (PMC4682110; doi:10.1038/ncomms10131)
Supplement: Supplementary Data 14 — Somatic copy number alterations identified in 101 lung adenocarcinomas [file ncomms10131-s15.xlsx]

## Sheet: Sup_Data 14
Supplementary Data 14: Somatic copy number alterations identified in 101 lung adenocarcinomas
Sample Set	CNA Type	Cytoband	Functional region	Chromosome	Start boundary	End boundary	Number of genes in peak	Top putative cancer genes in wide peak	All genes in wide peak
Primary tumor (n=101)	Amplification	1p36.33	exonic	chr1	1000001	2000000	42		ACAP3,ANKRD65,ATAD3A,ATAD3B,ATAD3C,AURKAIP1,B3GALT6,C1orf159,C1orf233,CALML6,CCNL2,CDK11A,CDK11B,CPSF3L,DVL1,FAM132A,GABRD,GLTPD1,GNB1,KIAA1751,MIB2,MMP23B,MRPL20,MXRA8,NADK,PRKCZ,PUSL1,RNF223,SCNN1D,SDF4,SLC35E2,SLC35E2B,SSU72,TAS1R3,TMEM240,TMEM52,TMEM88B,TNFRSF18,TNFRSF4,TTLL10,UBE2J2,VWA1
Primary tumor (n=101)	Amplification	1p36.32-p36.33	exonic	chr1	2000001	3000000	15		ACTRT2,C1orf86,FAM213B,HES5,MMEL1,MORN1,PANK4,PEX10,PLCH2,PRDM16,PRKCZ,RER1,SKI,TNFRSF14,TTC34
Primary tumor (n=101)	Amplification	1q21.1	exonic	chr1	146000001	147000000	7		CHD1L,FMO5,NBPF10,NBPF11,NBPF12,NBPF20,PRKAB2
Primary tumor (n=101)	Amplification	1q21.2	exonic	chr1	147000001	148000000	10		ACP6,BCL9,GJA5,GJA8,GPR89B,GPR89C,NBPF11,NBPF8,PPIAL4A,PPIAL4B
Primary tumor (n=101)	Amplification	1q21.3-q21.2	exonic	chr1	150000001	151000000	25	MCL1	ADAMTSL4,ANP32E,ANXA9,APH1A,ARNT,C1orf54,CA14,CERS2,CIART,CTSK,CTSS,ECM1,ENSA,FAM63A,GOLPH3L,HORMAD1,MCL1,MRPS21,PLEKHO1,PRPF3,PRUNE,RPRD2,SETDB1,TARS2,VPS45
Primary tumor (n=101)	Amplification	1q21.3	exonic	chr1	151000001	152000000	35		BNIPL,C1orf56,C2CD4D,CDC42SE1,CELF3,CGN,GABPB2,LINGO4,LYSMD1,MLLT11,MRPL9,OAZ3,PI4KB,PIP5K1A,POGZ,PRUNE,PSMB4,PSMD4,RFX5,RIIAD1,RORC,S100A10,SCNM1,SELENBP1,SEMA6C,SNX27,TDRKH,THEM4,THEM5,TMOD4,TNFAIP8L2,TNFAIP8L2-SCNM1,TUFT1,VPS72,ZNF687
Primary tumor (n=101)	Amplification	1q21.3	exonic	chr1	152000001	153000000	34		C1orf68,CRCT1,CRNN,FLG,FLG2,HRNR,IVL,KPRP,LCE1A,LCE1B,LCE1C,LCE1D,LCE1E,LCE1F,LCE2A,LCE2B,LCE2C,LCE2D,LCE3A,LCE3B,LCE3C,LCE3D,LCE3E,LCE4A,LCE5A,LCE6A,RPTN,S100A11,SMCP,SPRR1A,SPRR3,SPRR4,TCHH,TCHHL1
Primary tumor (n=101)	Amplification	1q21.3	exonic	chr1	153000001	154000000	42		CHTOP,CREB3L4,CRTC2,DENND4B,GATAD2B,ILF2,INTS3,JTB,LELP1,LOR,NPR1,NUP210L,PGLYRP3,PGLYRP4,PRR9,RAB13,RPS27,S100A1,S100A12,S100A13,S100A14,S100A16,S100A2,S100A3,S100A4,S100A5,S100A6,S100A7,S100A7A,S100A7L2,S100A8,S100A9,SLC27A3,SLC39A1,SNAPIN,SPRR1B,SPRR2A,SPRR2B,SPRR2D,SPRR2E,SPRR2F,SPRR2G
Primary tumor (n=101)	Amplification	1q23.1-q22	exonic	chr1	156000001	157000000	39	IQGAP3	APOA1BP,ARHGEF11,BCAN,BGLAP,C1orf61,C1orf85,CCT3,CRABP2,GPATCH4,HAPLN2,HDGF,INSRR,IQGAP3,ISG20L2,LAMTOR2,LMNA,LRRC71,MEF2D,MEX3A,MRPL24,NES,NTRK1,PAQR6,PEAR1,PMF1,PMF1-BGLAP,PRCC,RAB25,RHBG,RRNAD1,SEMA4A,SH2D2A,SLC25A44,SMG5,TMEM79,TSACC,TTC24,UBQLN4,VHLL
Primary tumor (n=101)	Amplification	1q23.2-q23.3	exonic	chr1	160000001	161000000	24		ATP1A2,ATP1A4,CASQ1,CD244,CD48,CD84,COPA,DCAF8,F11R,IGSF8,ITLN1,ITLN2,KCNJ10,KCNJ9,LY9,NCSTN,NHLH1,PEA15,PEX19,PIGM,SLAMF1,SLAMF6,SLAMF7,VANGL2
Primary tumor (n=101)	Amplification	1q23.3	exonic	chr1	161000001	162000000	33		ADAMTS4,APOA2,ARHGAP30,ATF6,B4GALT3,C1orf192,DEDD,DUSP12,FCER1G,FCGR2A,FCGR2B,FCGR2C,FCGR3A,FCGR3B,FCRLA,FCRLB,HSPA6,KLHDC9,MPZ,NDUFS2,NIT1,NR1I3,OLFML2B,PCP4L1,PFDN2,PPOX,PVRL4,SDHC,TOMM40L,TSTD1,UFC1,USF1,USP21
Primary tumor (n=101)	Amplification	1q23.3	exonic	chr1	162000001	163000000	9		C1orf110,C1orf111,C1orf226,DDR2,HSD17B7,NOS1AP,SH2D1B,UAP1,UHMK1
Primary tumor (n=101)	Amplification	1q23.3	exonic	chr1	163000001	164000000	3		NUF2,RGS4,RGS5
Primary tumor (n=101)	Amplification	1q23.3	exonic	chr1	164000001	165000000	1		PBX1
Primary tumor (n=101)	Amplification	1q24.1-q23.3	exonic	chr1	165000001	166000000	7		ALDH9A1,LMX1A,LRRC52,MGST3,RXRG,TMCO1,UCK2
Primary tumor (n=101)	Amplification	1q31.3-q31.2	exonic	chr1	193000001	194000000	5		B3GALT2,CDC73,GLRX2,TROVE2,UCHL5
Primary tumor (n=101)	Amplification	1q31.3	exonic	chr1	196000001	197000000	7		CFH,CFHR1,CFHR2,CFHR3,CFHR4,CFHR5,KCNT2
Primary tumor (n=101)	Amplification	1q32.1	exonic	chr1	201000001	202000000	17		ASCL5,CACNA1S,CSRP1,ELF3,IGFN1,IPO9,LAD1,LMOD1,NAV1,PHLDA3,PKP1,RNPEP,SHISA4,TIMM17A,TMEM9,TNNI1,TNNT2
Primary tumor (n=101)	Amplification	1q32.1	exonic	chr1	202000001	203000000	14	KDM5B	ADIPOR1,ARL8A,CYB5R1,GPR37L1,KDM5B,KLHL12,LGR6,PPP1R12B,PTPN7,RABIF,SYT2,TMEM183A,TMEM183B,UBE2T
Primary tumor (n=101)	Amplification	1q32.1	exonic	chr1	203000001	204000000	15		ADORA1,ATP2B4,BTG2,CHI3L1,CHIT1,FMOD,LAX1,MYBPH,MYOG,OPTC,PPFIA4,PRELP,SNRPE,ZBED6,ZC3H11A
Primary tumor (n=101)	Amplification	1q32.1	exonic	chr1	204000001	205000000	11		ETNK2,GOLT1A,KISS1,LRRN2,MDM4,NFASC,PIK3C2B,PLEKHA6,PPP1R15B,REN,SOX13
Primary tumor (n=101)	Amplification	1q32.1	exonic	chr1	205000001	206000000	17		CDK18,CNTN2,DSTYK,ELK4,KLHDC8A,LEMD1,MFSD4,NUAK2,NUCKS1,PM20D1,RAB7L1,RBBP5,SLC26A9,SLC41A1,SLC45A3,TMCC2,TMEM81
Primary tumor (n=101)	Amplification	1q42.13	exonic	chr1	228000001	229000000	18		ARF1,BTNL10,C1orf35,GJC2,GUK1,HIST3H2A,HIST3H2BB,HIST3H3,IBA57,MRPL55,OBSCN,PRSS38,RHOU,RNF187,TRIM11,TRIM17,WNT3A,WNT9A
Primary tumor (n=101)	Amplification	3q26.2	exonic	chr3	168000001	169000000	1	MECOM	MECOM
Primary tumor (n=101)	Amplification	3q26.2	exonic	chr3	169000001	170000000	11	MECOM	ACTRT3,GPR160,LRRC31,LRRC34,LRRIQ4,MECOM,MYNN,PHC3,PRKCI,SAMD7,SEC62
Primary tumor (n=101)	Amplification	3q26.31-q26.2	exonic	chr3	170000001	171000000	8		CLDN11,EIF5A2,PRKCI,RPL22L1,SKIL,SLC2A2,SLC7A14,TNIK
Primary tumor (n=101)	Amplification	5p15.33	exonic	chr5	1	1000000	14	CEP72	AHRR,BRD9,C5orf55,CCDC127,CEP72,EXOC3,LRRC14B,PDCD6,PLEKHG4B,SDHA,SLC9A3,TPPP,TRIP13,ZDHHC11
Primary tumor (n=101)	Amplification	5p15.33	exonic	chr5	1000001	2000000	11	TERT	CLPTM1L,IRX4,LPCAT1,MRPL36,NDUFS6,NKD2,SLC12A7,SLC6A18,SLC6A19,SLC6A3,TERT
Primary tumor (n=101)	Amplification	5p15.33	exonic	chr5	2000001	3000000	2		C5orf38,IRX2
Primary tumor (n=101)	Amplification	5p15.33	exonic	chr5	3000001	4000000	1		IRX1
Primary tumor (n=101)	Amplification	5p15.32	exonic	chr5	5000001	6000000	2		ADAMTS16,KIAA0947
Primary tumor (n=101)	Amplification	5p15.31-p15.32	exonic	chr5	6000001	7000000	5		MED10,NSUN2,PAPD7,SRD5A1,UBE2QL1
Primary tumor (n=101)	Amplification	5p15.31	exonic	chr5	7000001	8000000	4		ADCY2,C5orf49,FASTKD3,MTRR
Primary tumor (n=101)	Amplification	5p15.31-p15.2	exonic	chr5	9000001	10000000	2		SEMA5A,TAS2R1
Primary tumor (n=101)	Amplification	5p15.2	exonic	chr5	10000001	11000000	8		ANKRD33B,CCT5,CMBL,CTNND2,DAP,FAM173B,MARCH6,ROPN1L
Primary tumor (n=101)	Amplification	5p15.2	exonic	chr5	11000001	12000000	1		CTNND2
Primary tumor (n=101)	Amplification	5p15.2	exonic	chr5	14000001	15000000	4	TRIO	ANKH,FAM105A,FAM105B,TRIO
Primary tumor (n=101)	Amplification	5p13.2	exonic	chr5	34000001	35000000	8		AGXT2,AMACR,BRIX1,C1QTNF3,DNAJC21,RAD1,RAI14,TTC23L
Primary tumor (n=101)	Amplification	5p13.2	exonic	chr5	35000001	36000000	6		AGXT2,CAPSL,IL7R,PRLR,SPEF2,UGT3A1
Primary tumor (n=101)	Amplification	5p13.1	exonic	chr5	39000001	40000000	4		C9,DAB2,FYB,RICTOR
Primary tumor (n=101)	Deletion	5q13.2	exonic	chr5	69000001	70000000	4		SERF1A,SERF1B,SMN1,SMN2
Primary tumor (n=101)	Deletion	5q13.2	exonic	chr5	70000001	71000000	8		BDP1,GTF2H2,MCCC2,NAIP,SERF1A,SERF1B,SMN1,SMN2
Primary tumor (n=101)	Deletion	6p22.1	exonic	chr6	29000001	30000000	22		GABBR1,HLA-A,HLA-F,HLA-G,LOC100129636,LOC554223,MAS1L,MOG,OR10C1,OR11A1,OR12D2,OR12D3,OR14J1,OR2B3,OR2H1,OR2H2,OR2J2,OR2J3,OR2W1,OR5V1,UBD,ZFP57
Primary tumor (n=101)	Amplification	6p21.33	exonic	chr6	31000001	32000000	60		ABHD16A,AIF1,APOM,ATP6V1G2,BAG6,C2,C4A,C4B,C4B_2,C6orf15,C6orf25,C6orf47,C6orf48,CCHCR1,CDSN,CFB,CLIC1,CSNK2B,DDAH2,DDX39B,DXO,EHMT2,GPANK1,HLA-B,HLA-C,HSPA1A,HSPA1B,HSPA1L,LSM2,LST1,LTA,LTB,LY6G5B,LY6G5C,LY6G6C,LY6G6D,LY6G6F,MCCD1,MICA,MICB,MSH5,MUC22,NCR3,NELFE,NEU1,NFKBIL1,POU5F1,PRRC2A,PSORS1C1,PSORS1C2,SAPCD1,SKIV2L,SLC44A4,STK19,TCF19,TNF,TNXB,VARS,VWA7,ZBTB12
Primary tumor (n=101)	Deletion	6q15	exonic	chr6	88000001	89000000	9		AKIRIN2,C6orf163,C6orf165,CNR1,ORC3,RARS2,SLC35A1,SMIM8,SPACA1
Primary tumor (n=101)	Amplification	7p22.3	exonic	chr7	1	1000000	8		ADAP1,FAM20C,GET4,HEATR2,PDGFA,PRKAR1B,SUN1,WI2-2373I1.2
Primary tumor (n=101)	Amplification	7p22.3	exonic	chr7	1000001	2000000	14		C7orf50,COX19,CYP2W1,ELFN1,GPER1,GPR146,INTS1,MAD1L1,MAFK,MICALL2,PSMG3,TMEM184A,UNCX,ZFAND2A
Primary tumor (n=101)	Amplification	7p22.2-p22.3	exonic	chr7	2000001	3000000	13		AMZ1,BRAT1,CARD11,CHST12,EIF3B,FTSJ2,GNA12,IQCE,LFNG,MAD1L1,NUDT1,SNX8,TTYH3
Primary tumor (n=101)	Amplification	7p22.2	exonic	chr7	3000001	4000000	1		SDK1
Primary tumor (n=101)	Amplification	7p22.2-p22.1	exonic	chr7	4000001	5000000	6		AP5Z1,FOXK1,MMD2,PAPOLB,RADIL,SDK1
Primary tumor (n=101)	Amplification	7p22.1	exonic	chr7	5000001	6000000	13	FSCN1	ACTB,CCZ1,FBXL18,FSCN1,OCM,RBAK,RBAK-RBAKDN,RNF216,RSPH10B,RSPH10B2,SLC29A4,TNRC18,WIPI2
Primary tumor (n=101)	Amplification	7p22.1	exonic	chr7	6000001	7000000	19	RAC1	AIMP2,ANKRD61,C7orf26,CCZ1B,CYTH3,DAGLB,EIF2AK1,FAM220A,GRID2IP,KDELR2,PMS2,RAC1,RSPH10B,RSPH10B2,USP42,ZDHHC4,ZNF12,ZNF316,ZNF853
Primary tumor (n=101)	Amplification	7p21.3-p22.1	exonic	chr7	7000001	8000000	4		C1GALT1,COL28A1,MIOS,RPA3
Primary tumor (n=101)	Amplification	7p21.3	exonic	chr7	8000001	9000000	3		GLCCI1,ICA1,NXPH1
Primary tumor (n=101)	Amplification	7p21.3	exonic	chr7	11000001	12000000	2		PHF14,THSD7A
Primary tumor (n=101)	Amplification	7p21.3	exonic	chr7	12000001	13000000	4		ARL4A,SCIN,TMEM106B,VWDE
Primary tumor (n=101)	Amplification	7p21.2-p21.3	exonic	chr7	13000001	14000000	1		ETV1
Primary tumor (n=101)	Amplification	7p21.2	exonic	chr7	14000001	15000000	2		DGKB,ETV1
Primary tumor (n=101)	Amplification	7p21.2	exonic	chr7	15000001	16000000	2		AGMO,MEOX2
Primary tumor (n=101)	Amplification	7p21.2-p21.1	exonic	chr7	16000001	17000000	8		AGR2,AGR3,ANKMY2,BZW2,ISPD,LRRC72,SOSTDC1,TSPAN13
Primary tumor (n=101)	Amplification	7p21.1	exonic	chr7	17000001	18000000	2		AHR,SNX13
Primary tumor (n=101)	Amplification	7p21.1	exonic	chr7	18000001	19000000	2		HDAC9,PRPS1L1
Primary tumor (n=101)	Amplification	7p21.1	exonic	chr7	19000001	20000000	5		FERD3L,HDAC9,TMEM196,TWIST1,TWISTNB
Primary tumor (n=101)	Amplification	7p21.1-p15.3	exonic	chr7	20000001	21000000	4	ITGB8	ABCB5,ITGB8,MACC1,SP8
Primary tumor (n=101)	Amplification	7p15.3	exonic	chr7	21000001	22000000	3		CDCA7L,DNAH11,SP4
Primary tumor (n=101)	Amplification	7p15.3	exonic	chr7	22000001	23000000	5		FAM126A,IL6,RAPGEF5,STEAP1B,TOMM7
Primary tumor (n=101)	Amplification	7p15.3	exonic	chr7	23000001	24000000	10		CCDC126,FAM126A,FAM221A,GPNMB,IGF2BP3,KLHL7,MALSU1,NUPL2,STK31,TRA2A
Primary tumor (n=101)	Amplification	7p15.3	exonic	chr7	24000001	25000000	4		DFNA5,MPP6,NPY,OSBPL3
Primary tumor (n=101)	Amplification	7p15.2-p15.3	exonic	chr7	25000001	26000000	3		C7orf31,CYCS,NPVF
Primary tumor (n=101)	Amplification	7p15.2	exonic	chr7	26000001	27000000	6	NFE2L3	C7orf71,CBX3,HNRNPA2B1,NFE2L3,SKAP2,SNX10
Primary tumor (n=101)	Amplification	7p15.2	exonic	chr7	27000001	28000000	15		EVX1,HIBADH,HOXA1,HOXA10,HOXA11,HOXA13,HOXA2,HOXA3,HOXA4,HOXA5,HOXA6,HOXA7,HOXA9,JAZF1,TAX1BP1
Primary tumor (n=101)	Amplification	7p15.1-p14.3	exonic	chr7	28000001	29000000	3		CREB5,JAZF1,TRIL
Primary tumor (n=101)	Amplification	7p14.3	exonic	chr7	29000001	30000000	5		CHN2,CPVL,PRR15,SCRN1,WIPF3
Primary tumor (n=101)	Amplification	7p14.3	exonic	chr7	30000001	31000000	12		AQP1,CRHR2,FAM188B,FKBP14,GARS,GGCT,INMT,MTURN,NOD1,PLEKHA8,SCRN1,ZNRF2
Primary tumor (n=101)	Amplification	7p14.3	exonic	chr7	31000001	32000000	6		ADCYAP1R1,CCDC129,GHRHR,NEUROD6,PDE1C,PPP1R17
Primary tumor (n=101)	Amplification	7p14.3	exonic	chr7	32000001	33000000	5		AVL9,FKBP9,KBTBD2,LSM5,PDE1C
Primary tumor (n=101)	Amplification	7p14.3	exonic	chr7	33000001	34000000	5		BBS9,BMPER,FKBP9,NT5C3A,RP9
Primary tumor (n=101)	Amplification	7p14.3	exonic	chr7	34000001	35000000	3		BMPER,DPY19L1,NPSR1
Primary tumor (n=101)	Amplification	7p14.2	exonic	chr7	35000001	36000000	4		DPY19L1,HERPUD2,SEPT7,TBX20
Primary tumor (n=101)	Amplification	7p14.2	exonic	chr7	36000001	37000000	5		ANLN,AOAH,EEPD1,ELMO1,KIAA0895
Primary tumor (n=101)	Amplification	7p14.2-p14.1	exonic	chr7	37000001	38000000	5		ELMO1,EPDR1,GPR141,NME8,SFRP4
Primary tumor (n=101)	Amplification	7p14.1	exonic	chr7	38000001	39000000	4		AMPH,STARD3NL,TARP,VPS41
Primary tumor (n=101)	Amplification	7p14.1	exonic	chr7	39000001	40000000	4		CDK13,POU6F2,RALA,YAE1D1
Primary tumor (n=101)	Amplification	7p14.1	exonic	chr7	40000001	41000000	3		CDK13,MPLKIP,SUGCT
Primary tumor (n=101)	Amplification	7p14.1	exonic	chr7	41000001	42000000	1		INHBA
Primary tumor (n=101)	Amplification	7p14.1	exonic	chr7	42000001	43000000	4		C7orf25,GLI3,MRPL32,PSMA2
Primary tumor (n=101)	Amplification	7p14.1-p13	exonic	chr7	43000001	44000000	8		BLVRA,COA1,HECW1,MRPS24,STK17A,UBE2D4,URGCP,URGCP-MRPS24
Primary tumor (n=101)	Amplification	7p13	exonic	chr7	44000001	45000000	19		AEBP1,CAMK2B,DBNL,DDX56,GCK,H2AFV,MYL7,NPC1L1,NUDCD3,OGDH,PGAM2,POLD2,POLM,PPIA,PURB,SPDYE1,TMED4,YKT6,ZMIZ2
Primary tumor (n=101)	Amplification	7p12.3-p13	exonic	chr7	45000001	46000000	8		ADCY1,CCM2,IGFBP1,IGFBP3,MYO1G,NACAD,RAMP3,TBRG4
Primary tumor (n=101)	Amplification	7p12.3	exonic	chr7	47000001	48000000	4		C7orf65,C7orf69,PKD1L1,TNS3
Primary tumor (n=101)	Amplification	7p12.3	exonic	chr7	48000001	49000000	5		ABCA13,C7orf57,HUS1,SUN3,UPP1
Primary tumor (n=101)	Amplification	7p12.2	exonic	chr7	49000001	50000000	2		VWC2,ZPBP
Primary tumor (n=101)	Amplification	7p12.2-p12.1	exonic	chr7	50000001	51000000	6		C7orf72,DDC,FIGNL1,GRB10,IKZF1,ZPBP
Primary tumor (n=101)	Amplification	7p12.1	exonic	chr7	51000001	52000000	1		COBL
Primary tumor (n=101)	Amplification	7p12.1	exonic	chr7	53000001	54000000	1		POM121L12
Primary tumor (n=101)	Amplification	7p11.2	exonic	chr7	54000001	55000000	2		SEC61G,VSTM2A
Primary tumor (n=101)	Amplification	7p11.2	exonic	chr7	55000001	56000000	5	EGFR	EGFR,LANCL2,SEPT14,VOPP1,ZNF713
Primary tumor (n=101)	Amplification	7p11.2	exonic	chr7	56000001	57000000	9		CCT6A,CHCHD2,GBAS,MRPS17,NUPR1L,PHKG1,PSPH,SUMF2,ZNF713
Primary tumor (n=101)	Amplification	7p11.2	exonic	chr7	57000001	58000000	2		ZNF479,ZNF716
Primary tumor (n=101)	Amplification	7q36.1	exonic	chr7	149000001	150000000	8		ACTR3C,ATP6V0E2,KRBA1,SSPO,ZNF467,ZNF746,ZNF777,ZNF862
Primary tumor (n=101)	Amplification	7q36.1	exonic	chr7	150000001	151000000	30		ABCB8,ABCF2,AGAP3,AOC1,ASB10,ASIC3,ATG9B,CDK5,CHPF2,FASTK,GBX1,GIMAP1,GIMAP1-GIMAP5,GIMAP2,GIMAP4,GIMAP6,GIMAP7,GIMAP8,KCNH2,LRRC61,NOS3,RARRES2,REPIN1,SLC4A2,SMARCD3,TMEM176A,TMEM176B,TMUB1,ZBED6CL,ZNF775
Primary tumor (n=101)	Deletion	8p23.1-p23.2	exonic	chr8	6000001	7000000	11		AGPAT5,ANGPT2,DEFA1,DEFA1B,DEFA3,DEFA4,DEFA5,DEFA6,DEFB1,MCPH1,XKR5
Primary tumor (n=101)	Deletion	8p23.1	exonic	chr8	7000001	8000000	22		DEFB103A,DEFB103B,DEFB104A,DEFB104B,DEFB105A,DEFB105B,DEFB106A,DEFB106B,DEFB107A,DEFB107B,DEFB4A,DEFB4B,PRR23D1,PRR23D2,SPAG11A,SPAG11B,USP17L1P,USP17L3,USP17L4,USP17L8,ZNF705B,ZNF705G
Primary tumor (n=101)	Deletion	8p23.1	exonic	chr8	8000001	9000000	5		CLDN23,ERI1,MFHAS1,PPP1R3B,SGK223
Primary tumor (n=101)	Deletion	8p23.1	exonic	chr8	9000001	10000000	2		MSRA,TNKS
Primary tumor (n=101)	Deletion	8p23.1	exonic	chr8	10000001	11000000	7		C8orf74,MSRA,PINX1,PRSS55,RP1L1,SOX7,XKR6
Primary tumor (n=101)	Deletion	8p23.1	exonic	chr8	11000001	12000000	17		BLK,CTSB,DEFB130,DEFB134,DEFB135,DEFB136,FAM167A,FDFT1,GATA4,LOC100133267,MTMR9,NEIL2,SLC35G5,USP17L2,USP17L7,XKR6,ZNF705D
Primary tumor (n=101)	Deletion	8p23.1-p22	exonic	chr8	12000001	13000000	7		DEFB130,DLC1,FAM86B1,FAM86B2,KIAA1456,LOC100133267,LONRF1
Primary tumor (n=101)	Deletion	8p22	exonic	chr8	17000001	18000000	10		ASAH1,CNOT7,FGL1,MTMR7,MTUS1,PCM1,PDGFRL,SLC7A2,VPS37A,ZDHHC2
Primary tumor (n=101)	Deletion	8p22	exonic	chr8	18000001	19000000	3		NAT1,NAT2,PSD3
Primary tumor (n=101)	Deletion	8p21.3	exonic	chr8	19000001	20000000	4		CSGALNACT1,INTS10,LPL,SH2D4A
Primary tumor (n=101)	Deletion	8p21.3	exonic	chr8	20000001	21000000	3		ATP6V1B2,LZTS1,SLC18A1
Primary tumor (n=101)	Deletion	8p21.3	exonic	chr8	21000001	22000000	10		DMTN,DOK2,FAM160B2,FGF17,GFRA2,HR,NPM2,NUDT18,REEP4,XPO7
Primary tumor (n=101)	Deletion	8p21.3	exonic	chr8	22000001	23000000	19		BIN3,BMP1,C8orf58,CCAR2,EGR3,LGI3,PDLIM2,PEBP4,PHYHIP,PIWIL2,POLR3D,PPP3CC,RHOBTB2,SFTPC,SLC39A14,SORBS3,TNFRSF10B,TNFRSF10C,TNFRSF10D
Primary tumor (n=101)	Deletion	8p21.2-p21.3	exonic	chr8	23000001	24000000	10		CHMP7,ENTPD4,LOXL2,NKX2-6,NKX3-1,R3HCC1,SLC25A37,STC1,TNFRSF10A,TNFRSF10D
Primary tumor (n=101)	Deletion	8p21.2	exonic	chr8	24000001	25000000	5		ADAM28,ADAM7,ADAMDEC1,NEFL,NEFM
Primary tumor (n=101)	Deletion	8p21.2	exonic	chr8	25000001	26000000	5		CDCA2,DOCK5,EBF2,GNRH1,KCTD9
Primary tumor (n=101)	Deletion	8p21.2	exonic	chr8	26000001	27000000	5		ADRA1A,BNIP3L,DPYSL2,PNMA2,PPP2R2A
Primary tumor (n=101)	Deletion	8p21.1-p21.2	exonic	chr8	27000001	28000000	13		CCDC25,CHRNA2,CLU,ELP3,EPHX2,ESCO2,NUGGC,PBK,PTK2B,SCARA3,SCARA5,STMN4,TRIM35
Primary tumor (n=101)	Deletion	8p21.1-p12	exonic	chr8	28000001	29000000	9		ELP3,EXTL3,FBXO16,FZD3,HMBOX1,INTS9,KIF13B,PNOC,ZNF395
Primary tumor (n=101)	Deletion	8p12	exonic	chr8	29000001	30000000	5		DUSP4,KIF13B,LEPROTL1,MBOAT4,TMEM66
Primary tumor (n=101)	Deletion	8p12	exonic	chr8	30000001	31000000	11		DCTN6,GSR,GTF2E2,MBOAT4,PPP2CB,PURG,RBPMS,SMIM18,TEX15,UBXN8,WRN
Primary tumor (n=101)	Deletion	8p12	exonic	chr8	31000001	32000000	2		NRG1,WRN
Primary tumor (n=101)	Deletion	8p12	exonic	chr8	32000001	33000000	1		NRG1
Primary tumor (n=101)	Amplification	8q22.1	exonic	chr8	94000001	95000000	5		C8orf87,FAM92A1,PDP1,RBM12B,TMEM67
Primary tumor (n=101)	Amplification	8q22.1	exonic	chr8	96000001	97000000	3		C8orf37,NDUFAF6,PLEKHF2
Primary tumor (n=101)	Amplification	8q22.1	exonic	chr8	97000001	98000000	6		CPQ,GDF6,MTERFD1,PTDSS1,SDC2,UQCRB
Primary tumor (n=101)	Amplification	8q22.1	exonic	chr8	98000001	99000000	5		CPQ,LAPTM4B,MATN2,MTDH,TSPYL5
Primary tumor (n=101)	Amplification	8q22.2	exonic	chr8	99000001	100000000	9		C8orf47,HRSP12,KCNS2,MATN2,NIPAL2,OSR2,POP1,RPL30,STK3
Primary tumor (n=101)	Amplification	8q22.3-q22.2	exonic	chr8	101000001	102000000	9		ANKRD46,FBXO43,PABPC1,POLR2K,RGS22,RNF19A,SNX31,SPAG1,YWHAZ
Primary tumor (n=101)	Amplification	8q22.3	exonic	chr8	102000001	103000000	3		GRHL2,NCALD,ZNF706
Primary tumor (n=101)	Amplification	8q22.3	exonic	chr8	103000001	104000000	5		AZIN1,KLF10,ODF1,RRM2B,UBR5
Primary tumor (n=101)	Amplification	8q23.1	exonic	chr8	107000001	108000000	2		ABRA,OXR1
Primary tumor (n=101)	Amplification	8q24.21	exonic	chr8	128000001	129000000	2	MYC	MYC,POU5F1B
Primary tumor (n=101)	Amplification	8q24.3	exonic	chr8	142000001	143000000	5		DENND3,GPR20,MROH5,PTP4A3,SLC45A4
Primary tumor (n=101)	Amplification	8q24.3	exonic	chr8	143000001	144000000	14		ARC,BAI1,CYP11B1,CYP11B2,GML,JRK,LY6D,LY6K,LYNX1,LYPD2,PSCA,SLURP1,THEM6,TSNARE1
Primary tumor (n=101)	Amplification	8q24.3	exonic	chr8	144000001	145000000	28		C8orf31,CCDC166,EEF1D,EPPK1,FAM83H,GLI4,GPIHBP1,GSDMD,LY6E,LY6H,MAFA,MAPK15,MROH6,NAPRT1,NRBP2,PLEC,PUF60,PYCRL,RHPN1,SCRIB,TIGD5,TOP1MT,TSTA3,ZC3H3,ZFP41,ZNF623,ZNF696,ZNF707
Primary tumor (n=101)	Amplification	8q24.3	exonic	chr8	145000001	146000000	39		ADCK5,ARHGAP39,BOP1,C8orf82,CPSF1,CYC1,CYHR1,DGAT1,EXOSC4,FAM203A,FBXL6,FOXH1,GPAA1,GPT,GRINA,HSF1,KIFC2,LRRC14,LRRC24,MAF1,MFSD3,MROH1,OPLAH,PARP10,PLEC,PPP1R16A,RECQL4,SCRT1,SCXA,SCXB,SHARPIN,SLC39A4,SLC52A2,SPATC1,TMEM249,TONSL,VPS28,ZNF251,ZNF34
Primary tumor (n=101)	Amplification	8q24.3	exonic	chr8	146000001	146364022	8		C8orf33,COMMD5,RPL8,ZNF16,ZNF250,ZNF34,ZNF517,ZNF7
Primary tumor (n=101)	Deletion	9p23	exonic	chr9	9000001	10000000	1	PTPRD	PTPRD
Primary tumor (n=101)	Deletion	9p23	exonic	chr9	12000001	13000000	2		LURAP1L,TYRP1
Primary tumor (n=101)	Deletion	9p22.3	exonic	chr9	15000001	16000000	4		CCDC171,PSIP1,SNAPC3,TTC39B
Primary tumor (n=101)	Deletion	9p22.2-p22.1	exonic	chr9	18000001	19000000	2		ADAMTSL1,FAM154A
Primary tumor (n=101)	Deletion	9p21.3-p22.1	exonic	chr9	19000001	20000000	8		ACER2,DENND4C,FAM154A,HAUS6,PLIN2,RPS6,RRAGA,SLC24A2
Primary tumor (n=101)	Deletion	9p21.3	exonic	chr9	20000001	21000000	2		FOCAD,MLLT3
Primary tumor (n=101)	Deletion	9p21.3	exonic	chr9	21000001	22000000	20	CDKN2A	CDKN2A,IFNA1,IFNA10,IFNA13,IFNA14,IFNA16,IFNA17,IFNA2,IFNA21,IFNA4,IFNA5,IFNA6,IFNA7,IFNA8,IFNB1,IFNE,IFNW1,KLHL9,MTAP,PTPLAD2
Primary tumor (n=101)	Deletion	9p21.3	exonic	chr9	22000001	23000000	2	CDKN2B	CDKN2B,DMRTA1
Primary tumor (n=101)	Deletion	9p21.3	exonic	chr9	23000001	24000000	1		ELAVL2
Primary tumor (n=101)	Deletion	9p13.1	exonic	chr9	40000001	41000000	2		SPATA31A3,ZNF658
Primary tumor (n=101)	Deletion	9p12	exonic	chr9	41000001	42000000	3		SPATA31A4,SPATA31A5,SPATA31A7
Primary tumor (n=101)	Deletion	9p12-p11.2	exonic	chr9	43000001	44000000	4		ANKRD20A2,ANKRD20A3,CNTNAP3B,SPATA31A6
Primary tumor (n=101)	Deletion	9q13	exonic	chr9	67000001	68000000	2		ANKRD20A1,ANKRD20A3
Primary tumor (n=101)	Deletion	9q21.11	exonic	chr9	70000001	71000000	7		CBWD3,CBWD5,FOXD4L2,FOXD4L3,FOXD4L4,FOXD4L5,PGM5
Primary tumor (n=101)	Amplification	11q13.3	exonic	chr11	69000001	70000000	7	CCND1	ANO1,CCND1,FGF19,FGF3,FGF4,MYEOV,ORAOV1
Primary tumor (n=101)	Amplification	12q13.3-q14.1	exonic	chr12	58000001	59000000	16	CDK4	AGAP2,ARHGEF25,AVIL,B4GALNT1,CDK4,CTDSP2,CYP27B1,DTX3,MARCH9,METTL1,METTL21B,OS9,SLC26A10,TSFM,TSPAN31,XRCC6BP1
Primary tumor (n=101)	Amplification	12q14.2	exonic	chr12	64000001	65000000	7	TBK1	C12orf56,C12orf66,DPY19L2,SRGAP1,TBK1,TMEM5,XPOT
Primary tumor (n=101)	Amplification	12q14.3-q14.2	exonic	chr12	65000001	66000000	6		GNS,LEMD3,MSRB3,RASSF3,TBC1D30,WIF1
Primary tumor (n=101)	Amplification	12q14.3	exonic	chr12	66000001	67000000	6		GRIP1,HELB,HMGA2,IRAK3,LLPH,TMBIM4
Primary tumor (n=101)	Amplification	12q14.3-q15	exonic	chr12	67000001	68000000	2		CAND1,GRIP1
Primary tumor (n=101)	Amplification	12q15	exonic	chr12	68000001	69000000	5		DYRK2,IFNG,IL22,IL26,MDM1
Primary tumor (n=101)	Amplification	12q15	exonic	chr12	69000001	70000000	10	MDM2	CCT2,CPM,CPSF6,FRS2,LYZ,MDM2,NUP107,RAP1B,SLC35E3,YEATS4
Primary tumor (n=101)	Amplification	12q15	exonic	chr12	70000001	71000000	6		BEST3,CNOT2,KCNMB4,LRRC10,PTPRB,RAB3IP
Primary tumor (n=101)	Amplification	12q21.1-q15	exonic	chr12	71000001	72000000	4		LGR5,PTPRB,PTPRR,TSPAN8
Primary tumor (n=101)	Amplification	14q13.3-q13.2	exonic	chr14	36000001	37000000	6	NKX2-1	BRMS1L,INSM2,MBIP,NKX2-1,RALGAPA1,SFTA3
Primary tumor (n=101)	Amplification	14q13.3-q21.1	exonic	chr14	37000001	38000000	4		MIPOL1,NKX2-8,PAX9,SLC25A21
Primary tumor (n=101)	Amplification	14q32.33	exonic	chr14	105000001	106000000	24	AKT1	ADSSL1,AHNAK2,AKT1,BRF1,BTBD6,C14orf180,C14orf79,C14orf80,CDCA4,CEP170B,CRIP1,CRIP2,GPR132,INF2,JAG2,MTA1,NUDT14,PACS2,PLD4,SIVA1,TEX22,TMEM121,TMEM179,ZBTB42
Primary tumor (n=101)	Deletion	15q11.2	exonic	chr15	21000001	22000000	3		LOC339010,POTEB,POTEB2
Primary tumor (n=101)	Deletion	15q13.2-q13.1	exonic	chr15	30000001	31000000	6		ARHGAP11B,CHRFAM7A,GOLGA8H,GOLGA8J,GOLGA8R,TJP1
Primary tumor (n=101)	Deletion	15q13.3	exonic	chr15	32000001	33000000	6		ARHGAP11A,CHRNA7,GOLGA8K,GOLGA8N,GOLGA8O,SCG5
Primary tumor (n=101)	Amplification	16p13.3	exonic	chr16	1	1000000	47		ARHGDIG,AXIN1,C16orf11,C16orf13,CAPN15,CCDC78,CHTF18,DECR2,FAM173A,FAM195A,FBXL16,GNG13,HAGHL,HBA1,HBA2,HBM,HBQ1,HBZ,ITFG3,JMJD8,LMF1,LUC7L,METRN,MPG,MRPL28,MSLN,NARFL,NHLRC4,NME4,NPRL3,PDIA2,PIGQ,POLR3K,PRR25,RAB11FIP3,RAB40C,RGS11,RHBDF1,RHBDL1,RHOT2,RPUSD1,SNRNP25,STUB1,TMEM8A,WDR24,WDR90,WFIKKN1
Primary tumor (n=101)	Amplification	16p13.3	exonic	chr16	1000001	2000000	36	SOX8	BAIAP3,C16orf91,C1QTNF8,CACNA1H,CCDC154,CLCN7,CRAMP1L,EME2,FAHD1,GNPTG,HAGH,HN1L,HS3ST6,IFT140,IGFALS,LMF1,MAPK8IP3,MEIOB,MRPS34,MSRB1,NME3,NUBP2,PTX4,RPL3L,SOX8,SPSB3,SSTR5,TELO2,TMEM204,TPSAB1,TPSB2,TPSD1,TPSG1,TSR3,UBE2I,UNKL
Primary tumor (n=101)	Amplification	16p13.3	exonic	chr16	2000001	3000000	44		ABCA3,AMDHD2,ATP6V0C,BRICD5,C16orf59,CASKIN1,CCNF,CEMP1,DNASE1L2,E4F1,ECI1,FLYWCH1,FLYWCH2,GFER,KCTD5,MLST8,NDUFB10,NOXO1,NPW,NTHL1,NTN3,PDPK1,PGP,PKD1,PRSS21,PRSS22,PRSS27,PRSS33,PRSS41,RAB26,RNF151,RNPS1,RPL3L,RPS2,SLC9A3R2,SRRM2,SYNGR3,TBC1D24,TBL3,TCEB2,TRAF7,TSC2,ZG16B,ZNF598
Primary tumor (n=101)	Amplification	16p13.3	exonic	chr16	3000001	4000000	33	CREBBP	C16orf90,CCDC64B,CLDN6,CLDN9,CLUAP1,CREBBP,DNASE1,HCFC1R1,IL32,KREMEN2,MEFV,MMP25,MTRNR2L4,NAA60,NLRC3,OR1F1,OR2C1,PAQR4,PKMYT1,SLX4,THOC6,TIGD7,TNFRSF12A,TRAP1,ZNF174,ZNF200,ZNF205,ZNF213,ZNF263,ZNF597,ZNF75A,ZSCAN10,ZSCAN32
Primary tumor (n=101)	Amplification	16p13.3	exonic	chr16	4000001	5000000	24		ADCY9,ANKS3,C16orf71,C16orf96,CDIP1,CORO7,CORO7-PAM16,DNAJA3,GLIS2,GLYR1,HMOX2,MGRN1,NMRAL1,NUDT16L1,PPL,ROGDI,SEPT12,SMIM22,SRL,TFAP4,UBALD1,UBN1,VASN,ZNF500
Primary tumor (n=101)	Amplification	16p13.13	exonic	chr16	11000001	12000000	15		CIITA,CLEC16A,DEXI,GSPT1,LITAF,PRM1,PRM2,PRM3,RMI2,RSL1D1,SNN,SOCS1,TNP2,TXNDC11,ZC3H7A
Primary tumor (n=101)	Deletion	17p13.3	exonic	chr17	1	1000000	13		ABR,C17orf97,DOC2B,FAM101B,FAM57A,GEMIN4,GLOD4,LOC100506388,NXN,RNMTL1,RPH3AL,TIMM22,VPS53
Primary tumor (n=101)	Deletion	17p13.3	exonic	chr17	1000001	2000000	23		ABR,BHLHA9,CRK,DPH1,HIC1,INPP5K,MYO1C,OVCA2,PITPNA,PRPF8,RILP,RPA1,RTN4RL1,SCARF1,SERPINF1,SERPINF2,SLC43A2,SMG6,SMYD4,TLCD2,TUSC5,WDR81,YWHAE
Primary tumor (n=101)	Deletion	17p13.3	exonic	chr17	2000001	3000000	11		CLUH,METTL16,MNT,OR1D2,OR1D5,PAFAH1B1,RAP1GAP2,SGSM2,SMG6,SRR,TSR1
Primary tumor (n=101)	Deletion	17p13.2-p13.3	exonic	chr17	3000001	4000000	24		ASPA,ATP2A3,C17orf85,CAMKK1,CTNS,EMC6,GSG2,ITGAE,OR1A1,OR1A2,OR1E1,OR1E2,OR1G1,OR3A1,OR3A2,OR3A3,P2RX1,P2RX5,SHPK,SPATA22,TAX1BP3,TRPV1,TRPV3,ZZEF1
Primary tumor (n=101)	Deletion	17p13.2	exonic	chr17	4000001	5000000	34		ALOX15,ANKFY1,ARRB2,C17orf107,CAMTA2,CHRNE,CXCL16,CYB5D2,ENO3,GGT6,GLTPD2,GP1BA,INCA1,KIF1C,MED11,MINK1,MYBBP1A,PELP1,PFN1,PLD2,PSMB6,RNF167,SLC25A11,SLC52A1,SMTNL2,SPAG7,SPNS2,SPNS3,TM4SF5,UBE2G1,VMO1,ZFP3,ZMYND15,ZZEF1
Primary tumor (n=101)	Deletion	17p13.2	exonic	chr17	5000001	6000000	14		C1QBP,DERL2,DHX33,LOC728392,MIS12,NLRP1,NUP88,RABEP1,RPAIN,SCIMP,USP6,WSCD1,ZNF232,ZNF594
Primary tumor (n=101)	Deletion	17p13.2-p13.1	exonic	chr17	6000001	7000000	19		AIPL1,ALOX12,BCL6B,C17orf100,C17orf49,CLEC10A,FAM64A,FBXO39,KIAA0753,MED31,PITPNM3,RNASEK,SLC13A5,SLC16A11,SLC16A13,TEKT1,TXNDC17,WSCD1,XAF1
Primary tumor (n=101)	Deletion	17p13.1	exonic	chr17	7000001	8000000	57	TP53	ACADVL,ACAP1,ALOX12B,ALOX15B,ALOXE3,ASGR1,ASGR2,ATP1B2,C17orf74,CD68,CHD3,CHRNB1,CLDN7,CNTROB,CTDNEP1,CYB5D1,DLG4,DNAH2,DVL2,EFNB3,EIF4A1,EIF5A,ELP5,FGF11,FXR2,GABARAP,GPS2,GUCY2D,KCNAB3,KCTD11,KDM6B,MPDU1,NAA38,NEURL4,NLGN2,PHF23,PLSCR3,POLR2A,SAT2,SENP3,SHBG,SLC2A4,SLC35G6,SOX15,SPEM1,TMEM102,TMEM256,TMEM88,TMEM95,TNFSF12,TNFSF12-TNFSF13,TNK1,TP53,TRAPPC1,WRAP53,YBX2,ZBTB4
Primary tumor (n=101)	Deletion	17p13.1	exonic	chr17	8000001	9000000	24		ALOXE3,ARHGEF15,AURKB,C17orf59,CCDC42,CTC1,HES7,KRBA2,MFSD6L,MYH10,NDEL1,NTN1,ODF4,PER1,PFAS,PIK3R5,PIK3R6,RANGRF,RNF222,RPL26,SLC25A35,SPDYE4,TMEM107,VAMP2
Primary tumor (n=101)	Deletion	17p13.1	exonic	chr17	9000001	10000000	8		DHRS7C,GAS7,GLP2R,NTN1,RCVRN,STX8,USP43,WDR16
Primary tumor (n=101)	Deletion	17p12-p13.1	exonic	chr17	10000001	11000000	11		ADPRM,GAS7,MYH1,MYH13,MYH2,MYH3,MYH4,MYH8,PIRT,SCO1,TMEM220
Primary tumor (n=101)	Deletion	17p12	exonic	chr17	11000001	12000000	4		DNAH9,MAP2K4,SHISA6,ZNF18
Primary tumor (n=101)	Deletion	17p12	exonic	chr17	12000001	13000000	4		ARHGAP44,ELAC2,MAP2K4,MYOCD
Primary tumor (n=101)	Deletion	17p12	exonic	chr17	13000001	14000000	2		COX10,HS3ST3A1
Primary tumor (n=101)	Deletion	17p12	exonic	chr17	14000001	15000000	3		CDRT15,COX10,HS3ST3B1
Primary tumor (n=101)	Deletion	17p11.2	exonic	chr17	18000001	19000000	20		ALKBH5,DRG2,EVPLL,FAM83G,FBXW10,FLII,GRAP,LGALS9C,LLGL1,MIEF2,MYO15A,PRPSAP2,SHMT1,SLC5A10,SMCR8,TBC1D28,TOP3A,TRIM16L,TVP23B,ZNF286B
Primary tumor (n=101)	Amplification	17q12	exonic	chr17	36000001	37000000	19		ARHGAP23,C17orf96,C17orf98,CISD3,CWC25,DDX52,GPR179,HNF1B,MLLT6,MRPL45,PCGF2,PIP4K2B,PSMB3,SOCS7,SRCIN1,TBC1D3,TBC1D3C,TBC1D3F,TBC1D3H
Primary tumor (n=101)	Amplification	17q25.1	exonic	chr17	73000001	74000000	36	CDK3	ACOX1,ARMC7,ATP5H,CASKIN2,CDK3,CDR2L,FBF1,GALK1,GGA3,GRB2,H3F3B,HN1,ICT1,ITGB4,KCTD2,KIAA0195,LLGL2,MIF4GD,MRPL38,MRPS7,NT5C,NUP85,RECQL5,SAP30BP,SLC16A5,SLC25A19,SMIM5,SMIM6,SUMO2,TEN1,TRIM47,TRIM65,TSEN54,UNC13D,UNK,WBP2
Primary tumor (n=101)	Amplification	17q25.3	exonic	chr17	79000001	80000000	40	FSCN2/RAC3	AATK,ACTG1,ALYREF,ANAPC11,ARHGDIA,ARL16,ASPSCR1,AZI1,BAHCC1,BAIAP2,C17orf70,C17orf89,CCDC137,DCXR,ENTHD2,FAM195B,FSCN2,GCGR,HGS,LRRC45,MAFG,MRPL12,MYADML2,NOTUM,NPB,NPLOC4,OXLD1,P4HB,PCYT2,PDE6G,PPP1R27,PYCR1,RAC3,RP11-1055B8.3,SIRT7,SLC25A10,SLC38A10,STRA13,TMEM105,TSPAN10
Primary tumor (n=101)	Amplification	17q25.3	exonic	chr17	80000001	81000000	23		B3GNTL1,C17orf62,CCDC57,CD7,CSNK1D,DUS1L,FASN,FN3K,FN3KRP,FOXK2,GPS1,HEXDC,NARF,OGFOD3,RAB40B,RFNG,SECTM1,SLC16A3,TBCD,TEX19,UTS2R,WDR45B,ZNF750
Primary tumor (n=101)	Amplification	17q25.3	exonic	chr17	81000001	81195210	2		B3GNTL1,METRNL
Primary tumor (n=101)	Deletion	18q12.3	exonic	chr18	40000001	41000000	2		RIT2,SYT4
Primary tumor (n=101)	Deletion	18q12.3	exonic	chr18	42000001	43000000	1		SETBP1
Primary tumor (n=101)	Deletion	18q21.1-q12.3	exonic	chr18	43000001	44000000	9		ATP5A1,C18orf25,EPG5,HAUS1,PSTPIP2,RNF165,SIGLEC15,SLC14A1,SLC14A2
Primary tumor (n=101)	Deletion	18q21.1	exonic	chr18	44000001	45000000	12		HDHD2,IER3IP1,KATNAL2,LOXHD1,PIAS2,RNF165,SKOR2,ST8SIA5,TCEB3B,TCEB3C,TCEB3CL,TCEB3CL2
Primary tumor (n=101)	Deletion	18q21.1	exonic	chr18	45000001	46000000	2	SMAD2	SMAD2,ZBTB7C
Primary tumor (n=101)	Deletion	18q21.1	exonic	chr18	46000001	47000000	3		CTIF,DYM,SMAD7
Primary tumor (n=101)	Deletion	18q21.1	exonic	chr18	47000001	48000000	10		ACAA2,C18orf32,CCDC11,CXXC1,LIPG,MBD1,MYO5B,RPL17,RPL17-C18orf32,SKA1
Primary tumor (n=101)	Deletion	18q21.1-q21.2	exonic	chr18	48000001	49000000	6	SMAD4	ELAC1,MAPK4,ME2,MEX3C,MRO,SMAD4
Primary tumor (n=101)	Deletion	18q21.2	exonic	chr18	49000001	50000000	1		DCC
Primary tumor (n=101)	Deletion	18q21.2	exonic	chr18	50000001	51000000	1		DCC
Primary tumor (n=101)	Deletion	18q21.2	exonic	chr18	51000001	52000000	5		C18orf54,DCC,MBD2,POLI,STARD6
Primary tumor (n=101)	Deletion	18q21.2	exonic	chr18	52000001	53000000	4		CCDC68,DYNAP,RAB27B,TCF4
Primary tumor (n=101)	Deletion	18q21.31-q21.2	exonic	chr18	53000001	54000000	1		TCF4
Primary tumor (n=101)	Deletion	18q21.31	exonic	chr18	54000001	55000000	3		BOD1L2,TXNL1,WDR7
Primary tumor (n=101)	Deletion	18q21.31	exonic	chr18	55000001	56000000	7		ATP8B1,FECH,NARS,NEDD4L,ONECUT2,RP11-35G9.3,ST8SIA3
Primary tumor (n=101)	Deletion	18q21.32-q21.31	exonic	chr18	56000001	57000000	10		ALPK2,CPLX4,GRP,LMAN1,LOC101927322,MALT1,NEDD4L,RAX,SEC11C,ZNF532
Primary tumor (n=101)	Deletion	18q21.32	exonic	chr18	57000001	58000000	3		CCBE1,LMAN1,PMAIP1
Primary tumor (n=101)	Deletion	18q21.32	exonic	chr18	58000001	59000000	1		MC4R
Primary tumor (n=101)	Deletion	18q21.33	exonic	chr18	59000001	60000000	5		CDH20,KIAA1468,PIGN,RNF152,TNFRSF11A
Primary tumor (n=101)	Deletion	18q21.33	exonic	chr18	60000001	61000000	5		BCL2,KDSR,PHLPP1,TNFRSF11A,ZCCHC2
Primary tumor (n=101)	Deletion	18q22.1-q21.33	exonic	chr18	61000001	62000000	13		HMSD,KDSR,SERPINB10,SERPINB11,SERPINB12,SERPINB13,SERPINB2,SERPINB3,SERPINB4,SERPINB5,SERPINB7,SERPINB8,VPS4B
Primary tumor (n=101)	Deletion	18q22.1	exonic	chr18	63000001	64000000	1		CDH7
Primary tumor (n=101)	Deletion	18q22.1	exonic	chr18	64000001	65000000	1		CDH19
Primary tumor (n=101)	Deletion	18q22.1	exonic	chr18	65000001	66000000	1		DSEL
Primary tumor (n=101)	Deletion	18q22.1-q22.2	exonic	chr18	66000001	67000000	2		CCDC102B,TMX3
Primary tumor (n=101)	Deletion	18q22.2	exonic	chr18	67000001	68000000	4		CD226,DOK6,RTTN,SOCS6
Primary tumor (n=101)	Deletion	18q22.3-q22.2	exonic	chr18	68000001	69000000	1		GTSCR1
Primary tumor (n=101)	Deletion	18q22.3	exonic	chr18	70000001	71000000	2		CBLN2,NETO1
Primary tumor (n=101)	Deletion	18q22.3	exonic	chr18	71000001	72000000	4		C18orf63,CYB5A,FBXO15,TIMM21
Primary tumor (n=101)	Deletion	18q22.3	exonic	chr18	72000001	73000000	7		C18orf63,CNDP1,CNDP2,FAM69C,TSHZ1,ZADH2,ZNF407
Primary tumor (n=101)	Deletion	18q22.3-q23	exonic	chr18	73000001	74000000	2		SMIM21,TSHZ1
Primary tumor (n=101)	Deletion	18q23	exonic	chr18	74000001	75000000	5		FLJ44313,GALR1,MBP,ZNF236,ZNF516
Primary tumor (n=101)	Deletion	18q23	exonic	chr18	76000001	77000000	2		ATP9B,SALL3
Primary tumor (n=101)	Deletion	18q23	exonic	chr18	77000001	78000000	10		ADNP2,ATP9B,CTDP1,HSBP1L1,KCNG2,NFATC1,PARD6G,PQLC1,RBFA,TXNL4A
Primary tumor (n=101)	Deletion	19p13.3	exonic	chr19	2000001	3000000	31		AMH,AP3D1,BTBD2,C19orf35,DIRAS1,DOT1L,GADD45B,GNG7,IZUMO4,JSRP1,LINGO3,LMNB2,LSM7,MKNK2,MOB3A,OAZ1,PLEKHJ1,SF3A2,SGTA,SLC39A3,SPPL2B,THOP1,TIMM13,TLE2,TLE6,TMPRSS9,ZNF554,ZNF555,ZNF556,ZNF57,ZNF77
Primary tumor (n=101)	Deletion	19p13.3	exonic	chr19	3000001	4000000	28		AES,APBA3,ATCAY,C19orf71,C19orf77,CACTIN,CELF5,DAPK3,DOHH,EEF2,FZR1,GIPC3,GNA11,GNA15,HMG20B,MATK,MFSD12,MRPL54,NCLN,NFIC,NMRK2,PIP5K1C,RAX2,S1PR4,TBXA2R,TJP3,TLE2,ZFR2
Primary tumor (n=101)	Amplification	20q13.2	exonic	chr20	51000001	52000000	1		TSHZ2
Primary tumor (n=101)	Amplification	20q13.2	exonic	chr20	52000001	53000000	4	ZNF217	BCAS1,CYP24A1,PFDN4,ZNF217
Primary tumor (n=101)	Amplification	20q13.31-q13.32	exonic	chr20	56000001	57000000	7		C20orf85,CTCFL,PCK1,PMEPA1,RAB22A,VAPB,ZBP1
Primary tumor (n=101)	Amplification	20q13.32	exonic	chr20	57000001	58000000	12		APCDD1L,ATP5E,CTSZ,EDN3,GNAS,NELFCD,NPEPL1,SLMO2,STX16,TUBB1,VAPB,ZNF831
Primary tumor (n=101)	Amplification	20q13.33-q13.32	exonic	chr20	58000001	59000000	6		C20orf197,CDH26,FAM217B,PHACTR3,PPP1R3D,SYCP2
Primary tumor (n=101)	Amplification	20q13.33	exonic	chr20	59000001	60000000	1		CDH4
Primary tumor (n=101)	Amplification	20q13.33	exonic	chr20	60000001	61000000	13		ADRM1,CABLES2,CDH4,HRH3,LAMA5,LSM14B,MTG2,OSBPL2,PSMA7,RBBP8NL,RPS21,SS18L1,TAF4
Primary tumor (n=101)	Amplification	20q13.33	exonic	chr20	61000001	62000000	19		ARFGAP1,BHLHE23,BIRC7,C20orf166,CHRNA4,COL20A1,COL9A3,DIDO1,DPH3P1,GATA5,GID8,MRGBP,NKAIN4,NTSR1,OGFR,SLC17A9,SLCO4A1,TCFL5,YTHDF1
Primary tumor (n=101)	Amplification	20q13.33	exonic	chr20	62000001	63000000	31		ABHD16B,ARFRP1,C20orf195,DNAJC5,EEF1A2,GMEB2,HELZ2,KCNQ2,LIME1,LKAAEAR1,MYT1,NPBWR2,OPRL1,PCMTD2,PPDPF,PRPF6,PTK6,RGS19,RTEL1,SAMD10,SLC2A4RG,SOX18,SRMS,STMN3,TCEA2,TNFRSF6B,TPD52L2,UCKL1,ZBTB46,ZGPAT,ZNF512B
Primary tumor (n=101)	Deletion	22q13.33-q13.32	exonic	chr22	49000001	50000000	1		FAM19A5
Primary tumor (n=101)	Amplification	Xp22.2	exonic	chrX	13000001	14000000	8		ATXN3L,EGFL6,FAM9C,GPM6B,OFD1,RAB9A,TCEANC,TRAPPC2
Primary tumor (n=101)	Amplification	Xp11.23	exonic	chrX	47000001	48000000	18		ARAF,CDK16,CFP,ELK1,NDUFB11,RBM10,SPACA5,SPACA5B,SYN1,TIMP1,UBA1,USP11,UXT,ZNF157,ZNF182,ZNF41,ZNF630,ZNF81
Primary tumor (n=101)	Amplification	Xp11.23	exonic	chrX	48000001	49000000	31		CCDC120,EBP,ERAS,FTSJ1,GATA1,GLOD5,GPKOW,GRIPAP1,HDAC6,KCND1,OTUD5,PCSK1N,PIM2,PORCN,PQBP1,PRAF2,RBM3,SLC35A2,SLC38A5,SSX1,SSX3,SSX4,SSX4B,SSX5,SUV39H1,TBC1D25,TFE3,TIMM17B,WAS,WDR13,WDR45
Primary tumor (n=101)	Amplification	Xq28	exonic	chrX	149000001	150000000	6		CD99L2,CXorf40B,MAGEA8,MAMLD1,MTM1,MTMR1
Primary tumor (n=101)	Amplification	Xq28	exonic	chrX	150000001	151000000	8		CD99L2,CNGA2,FATE1,GPR50,HMGB3,PASD1,PRRG3,VMA21
Primary tumor (n=101)	Amplification	Xq28	exonic	chrX	151000001	152000000	15		CETN2,CSAG1,CSAG2,CSAG3,GABRA3,GABRE,GABRQ,MAGEA10,MAGEA10-MAGEA5,MAGEA12,MAGEA2,MAGEA2B,MAGEA3,MAGEA4,MAGEA6
Primary tumor (n=101)	Amplification	Xq28	exonic	chrX	152000001	153000000	19		ABCD1,ATP2B3,BCAP31,BGN,DUSP9,FAM58A,HAUS7,MAGEA1,NSDHL,PNCK,PNMA3,PNMA5,PNMA6A,PNMA6C,SLC6A8,TREX2,ZFP92,ZNF185,ZNF275
Primary tumor (n=101)	Amplification	Xq28	exonic	chrX	153000001	154000000	40	MECP2	ABCD1,ARHGAP4,ATP6AP1,AVPR2,CTAG1A,CTAG1B,CTAG2,DKC1,DNASE1L1,EMD,FAM3A,FAM50A,FLNA,G6PD,GAB3,GDI1,HCFC1,IDH3G,IKBKG,IRAK1,L1CAM,LAGE3,MECP2,NAA10,OPN1LW,OPN1MW,OPN1MW2,PDZD4,PLXNA3,PLXNB3,RENBP,RPL10,SLC10A3,SRPK3,SSR4,TAZ,TEX28,TKTL1,TMEM187,UBL4A
Primary tumor (n=101)	Amplification	Xq28	exonic	chrX	154000001	155000000	18		BRCC3,CLIC2,CMC4,DKC1,F8,F8A1,F8A2,F8A3,FUNDC2,H2AFB1,H2AFB2,H2AFB3,MPP1,MTCP1,RAB39B,SMIM9,TMLHE,VBP1
Metastasis tumor (n=35)	Deletion	1p11.2-p11.1	exonic	chr1	121000001	122000000	1		SRGAP2D
Metastasis tumor (n=35)	Amplification	1q31.1-q31.2	exonic	chr1	190000001	191000000	1		BRINP3
Metastasis tumor (n=35)	Amplification	1q31.2	exonic	chr1	192000001	193000000	6		RGS1,RGS13,RGS18,RGS2,RGS21,UCHL5
Metastasis tumor (n=35)	Amplification	1q31.3	exonic	chr1	196000001	197000000	7		CFH,CFHR1,CFHR2,CFHR3,CFHR4,CFHR5,KCNT2
Metastasis tumor (n=35)	Amplification	1q31.3	exonic	chr1	197000001	198000000	7		ASPM,C1orf53,CRB1,DENND1B,F13B,LHX9,ZBTB41
Metastasis tumor (n=35)	Amplification	1q32.1-q31.3	exonic	chr1	198000001	199000000	3		ATP6V1G3,NEK7,PTPRC
Metastasis tumor (n=35)	Amplification	1q43-q44	exonic	chr1	243000001	244000000	3		AKT3,CEP170,SDCCAG8
Metastasis tumor (n=35)	Amplification	1q44	exonic	chr1	244000001	245000000	7		ADSS,AKT3,C1orf100,C1orf101,COX20,DESI2,ZBTB18
Metastasis tumor (n=35)	Deletion	2p11.2	exonic	chr2	89000001	90000000	1		RPIA
Metastasis tumor (n=35)	Deletion	3p21.31	exonic	chr3	47000001	48000000	12	SETD2	CCDC12,CSPG5,DHX30,ELP6,KIF9,KLHL18,MAP4,NBEAL2,PTPN23,SCAP,SETD2,SMARCC1
Metastasis tumor (n=35)	Deletion	3p21.31	exonic	chr3	48000001	49000000	26		ARIH2,ARIH2OS,ATRIP,CAMP,CCDC51,CDC25A,CELSR3,COL7A1,FBXW12,IP6K2,MAP4,NCKIPSD,NME6,PFKFB4,PLXNB1,PRKAR2A,SHISA5,SLC25A20,SLC26A6,SPINK8,TMA7,TMEM89,TREX1,UCN2,UQCRC1,ZNF589
Metastasis tumor (n=35)	Deletion	3p21.31	exonic	chr3	49000001	50000000	36		AMIGO3,AMT,APEH,ARIH2,BSN,C3orf62,C3orf84,CAMKV,CCDC36,CCDC71,CDHR4,DAG1,DALRD3,FAM212A,GMPPB,GPX1,IMPDH2,IP6K1,KLHDC8B,LAMB2,MON1A,MST1,MST1R,NDUFAF3,NICN1,P4HTM,QARS,QRICH1,RHOA,RNF123,TCTA,TRAIP,UBA7,USP19,USP4,WDR6
Metastasis tumor (n=35)	Deletion	4p11	exonic	chr4	49000001	50000000	1		CWH43
Metastasis tumor (n=35)	Deletion	4q12-q11	exonic	chr4	52000001	53000000	4		DCUN1D4,LRRC66,SGCB,SPATA18
Metastasis tumor (n=35)	Amplification	5p15.33	exonic	chr5	1	1000000	14	CEP72	AHRR,BRD9,C5orf55,CCDC127,CEP72,EXOC3,LRRC14B,PDCD6,PLEKHG4B,SDHA,SLC9A3,TPPP,TRIP13,ZDHHC11
Metastasis tumor (n=35)	Deletion	5q11.1	exonic	chr5	49000001	50000000	2		EMB,PARP8
Metastasis tumor (n=35)	Amplification	6p22.1	exonic	chr6	29000001	30000000	22		GABBR1,HLA-A,HLA-F,HLA-G,LOC100129636,LOC554223,MAS1L,MOG,OR10C1,OR11A1,OR12D2,OR12D3,OR14J1,OR2B3,OR2H1,OR2H2,OR2J2,OR2J3,OR2W1,OR5V1,UBD,ZFP57
Metastasis tumor (n=35)	Amplification	6p21.33-p22.1	exonic	chr6	30000001	31000000	33		ABCF1,ATAT1,C6orf136,DDR1,DHX16,DPCR1,FLOT1,GNL1,GTF2H4,HLA-E,IER3,MDC1,MRPS18B,MUC21,MUC22,NRM,PPP1R10,PPP1R11,PPP1R18,PRR3,RNF39,RPP21,SFTA2,TRIM10,TRIM15,TRIM26,TRIM31,TRIM39,TRIM39-RPP21,TRIM40,TUBB,VARS2,ZNRD1
Metastasis tumor (n=35)	Amplification	6p21.33	exonic	chr6	31000001	32000000	60		ABHD16A,AIF1,APOM,ATP6V1G2,BAG6,C2,C4A,C4B,C4B_2,C6orf15,C6orf25,C6orf47,C6orf48,CCHCR1,CDSN,CFB,CLIC1,CSNK2B,DDAH2,DDX39B,DXO,EHMT2,GPANK1,HLA-B,HLA-C,HSPA1A,HSPA1B,HSPA1L,LSM2,LST1,LTA,LTB,LY6G5B,LY6G5C,LY6G6C,LY6G6D,LY6G6F,MCCD1,MICA,MICB,MSH5,MUC22,NCR3,NELFE,NEU1,NFKBIL1,POU5F1,PRRC2A,PSORS1C1,PSORS1C2,SAPCD1,SKIV2L,SLC44A4,STK19,TCF19,TNF,TNXB,VARS,VWA7,ZBTB12
Metastasis tumor (n=35)	Amplification	6p21.33-p21.32	exonic	chr6	32000001	33000000	34		AGER,AGPAT1,ATF6B,BRD2,BTNL2,C4A,C4B,C4B_2,C6orf10,CYP21A2,EGFL8,FKBPL,GPSM3,HLA-DMA,HLA-DMB,HLA-DOA,HLA-DOB,HLA-DQA1,HLA-DQA2,HLA-DQB1,HLA-DQB2,HLA-DRA,HLA-DRB1,HLA-DRB5,NOTCH4,PBX2,PPT2,PRRT1,PSMB8,PSMB9,RNF5,TAP1,TAP2,TNXB
Metastasis tumor (n=35)	Deletion	6q13	exonic	chr6	74000001	75000000	10		CD109,DDX43,DPPA5,EEF1A1,KHDC1,KHDC3L,MB21D1,MTO1,OOEP,SLC17A5
Metastasis tumor (n=35)	Deletion	6q14.3	exonic	chr6	86000001	87000000	3		NT5E,SNX14,SYNCRIP
Metastasis tumor (n=35)	Deletion	6q15	exonic	chr6	90000001	91000000	9		ANKRD6,BACH2,CASP8AP2,GABRR2,GJA10,LYRM2,MDN1,RRAGD,UBE2J1
Metastasis tumor (n=35)	Deletion	6q21	exonic	chr6	107000001	108000000	7		AIM1,BEND3,C6orf203,PDSS2,QRSL1,RTN4IP1,SOBP
Metastasis tumor (n=35)	Deletion	6q21	exonic	chr6	108000001	109000000	7		FOXO3,LACE1,NR2E1,OSTM1,SCML4,SEC63,SNX3
Metastasis tumor (n=35)	Deletion	6q21	exonic	chr6	111000001	112000000	9		AMD1,CDK19,FYN,GTF3C6,KIAA1919,REV3L,RPF2,SLC16A10,TRAF3IP2
Metastasis tumor (n=35)	Amplification	7p22.3	exonic	chr7	1	1000000	8		ADAP1,FAM20C,GET4,HEATR2,PDGFA,PRKAR1B,SUN1,WI2-2373I1.2
Metastasis tumor (n=35)	Amplification	7p22.3	exonic	chr7	1000001	2000000	14		C7orf50,COX19,CYP2W1,ELFN1,GPER1,GPR146,INTS1,MAD1L1,MAFK,MICALL2,PSMG3,TMEM184A,UNCX,ZFAND2A
Metastasis tumor (n=35)	Amplification	7p22.2-p22.3	exonic	chr7	2000001	3000000	13		AMZ1,BRAT1,CARD11,CHST12,EIF3B,FTSJ2,GNA12,IQCE,LFNG,MAD1L1,NUDT1,SNX8,TTYH3
Metastasis tumor (n=35)	Amplification	7p22.2	exonic	chr7	3000001	4000000	1		SDK1
Metastasis tumor (n=35)	Amplification	7p22.2-p22.1	exonic	chr7	4000001	5000000	6		AP5Z1,FOXK1,MMD2,PAPOLB,RADIL,SDK1
Metastasis tumor (n=35)	Amplification	7p22.1	exonic	chr7	5000001	6000000	13	FSCN1	ACTB,CCZ1,FBXL18,FSCN1,OCM,RBAK,RBAK-RBAKDN,RNF216,RSPH10B,RSPH10B2,SLC29A4,TNRC18,WIPI2
Metastasis tumor (n=35)	Amplification	7p21.3-p22.1	exonic	chr7	7000001	8000000	4		C1GALT1,COL28A1,MIOS,RPA3
Metastasis tumor (n=35)	Amplification	7p21.3	exonic	chr7	8000001	9000000	3		GLCCI1,ICA1,NXPH1
Metastasis tumor (n=35)	Amplification	7p21.3	exonic	chr7	10000001	11000000	1		NDUFA4
Metastasis tumor (n=35)	Amplification	7p21.3	exonic	chr7	11000001	12000000	2		PHF14,THSD7A
Metastasis tumor (n=35)	Amplification	7p21.3	exonic	chr7	12000001	13000000	4		ARL4A,SCIN,TMEM106B,VWDE
Metastasis tumor (n=35)	Amplification	7p21.2-p21.3	exonic	chr7	13000001	14000000	1		ETV1
Metastasis tumor (n=35)	Amplification	7p21.2	exonic	chr7	14000001	15000000	2		DGKB,ETV1
Metastasis tumor (n=35)	Amplification	7p21.2	exonic	chr7	15000001	16000000	2		AGMO,MEOX2
Metastasis tumor (n=35)	Amplification	7p21.2-p21.1	exonic	chr7	16000001	17000000	8		AGR2,AGR3,ANKMY2,BZW2,ISPD,LRRC72,SOSTDC1,TSPAN13
Metastasis tumor (n=35)	Amplification	7p21.1	exonic	chr7	17000001	18000000	2		AHR,SNX13
Metastasis tumor (n=35)	Amplification	7p21.1	exonic	chr7	18000001	19000000	2		HDAC9,PRPS1L1
Metastasis tumor (n=35)	Amplification	7p21.1	exonic	chr7	19000001	20000000	5		FERD3L,HDAC9,TMEM196,TWIST1,TWISTNB
Metastasis tumor (n=35)	Amplification	7p21.1-p15.3	exonic	chr7	20000001	21000000	4	ITGB8	ABCB5,ITGB8,MACC1,SP8
Metastasis tumor (n=35)	Amplification	7p15.3	exonic	chr7	21000001	22000000	3		CDCA7L,DNAH11,SP4
Metastasis tumor (n=35)	Amplification	7p15.3	exonic	chr7	22000001	23000000	5		FAM126A,IL6,RAPGEF5,STEAP1B,TOMM7
Metastasis tumor (n=35)	Amplification	7p15.3	exonic	chr7	23000001	24000000	10		CCDC126,FAM126A,FAM221A,GPNMB,IGF2BP3,KLHL7,MALSU1,NUPL2,STK31,TRA2A
Metastasis tumor (n=35)	Amplification	7p15.3	exonic	chr7	24000001	25000000	4		DFNA5,MPP6,NPY,OSBPL3
Metastasis tumor (n=35)	Amplification	7p15.2-p15.3	exonic	chr7	25000001	26000000	3		C7orf31,CYCS,NPVF
Metastasis tumor (n=35)	Amplification	7p15.2	exonic	chr7	26000001	27000000	6	NFE2L3	C7orf71,CBX3,HNRNPA2B1,NFE2L3,SKAP2,SNX10
Metastasis tumor (n=35)	Amplification	7p15.2	exonic	chr7	27000001	28000000	15		EVX1,HIBADH,HOXA1,HOXA10,HOXA11,HOXA13,HOXA2,HOXA3,HOXA4,HOXA5,HOXA6,HOXA7,HOXA9,JAZF1,TAX1BP1
Metastasis tumor (n=35)	Amplification	7p15.1-p14.3	exonic	chr7	28000001	29000000	3		CREB5,JAZF1,TRIL
Metastasis tumor (n=35)	Amplification	7p14.3	exonic	chr7	29000001	30000000	5		CHN2,CPVL,PRR15,SCRN1,WIPF3
Metastasis tumor (n=35)	Amplification	7p14.3	exonic	chr7	30000001	31000000	12		AQP1,CRHR2,FAM188B,FKBP14,GARS,GGCT,INMT,MTURN,NOD1,PLEKHA8,SCRN1,ZNRF2
Metastasis tumor (n=35)	Amplification	7p14.3	exonic	chr7	31000001	32000000	6		ADCYAP1R1,CCDC129,GHRHR,NEUROD6,PDE1C,PPP1R17
Metastasis tumor (n=35)	Amplification	7p14.3	exonic	chr7	32000001	33000000	5		AVL9,FKBP9,KBTBD2,LSM5,PDE1C
Metastasis tumor (n=35)	Amplification	7p14.3	exonic	chr7	33000001	34000000	5		BBS9,BMPER,FKBP9,NT5C3A,RP9
Metastasis tumor (n=35)	Amplification	7p14.3	exonic	chr7	34000001	35000000	3		BMPER,DPY19L1,NPSR1
Metastasis tumor (n=35)	Amplification	7p14.2	exonic	chr7	35000001	36000000	4		DPY19L1,HERPUD2,SEPT7,TBX20
Metastasis tumor (n=35)	Amplification	7p14.2	exonic	chr7	36000001	37000000	5		ANLN,AOAH,EEPD1,ELMO1,KIAA0895
Metastasis tumor (n=35)	Amplification	7p14.2-p14.1	exonic	chr7	37000001	38000000	5		ELMO1,EPDR1,GPR141,NME8,SFRP4
Metastasis tumor (n=35)	Amplification	7p14.1	exonic	chr7	38000001	39000000	4		AMPH,STARD3NL,TARP,VPS41
Metastasis tumor (n=35)	Amplification	7p14.1	exonic	chr7	39000001	40000000	4		CDK13,POU6F2,RALA,YAE1D1
Metastasis tumor (n=35)	Amplification	7p14.1	exonic	chr7	40000001	41000000	3		CDK13,MPLKIP,SUGCT
Metastasis tumor (n=35)	Amplification	7p14.1	exonic	chr7	41000001	42000000	1		INHBA
Metastasis tumor (n=35)	Amplification	7p14.1	exonic	chr7	42000001	43000000	4		C7orf25,GLI3,MRPL32,PSMA2
Metastasis tumor (n=35)	Amplification	7p14.1-p13	exonic	chr7	43000001	44000000	8		BLVRA,COA1,HECW1,MRPS24,STK17A,UBE2D4,URGCP,URGCP-MRPS24
Metastasis tumor (n=35)	Amplification	7p13	exonic	chr7	44000001	45000000	19		AEBP1,CAMK2B,DBNL,DDX56,GCK,H2AFV,MYL7,NPC1L1,NUDCD3,OGDH,PGAM2,POLD2,POLM,PPIA,PURB,SPDYE1,TMED4,YKT6,ZMIZ2
Metastasis tumor (n=35)	Amplification	7p12.3-p13	exonic	chr7	45000001	46000000	8		ADCY1,CCM2,IGFBP1,IGFBP3,MYO1G,NACAD,RAMP3,TBRG4
Metastasis tumor (n=35)	Amplification	7p12.3	exonic	chr7	47000001	48000000	4		C7orf65,C7orf69,PKD1L1,TNS3
Metastasis tumor (n=35)	Amplification	7p12.3	exonic	chr7	48000001	49000000	5		ABCA13,C7orf57,HUS1,SUN3,UPP1
Metastasis tumor (n=35)	Amplification	7p12.2	exonic	chr7	49000001	50000000	2		VWC2,ZPBP
Metastasis tumor (n=35)	Amplification	7p12.2-p12.1	exonic	chr7	50000001	51000000	6		C7orf72,DDC,FIGNL1,GRB10,IKZF1,ZPBP
Metastasis tumor (n=35)	Amplification	7p12.1	exonic	chr7	51000001	52000000	1		COBL
Metastasis tumor (n=35)	Amplification	7p12.1	exonic	chr7	53000001	54000000	1		POM121L12
Metastasis tumor (n=35)	Amplification	7p11.2	exonic	chr7	54000001	55000000	2		SEC61G,VSTM2A
Metastasis tumor (n=35)	Amplification	7p11.2	exonic	chr7	55000001	56000000	5	EGFR	EGFR,LANCL2,SEPT14,VOPP1,ZNF713
Metastasis tumor (n=35)	Amplification	7p11.2	exonic	chr7	56000001	57000000	9		CCT6A,CHCHD2,GBAS,MRPS17,NUPR1L,PHKG1,PSPH,SUMF2,ZNF713
Metastasis tumor (n=35)	Amplification	7p11.2	exonic	chr7	57000001	58000000	2		ZNF479,ZNF716
Metastasis tumor (n=35)	Amplification	7q31.2	exonic	chr7	116000001	117000000	6	MET	CAPZA2,CAV1,CAV2,MET,ST7,WNT2
Metastasis tumor (n=35)	Deletion	8p23.3	exonic	chr8	1000001	2000000	5		ARHGEF10,CLN8,DLGAP2,KBTBD11,MYOM2
Metastasis tumor (n=35)	Deletion	8p23.1-p23.2	exonic	chr8	6000001	7000000	11		AGPAT5,ANGPT2,DEFA1,DEFA1B,DEFA3,DEFA4,DEFA5,DEFA6,DEFB1,MCPH1,XKR5
Metastasis tumor (n=35)	Deletion	8p23.1	exonic	chr8	7000001	8000000	22		DEFB103A,DEFB103B,DEFB104A,DEFB104B,DEFB105A,DEFB105B,DEFB106A,DEFB106B,DEFB107A,DEFB107B,DEFB4A,DEFB4B,PRR23D1,PRR23D2,SPAG11A,SPAG11B,USP17L1P,USP17L3,USP17L4,USP17L8,ZNF705B,ZNF705G
Metastasis tumor (n=35)	Deletion	8p23.1	exonic	chr8	8000001	9000000	5		CLDN23,ERI1,MFHAS1,PPP1R3B,SGK223
Metastasis tumor (n=35)	Deletion	8p23.1	exonic	chr8	11000001	12000000	17		BLK,CTSB,DEFB130,DEFB134,DEFB135,DEFB136,FAM167A,FDFT1,GATA4,LOC100133267,MTMR9,NEIL2,SLC35G5,USP17L2,USP17L7,XKR6,ZNF705D
Metastasis tumor (n=35)	Deletion	8p23.1-p22	exonic	chr8	12000001	13000000	7		DEFB130,DLC1,FAM86B1,FAM86B2,KIAA1456,LOC100133267,LONRF1
Metastasis tumor (n=35)	Deletion	8p22	exonic	chr8	17000001	18000000	10		ASAH1,CNOT7,FGL1,MTMR7,MTUS1,PCM1,PDGFRL,SLC7A2,VPS37A,ZDHHC2
Metastasis tumor (n=35)	Deletion	8p22	exonic	chr8	18000001	19000000	3		NAT1,NAT2,PSD3
Metastasis tumor (n=35)	Deletion	8p21.3	exonic	chr8	19000001	20000000	4		CSGALNACT1,INTS10,LPL,SH2D4A
Metastasis tumor (n=35)	Deletion	8p21.3	exonic	chr8	20000001	21000000	3		ATP6V1B2,LZTS1,SLC18A1
Metastasis tumor (n=35)	Deletion	8p21.3	exonic	chr8	21000001	22000000	10		DMTN,DOK2,FAM160B2,FGF17,GFRA2,HR,NPM2,NUDT18,REEP4,XPO7
Metastasis tumor (n=35)	Deletion	8p21.3	exonic	chr8	22000001	23000000	19		BIN3,BMP1,C8orf58,CCAR2,EGR3,LGI3,PDLIM2,PEBP4,PHYHIP,PIWIL2,POLR3D,PPP3CC,RHOBTB2,SFTPC,SLC39A14,SORBS3,TNFRSF10B,TNFRSF10C,TNFRSF10D
Metastasis tumor (n=35)	Deletion	8p21.2-p21.3	exonic	chr8	23000001	24000000	10		CHMP7,ENTPD4,LOXL2,NKX2-6,NKX3-1,R3HCC1,SLC25A37,STC1,TNFRSF10A,TNFRSF10D
Metastasis tumor (n=35)	Deletion	8p21.2	exonic	chr8	24000001	25000000	5		ADAM28,ADAM7,ADAMDEC1,NEFL,NEFM
Metastasis tumor (n=35)	Deletion	8p21.2	exonic	chr8	25000001	26000000	5		CDCA2,DOCK5,EBF2,GNRH1,KCTD9
Metastasis tumor (n=35)	Deletion	8p21.2	exonic	chr8	26000001	27000000	5		ADRA1A,BNIP3L,DPYSL2,PNMA2,PPP2R2A
Metastasis tumor (n=35)	Deletion	8p21.1-p21.2	exonic	chr8	27000001	28000000	13		CCDC25,CHRNA2,CLU,ELP3,EPHX2,ESCO2,NUGGC,PBK,PTK2B,SCARA3,SCARA5,STMN4,TRIM35
Metastasis tumor (n=35)	Deletion	8p21.1-p12	exonic	chr8	28000001	29000000	9		ELP3,EXTL3,FBXO16,FZD3,HMBOX1,INTS9,KIF13B,PNOC,ZNF395
Metastasis tumor (n=35)	Deletion	8p12	exonic	chr8	29000001	30000000	5		DUSP4,KIF13B,LEPROTL1,MBOAT4,TMEM66
Metastasis tumor (n=35)	Deletion	8p12	exonic	chr8	30000001	31000000	11		DCTN6,GSR,GTF2E2,MBOAT4,PPP2CB,PURG,RBPMS,SMIM18,TEX15,UBXN8,WRN
Metastasis tumor (n=35)	Deletion	8p11.1-p11.21	exonic	chr8	43000001	44000000	2		HGSNAT,POTEA
Metastasis tumor (n=35)	Amplification	8q22.1	exonic	chr8	94000001	95000000	5		C8orf87,FAM92A1,PDP1,RBM12B,TMEM67
Metastasis tumor (n=35)	Amplification	8q24.21	exonic	chr8	128000001	129000000	2	MYC	MYC,POU5F1B
Metastasis tumor (n=35)	Amplification	8q24.3	exonic	chr8	145000001	146000000	39		ADCK5,ARHGAP39,BOP1,C8orf82,CPSF1,CYC1,CYHR1,DGAT1,EXOSC4,FAM203A,FBXL6,FOXH1,GPAA1,GPT,GRINA,HSF1,KIFC2,LRRC14,LRRC24,MAF1,MFSD3,MROH1,OPLAH,PARP10,PLEC,PPP1R16A,RECQL4,SCRT1,SCXA,SCXB,SHARPIN,SLC39A4,SLC52A2,SPATC1,TMEM249,TONSL,VPS28,ZNF251,ZNF34
Metastasis tumor (n=35)	Deletion	9p21.3-p22.1	exonic	chr9	19000001	20000000	8		ACER2,DENND4C,FAM154A,HAUS6,PLIN2,RPS6,RRAGA,SLC24A2
Metastasis tumor (n=35)	Deletion	9p21.3	exonic	chr9	22000001	23000000	2	CDKN2B	CDKN2B,DMRTA1
Metastasis tumor (n=35)	Deletion	9p13.3-p13.2	exonic	chr9	36000001	37000000	8		CCIN,CLTA,GLIPR2,GNE,MELK,PAX5,RECK,RNF38
Metastasis tumor (n=35)	Deletion	9p12	exonic	chr9	41000001	42000000	3		SPATA31A4,SPATA31A5,SPATA31A7
Metastasis tumor (n=35)	Deletion	9p12	exonic	chr9	42000001	43000000	4		ANKRD20A2,ANKRD20A3,FOXD4L2,FOXD4L4
Metastasis tumor (n=35)	Deletion	9q34.11	exonic	chr9	131000001	132000000	30		C9orf114,CCBL1,CERCAM,COQ4,CRAT,DNM1,DOLK,DOLPP1,ENDOG,FAM73B,GLE1,GOLGA2,IER5L,LRRC8A,NUP188,ODF2,PHYHD1,PKN3,PPP2R4,SET,SH3GLB2,SLC27A4,SPTAN1,SWI5,TBC1D13,TRUB2,URM1,WDR34,ZDHHC12,ZER1
Metastasis tumor (n=35)	Deletion	9q34.11	exonic	chr9	132000001	133000000	13		ASB6,C9orf106,C9orf50,C9orf78,FNBP1,GPR107,NCS1,NTMT1,PRRX2,PTGES,TOR1A,TOR1B,USP20
Metastasis tumor (n=35)	Deletion	9q34.11-q34.12	exonic	chr9	133000001	134000000	9		ABL1,AIF1L,ASS1,EXOSC2,FIBCD1,FUBP3,LAMC3,PRDM12,QRFP
Metastasis tumor (n=35)	Deletion	10q22.1-q21.3	exonic	chr10	70000001	71000000	15		CCAR1,DDX21,DDX50,DNA2,HKDC1,HNRNPH3,KIAA1279,PBLD,RUFY2,SLC25A16,SRGN,STOX1,SUPV3L1,TET1,VPS26A
Metastasis tumor (n=35)	Deletion	10q24.32-q24.33	exonic	chr10	104000001	105000000	18		ACTR1A,ARL3,AS3MT,C10orf32,C10orf95,CNNM2,CUEDC2,CYP17A1,FBXL15,GBF1,NFKB2,NT5C2,PSD,SFXN2,SUFU,TMEM180,TRIM8,WBP1L
Metastasis tumor (n=35)	Deletion	10q26.3	exonic	chr10	134000001	135000000	10		C10orf91,DPYSL4,GPR123,INPP5A,KNDC1,LRRC27,NKX6-2,PWWP2B,STK32C,TTC40
Metastasis tumor (n=35)	Amplification	12q14.3-q14.2	exonic	chr12	65000001	66000000	6		GNS,LEMD3,MSRB3,RASSF3,TBC1D30,WIF1
Metastasis tumor (n=35)	Amplification	12q14.3	exonic	chr12	66000001	67000000	6		GRIP1,HELB,HMGA2,IRAK3,LLPH,TMBIM4
Metastasis tumor (n=35)	Amplification	12q14.3-q15	exonic	chr12	67000001	68000000	2		CAND1,GRIP1
Metastasis tumor (n=35)	Amplification	12q15	exonic	chr12	68000001	69000000	5		DYRK2,IFNG,IL22,IL26,MDM1
Metastasis tumor (n=35)	Amplification	12q15	exonic	chr12	69000001	70000000	10	MDM2	CCT2,CPM,CPSF6,FRS2,LYZ,MDM2,NUP107,RAP1B,SLC35E3,YEATS4
Metastasis tumor (n=35)	Amplification	12q15	exonic	chr12	70000001	71000000	6		BEST3,CNOT2,KCNMB4,LRRC10,PTPRB,RAB3IP
Metastasis tumor (n=35)	Amplification	12q21.1-q15	exonic	chr12	71000001	72000000	4		LGR5,PTPRB,PTPRR,TSPAN8
Metastasis tumor (n=35)	Deletion	14q11.2	exonic	chr14	22000001	23000000	4		OR10G2,OR10G3,OR4E2,SALL2
Metastasis tumor (n=35)	Amplification	14q13.3-q13.2	exonic	chr14	36000001	37000000	6	NKX2-1	BRMS1L,INSM2,MBIP,NKX2-1,RALGAPA1,SFTA3
Metastasis tumor (n=35)	Amplification	14q13.3-q21.1	exonic	chr14	37000001	38000000	4		MIPOL1,NKX2-8,PAX9,SLC25A21
Metastasis tumor (n=35)	Amplification	14q21.3-q21.2	exonic	chr14	47000001	48000000	2		MDGA2,RPL10L
Metastasis tumor (n=35)	Amplification	14q22.1	exonic	chr14	53000001	54000000	8		DDHD1,ERO1L,FERMT2,GNPNAT1,GPR137C,PSMC6,STYX,TXNDC16
Metastasis tumor (n=35)	Amplification	14q22.2-q22.1	exonic	chr14	54000001	55000000	5		BMP4,CDKN3,CGRRF1,CNIH1,GMFB
Metastasis tumor (n=35)	Amplification	14q22.3	exonic	chr14	56000001	57000000	2		KTN1,PELI2
Metastasis tumor (n=35)	Amplification	14q22.3	exonic	chr14	57000001	58000000	6		AP5M1,C14orf105,EXOC5,NAA30,OTX2,TMEM260
Metastasis tumor (n=35)	Amplification	14q22.3-q23.1	exonic	chr14	58000001	59000000	8		ACTR10,ARID4A,C14orf37,KIAA0586,PSMA3,SLC35F4,TIMM9,TOMM20L
Metastasis tumor (n=35)	Amplification	14q23.1	exonic	chr14	59000001	60000000	7		CCDC175,DAAM1,DACT1,GPR135,JKAMP,KIAA0586,L3HYPDH
Metastasis tumor (n=35)	Amplification	14q23.1	exonic	chr14	60000001	61000000	7		C14orf39,CCDC175,DHRS7,PCNXL4,PPM1A,RTN1,SIX6
Metastasis tumor (n=35)	Amplification	14q23.1	exonic	chr14	61000001	62000000	7		MNAT1,PRKCH,SIX1,SIX4,SLC38A6,TMEM30B,TRMT5
Metastasis tumor (n=35)	Deletion	15q11.2	exonic	chr15	21000001	22000000	3		LOC339010,POTEB,POTEB2
Metastasis tumor (n=35)	Deletion	15q15.1-q14	exonic	chr15	40000001	41000000	21		ANKRD63,BAHD1,BMF,BUB1B,C15orf52,C15orf56,C15orf57,CASC5,CHST14,DISP2,EIF2AK4,FSIP1,GPR176,IVD,KNSTRN,PAK6,PHGR1,PLCB2,RAD51,RPUSD2,SRP14
Metastasis tumor (n=35)	Deletion	15q15.1	exonic	chr15	41000001	42000000	24	MGA	C15orf62,CHAC1,CHP1,DLL4,DNAJC17,EXD1,GCHFR,INO80,ITPKA,LTK,MGA,NDUFAF1,NUSAP1,OIP5,PPP1R14D,RAD51,RHOV,RMDN3,RPAP1,RTF1,SPINT1,TYRO3,VPS18,ZFYVE19
Metastasis tumor (n=35)	Deletion	15q15.2-q15.1	exonic	chr15	42000001	43000000	18	MGA	CAPN3,EHD4,GANC,HAUS2,JMJD7,JMJD7-PLA2G4B,LRRC57,MAPKBP1,MGA,PLA2G4D,PLA2G4E,PLA2G4F,SNAP23,SPTBN5,STARD9,TMEM87A,VPS39,ZNF106
Metastasis tumor (n=35)	Deletion	15q15.2-q15.3	exonic	chr15	43000001	44000000	20		ADAL,CATSPER2,CCNDBP1,CDAN1,CKMT1A,CKMT1B,EPB42,LCMT2,MAP1A,PPIP5K1,STARD9,STRC,TGM5,TGM7,TMEM62,TP53BP1,TTBK2,TUBGCP4,UBR1,ZSCAN29
Metastasis tumor (n=35)	Deletion	15q21.1-q15.3	exonic	chr15	44000001	45000000	13		CASC4,CTDSPL2,EIF3J,ELL3,FRMD5,HYPK,MFAP1,PATL2,PDIA3,SERF2,SERINC4,SPG11,WDR76
Metastasis tumor (n=35)	Deletion	15q21.1	exonic	chr15	45000001	46000000	16		B2M,BLOC1S6,C15orf43,C15orf48,DUOX1,DUOX2,DUOXA1,DUOXA2,GATM,SHF,SLC28A2,SLC30A4,SORD,SPATA5L1,SQRDL,TRIM69
Metastasis tumor (n=35)	Deletion	15q24.2-q24.1	exonic	chr15	75000001	76000000	25		C15orf39,COMMD4,COX5A,CPLX3,CSK,CSPG4,CYP1A1,CYP1A2,FAM219B,GOLGA6C,GOLGA6D,IMP3,LMAN1L,MAN2C1,MPI,NEIL1,PPCDC,PTPN9,RPP25,SCAMP2,SCAMP5,SIN3A,SNUPN,SNX33,ULK3
Metastasis tumor (n=35)	Deletion	16q11.2	exonic	chr16	46000001	47000000	7		C16orf87,DNAJA2,GPT2,MYLK3,ORC6,SHCBP1,VPS35
Metastasis tumor (n=35)	Deletion	17p13.3	exonic	chr17	1	1000000	13		ABR,C17orf97,DOC2B,FAM101B,FAM57A,GEMIN4,GLOD4,LOC100506388,NXN,RNMTL1,RPH3AL,TIMM22,VPS53
Metastasis tumor (n=35)	Deletion	17p13.3	exonic	chr17	1000001	2000000	23		ABR,BHLHA9,CRK,DPH1,HIC1,INPP5K,MYO1C,OVCA2,PITPNA,PRPF8,RILP,RPA1,RTN4RL1,SCARF1,SERPINF1,SERPINF2,SLC43A2,SMG6,SMYD4,TLCD2,TUSC5,WDR81,YWHAE
Metastasis tumor (n=35)	Deletion	17p13.3	exonic	chr17	2000001	3000000	11		CLUH,METTL16,MNT,OR1D2,OR1D5,PAFAH1B1,RAP1GAP2,SGSM2,SMG6,SRR,TSR1
Metastasis tumor (n=35)	Deletion	17p13.2-p13.3	exonic	chr17	3000001	4000000	24		ASPA,ATP2A3,C17orf85,CAMKK1,CTNS,EMC6,GSG2,ITGAE,OR1A1,OR1A2,OR1E1,OR1E2,OR1G1,OR3A1,OR3A2,OR3A3,P2RX1,P2RX5,SHPK,SPATA22,TAX1BP3,TRPV1,TRPV3,ZZEF1
Metastasis tumor (n=35)	Deletion	17p13.2	exonic	chr17	4000001	5000000	34		ALOX15,ANKFY1,ARRB2,C17orf107,CAMTA2,CHRNE,CXCL16,CYB5D2,ENO3,GGT6,GLTPD2,GP1BA,INCA1,KIF1C,MED11,MINK1,MYBBP1A,PELP1,PFN1,PLD2,PSMB6,RNF167,SLC25A11,SLC52A1,SMTNL2,SPAG7,SPNS2,SPNS3,TM4SF5,UBE2G1,VMO1,ZFP3,ZMYND15,ZZEF1
Metastasis tumor (n=35)	Deletion	17p13.2	exonic	chr17	5000001	6000000	14		C1QBP,DERL2,DHX33,LOC728392,MIS12,NLRP1,NUP88,RABEP1,RPAIN,SCIMP,USP6,WSCD1,ZNF232,ZNF594
Metastasis tumor (n=35)	Deletion	17p13.1	exonic	chr17	7000001	8000000	57	TP53	ACADVL,ACAP1,ALOX12B,ALOX15B,ALOXE3,ASGR1,ASGR2,ATP1B2,C17orf74,CD68,CHD3,CHRNB1,CLDN7,CNTROB,CTDNEP1,CYB5D1,DLG4,DNAH2,DVL2,EFNB3,EIF4A1,EIF5A,ELP5,FGF11,FXR2,GABARAP,GPS2,GUCY2D,KCNAB3,KCTD11,KDM6B,MPDU1,NAA38,NEURL4,NLGN2,PHF23,PLSCR3,POLR2A,SAT2,SENP3,SHBG,SLC2A4,SLC35G6,SOX15,SPEM1,TMEM102,TMEM256,TMEM88,TMEM95,TNFSF12,TNFSF12-TNFSF13,TNK1,TP53,TRAPPC1,WRAP53,YBX2,ZBTB4
Metastasis tumor (n=35)	Deletion	17p13.1	exonic	chr17	8000001	9000000	24		ALOXE3,ARHGEF15,AURKB,C17orf59,CCDC42,CTC1,HES7,KRBA2,MFSD6L,MYH10,NDEL1,NTN1,ODF4,PER1,PFAS,PIK3R5,PIK3R6,RANGRF,RNF222,RPL26,SLC25A35,SPDYE4,TMEM107,VAMP2
Metastasis tumor (n=35)	Deletion	17p13.1	exonic	chr17	9000001	10000000	8		DHRS7C,GAS7,GLP2R,NTN1,RCVRN,STX8,USP43,WDR16
Metastasis tumor (n=35)	Deletion	17p11.1-p11.2	exonic	chr17	22000001	23000000	1		MTRNR2L1
Metastasis tumor (n=35)	Deletion	18q11.1	exonic	chr18	18000001	19000000	2		GREB1L,ROCK1
Metastasis tumor (n=35)	Deletion	18q21.1-q12.3	exonic	chr18	43000001	44000000	9		ATP5A1,C18orf25,EPG5,HAUS1,PSTPIP2,RNF165,SIGLEC15,SLC14A1,SLC14A2
Metastasis tumor (n=35)	Deletion	18q21.1	exonic	chr18	44000001	45000000	12		HDHD2,IER3IP1,KATNAL2,LOXHD1,PIAS2,RNF165,SKOR2,ST8SIA5,TCEB3B,TCEB3C,TCEB3CL,TCEB3CL2
Metastasis tumor (n=35)	Deletion	18q21.1	exonic	chr18	45000001	46000000	2	SMAD2	SMAD2,ZBTB7C
Metastasis tumor (n=35)	Deletion	18q21.1	exonic	chr18	46000001	47000000	3		CTIF,DYM,SMAD7
Metastasis tumor (n=35)	Deletion	18q21.1	exonic	chr18	47000001	48000000	10		ACAA2,C18orf32,CCDC11,CXXC1,LIPG,MBD1,MYO5B,RPL17,RPL17-C18orf32,SKA1
Metastasis tumor (n=35)	Deletion	18q21.1-q21.2	exonic	chr18	48000001	49000000	6	SMAD4	ELAC1,MAPK4,ME2,MEX3C,MRO,SMAD4
Metastasis tumor (n=35)	Deletion	18q21.31	exonic	chr18	55000001	56000000	7		ATP8B1,FECH,NARS,NEDD4L,ONECUT2,RP11-35G9.3,ST8SIA3
Metastasis tumor (n=35)	Deletion	18q21.32-q21.31	exonic	chr18	56000001	57000000	10		ALPK2,CPLX4,GRP,LMAN1,LOC101927322,MALT1,NEDD4L,RAX,SEC11C,ZNF532
Metastasis tumor (n=35)	Deletion	18q21.32	exonic	chr18	57000001	58000000	3		CCBE1,LMAN1,PMAIP1
Metastasis tumor (n=35)	Deletion	18q21.33	exonic	chr18	60000001	61000000	5		BCL2,KDSR,PHLPP1,TNFRSF11A,ZCCHC2
Metastasis tumor (n=35)	Deletion	18q22.1	exonic	chr18	64000001	65000000	1		CDH19
Metastasis tumor (n=35)	Deletion	18q22.1	exonic	chr18	65000001	66000000	1		DSEL
Metastasis tumor (n=35)	Deletion	18q23	exonic	chr18	74000001	75000000	5		FLJ44313,GALR1,MBP,ZNF236,ZNF516
Metastasis tumor (n=35)	Deletion	18q23	exonic	chr18	76000001	77000000	2		ATP9B,SALL3
Metastasis tumor (n=35)	Deletion	18q23	exonic	chr18	77000001	78000000	10		ADNP2,ATP9B,CTDP1,HSBP1L1,KCNG2,NFATC1,PARD6G,PQLC1,RBFA,TXNL4A
Metastasis tumor (n=35)	Deletion	19p13.3	exonic	chr19	1000001	2000000	39	STK11	ABCA7,ABHD17A,ADAMTSL5,ADAT3,APC2,ATP5D,ATP8B3,BTBD2,C19orf24,C19orf25,C19orf26,CIRBP,CNN2,CSNK1G2,DAZAP1,EFNA2,GAMT,GPX4,GRIN3B,HMHA1,KLF16,MBD3,MEX3D,MIDN,MUM1,NDUFS7,ONECUT3,PCSK4,PLK5,POLR2E,REEP6,REXO1,RPS15,SBNO2,SCAMP4,STK11,TCF3,TMEM259,UQCR11
Metastasis tumor (n=35)	Deletion	19p13.3	exonic	chr19	2000001	3000000	31		AMH,AP3D1,BTBD2,C19orf35,DIRAS1,DOT1L,GADD45B,GNG7,IZUMO4,JSRP1,LINGO3,LMNB2,LSM7,MKNK2,MOB3A,OAZ1,PLEKHJ1,SF3A2,SGTA,SLC39A3,SPPL2B,THOP1,TIMM13,TLE2,TLE6,TMPRSS9,ZNF554,ZNF555,ZNF556,ZNF57,ZNF77
Metastasis tumor (n=35)	Deletion	19p13.3	exonic	chr19	3000001	4000000	28		AES,APBA3,ATCAY,C19orf71,C19orf77,CACTIN,CELF5,DAPK3,DOHH,EEF2,FZR1,GIPC3,GNA11,GNA15,HMG20B,MATK,MFSD12,MRPL54,NCLN,NFIC,NMRK2,PIP5K1C,RAX2,S1PR4,TBXA2R,TJP3,TLE2,ZFR2
Metastasis tumor (n=35)	Deletion	19p13.3	exonic	chr19	4000001	5000000	30		AC005594.3,ANKRD24,ARRDC5,C19orf10,CCDC94,CHAF1A,CREB3L3,DPP9,EBI3,FEM1A,FSD1,HDGFRP2,LRG1,MAP2K2,MPND,PIAS4,PLIN3,PLIN4,PLIN5,SEMA6B,SH3GL1,SHD,SIRT6,STAP2,TICAM1,TMIGD2,TNFAIP8L1,UBXN6,UHRF1,ZBTB7A
Metastasis tumor (n=35)	Deletion	19p13.2	exonic	chr19	7000001	8000000	32		ARHGEF18,C19orf45,C19orf59,CAMSAP3,CD209,CLEC4G,CLEC4M,CTXN1,EVI5L,FCER2,FLJ22184,INSR,LRRC8E,MAP2K7,MBD3L2,MBD3L3,MBD3L4,MBD3L5,MCOLN1,PCP2,PET100,PEX11G,PNPLA6,RETN,SNAPC2,STXBP2,TGFBR3L,TIMM44,TRAPPC5,XAB2,ZNF358,ZNF557
Metastasis tumor (n=35)	Deletion	19p13.2	exonic	chr19	8000001	9000000	22		ACTL9,ADAMTS10,ANGPTL4,CCL25,CD320,CERS4,ELAVL1,FBN3,HNRNPM,KANK3,MARCH2,MBD3L1,MUC16,MYO1F,NDUFA7,OR2Z1,PRAM1,RAB11B,RPS28,TIMM44,ZNF414,ZNF558
Metastasis tumor (n=35)	Deletion	19p13.2	exonic	chr19	10000001	11000000	35	KEAP1	ANGPTL6,AP1M2,ATG4D,C19orf38,C19orf66,CARM1,CDC37,CDKN2D,COL5A3,DNM2,DNMT1,EIF3G,FDX1L,ICAM1,ICAM3,ICAM4,ICAM5,ILF3,KEAP1,KRI1,MRPL4,OLFM2,P2RY11,PDE4A,PPAN,PPAN-P2RY11,QTRT1,RAVER1,RDH8,S1PR2,S1PR5,SLC44A2,TMED1,TYK2,ZGLP1
Metastasis tumor (n=35)	Deletion	19p13.2	exonic	chr19	11000001	12000000	32	SMARCA4	ACP5,C19orf52,C19orf80,CARM1,CCDC151,CCDC159,CNN1,DOCK6,ECSIT,ELAVL3,ELOF1,EPOR,KANK2,LDLR,LPPR2,PRKCSH,RAB3D,RGL3,SMARCA4,SPC24,SWSAP1,TMEM205,TSPAN16,YIPF2,ZNF439,ZNF440,ZNF441,ZNF491,ZNF627,ZNF653,ZNF69,ZNF823
Metastasis tumor (n=35)	Deletion	19p13.2-p13.13	exonic	chr19	13000001	14000000	20		C19orf53,C19orf57,CACNA1A,CALR,CCDC130,DAND5,FARSA,GADD45GIP1,GCDH,IER2,LYL1,MRI1,NACC1,NANOS3,NFIX,RAD23A,STX10,SYCE2,TRMT1,ZSWIM4
Metastasis tumor (n=35)	Deletion	19p13.12	exonic	chr19	14000001	15000000	29		ASF1B,C19orf57,C19orf67,CC2D1A,CD97,CLEC17A,DCAF15,DDX39A,DNAJB1,EMR2,EMR3,GIPC1,IL27RA,LPHN1,NDUFB7,OR7A10,OR7A17,OR7A5,OR7C1,PALM3,PKN1,PODNL1,PRKACA,PTGER1,RFX1,RLN3,SAMD1,TECR,ZNF333
Metastasis tumor (n=35)	Deletion	19p13.11	exonic	chr19	17000001	18000000	32		ABHD8,ANKLE1,ANO8,B3GNT3,BABAM1,BST2,COLGALT1,CPAMD8,DDA1,F2RL3,FAM129C,FCHO1,GTPBP3,HAUS8,INSL3,JAK3,MAP1S,MRPL34,MVB12A,MYO9B,NR2F6,NXNL1,OCEL1,PGLS,PLVAP,RPL18A,SLC27A1,SLC5A5,TMEM221,UNC13A,USE1,USHBP1
Metastasis tumor (n=35)	Deletion	19p13.11	exonic	chr19	18000001	19000000	32		ARRDC2,C19orf60,CCDC124,CERS1,COMP,CRLF1,CRTC1,ELL,FKBP8,GDF1,GDF15,IFI30,IL12RB1,ISYNA1,JUND,KCNN1,KIAA1683,KLHL26,KXD1,LRRC25,LSM4,MAST3,MPV17L2,PDE4C,PGPEP1,PIK3R2,RAB3A,SLC5A5,SSBP4,TMEM59L,UBA52,UPF1
Metastasis tumor (n=35)	Deletion	19p12-p11	exonic	chr19	24000001	25000000	2		ZNF254,ZNF726
Metastasis tumor (n=35)	Deletion	19q13.33	exonic	chr19	49000001	50000000	54		ALDH16A1,BAX,BCAT2,C19orf73,CA11,CCDC155,CD37,CGB,CGB1,CGB2,CGB5,CGB7,CGB8,DBP,DHDH,DKKL1,FAM83E,FGF21,FLT3LG,FTL,FUT1,FUT2,GFY,GYS1,HRC,HSD17B14,IZUMO1,KCNA7,LHB,LIN7B,LMTK3,MAMSTR,NTF4,NTN5,NUCB1,PIH1D1,PLEKHA4,PPFIA3,PPP1R15A,PTH2,RASIP1,RPL13A,RPL18,RPS11,RUVBL2,SLC17A7,SLC6A16,SNRNP70,SPACA4,SPHK2,SULT2B1,TEAD2,TRPM4,TULP2
Metastasis tumor (n=35)	Amplification	20q13.33	exonic	chr20	61000001	62000000	19		ARFGAP1,BHLHE23,BIRC7,C20orf166,CHRNA4,COL20A1,COL9A3,DIDO1,DPH3P1,GATA5,GID8,MRGBP,NKAIN4,NTSR1,OGFR,SLC17A9,SLCO4A1,TCFL5,YTHDF1
Metastasis tumor (n=35)	Deletion	21p11.1	exonic	chr21	11000001	12000000	5		BAGE,BAGE2,BAGE3,BAGE4,BAGE5
Metastasis tumor (n=35)	Amplification	Xp11.4	exonic	chrX	39000001	40000000	1		BCOR
Metastasis tumor (n=35)	Amplification	Xq21.31-Xq21.32	exonic	chrX	91000001	92000000	1		PCDH11X
Metastasis tumor (n=35)	Amplification	Xq21.32	exonic	chrX	92000001	93000000	2		FAM133A,NAP1L3
Metastasis tumor (n=35)	Amplification	Xq22.3	exonic	chrX	105000001	106000000	6		CXorf57,IL1RAPL2,MUM1L1,NRK,RNF128,SERPINA7
Metastasis tumor (n=35)	Amplification	Xq23	exonic	chrX	113000001	114000000	1		HTR2C
Metastasis tumor (n=35)	Amplification	Xq25-Xq24	exonic	chrX	120000001	121000000	14		CT47A1,CT47A10,CT47A11,CT47A12,CT47A2,CT47A3,CT47A4,CT47A5,CT47A6,CT47A7,CT47A8,CT47A9,CT47B1,GLUD2
Metastasis tumor (n=35)	Amplification	Xq25	exonic	chrX	122000001	123000000	2		GRIA3,THOC2
Metastasis tumor (n=35)	Amplification	Xq25	exonic	chrX	123000001	124000000	4		SH2D1A,STAG2,TENM1,XIAP
Metastasis tumor (n=35)	Amplification	Xq25	exonic	chrX	124000001	125000000	2		LOC100129520,TENM1
Metastasis tumor (n=35)	Amplification	Xq25	exonic	chrX	125000001	126000000	3		CXorf64,DCAF12L1,DCAF12L2
Metastasis tumor (n=35)	Amplification	Xq25	exonic	chrX	127000001	128000000	1		ACTRT1
Metastasis tumor (n=35)	Amplification	Xq25-Xq26.1	exonic	chrX	128000001	129000000	6		APLN,OCRL,SASH3,SMARCA1,XPNPEP2,ZDHHC9
Metastasis tumor (n=35)	Amplification	Xq26.1	exonic	chrX	129000001	130000000	10		AIFM1,BCORL1,ELF4,ENOX2,GPR119,RAB33A,RBMX2,SLC25A14,UTP14A,ZNF280C
Metastasis tumor (n=35)	Amplification	Xq26.1-Xq26.2	exonic	chrX	130000001	131000000	3		ARHGAP36,IGSF1,OR13H1
Metastasis tumor (n=35)	Amplification	Xq26.2	exonic	chrX	131000001	132000000	5		FRMD7,HS6ST2,MBNL3,MST4,RAP2C
Metastasis tumor (n=35)	Amplification	Xq26.3	exonic	chrX	135000001	136000000	11		ARHGEF6,BRS3,CD40LG,FHL1,GPR112,HTATSF1,MAP7D3,MMGT1,RBMX,SLC9A6,VGLL1
Metastasis tumor (n=35)	Amplification	Xq27.1	exonic	chrX	138000001	139000000	4		ATP11C,F9,FGF13,MCF2
Metastasis tumor (n=35)	Amplification	Xq27.1	exonic	chrX	139000001	140000000	4	SOX3	CDR1,CXorf66,LOC389895,SOX3
