# Supplementary material for: Frequent alterations in cytoskeleton remodelling genes in primary and metastatic lung adenocarcinomas
Source: Nat Commun. 2015 Dec 9;6:10131. doi: 10.1038/ncomms10131 (PMC4682110; doi:10.1038/ncomms10131)
Supplement: Supplementary Data 17 — Primers for quantitating IQGAP3 expression through quantitative RT-PCR [file ncomms10131-s18.xlsx]

## Sheet: Sup_Data 17
Supplementary Data 17: Primers for quantitating IQGAP3 expression through quantitative RT-PCR
Primer	Sequence
IQGAP3-F	5' ACATTACAGGGCCTGAGCAC 3'
IQGAP3-R	5' CCCAGAACTCTTGGAGTCGG 3'
