# Supplementary material for: Frequent alterations in cytoskeleton remodelling genes in primary and metastatic lung adenocarcinomas
Source: Nat Commun. 2015 Dec 9;6:10131. doi: 10.1038/ncomms10131 (PMC4682110; doi:10.1038/ncomms10131)
Supplement: Supplementary Data 18 — Multivariate Cox regression analysis of IQGAP3 expression and overall survival of lung adenocarcinoma patients [file ncomms10131-s19.xlsx]

## Sheet: Sup_Data 18
Supplementary Data 18: Multivariate Cox regression analysis of IQGAP3 expression and overall survival of lung adenocarcinoma patients
Variable	HR(95.0% CI)	p-value
High IQGAP3 expression	2.28 (1.25-4.14)	0.007
High Stage	1.73 (1.28-2.34)	0
Male	2.10 (1.16-3.80)	0.014
