# Supplementary material for: Frequent alterations in cytoskeleton remodelling genes in primary and metastatic lung adenocarcinomas
Source: Nat Commun. 2015 Dec 9;6:10131. doi: 10.1038/ncomms10131 (PMC4682110; doi:10.1038/ncomms10131)
Supplement: Supplementary Data 19 — Correlation of IQGAP3 mRNA expression and clinicopathological characteristics of the patients with lung adenocarcinoma [file ncomms10131-s20.xlsx]

## Sheet: Sup_Data 19
Supplementary Data 19: Correlation of IQGAP3 mRNA expression and clinicopathological characteristics of the patients with lung adenocarcinoma
	Low IQGAP3 expression	High IQGAP3 expression	p-value
Age (Mean±SD）	59.2±9.0	59.7±11.0	0.762
Gender
Male	29(43.9%)	38(57.6%)	0.117
Female	37(56.1%)	28(42.4%)
Smoking
NO	47(71.2%)	43(65.2%)	0.562
YES	17(25.8%)	22(33.3%)
N/A	2(3.0%)	1(1.5%)
TNM stage
Ⅰ	19(28.8%)	12(18.2%)	0.075
Ⅱ	19(28.8%)	19(28.8%)
Ⅲ	24(36.4%)	20(30.3%)
Ⅳ	4(6.1%)	14(21.2%)
N/A	0(0.0%)	1(1.5%)
Lymph node or distant metastasis
Negative	26(39.4%)	16(24.2%)	0.117
Positive	40(60.6%)	49 (74.2%)
N/A	0(0.0%)	1(1.5%)
